# Supplementary material for: Zapnometinib treatment and influenza A virus infection modulate the HLA class I ligandome in human lung adenocarcinoma cells
Source: Front Immunol. 2026 May 26;17:1790267. doi: 10.3389/fimmu.2026.1790267 (PMC13246656; doi:10.3389/fimmu.2026.1790267)
Supplement: Supplementary file 1 [file Table1.xlsx]

## Sheet: All_Top10_PerCatCon
Condition	Category	Term	Fold Enrichment	Benjamini
Zapnometinib vs Vehicle	BP	mitotic cell cycle	5.14606	0.0496648
Zapnometinib vs Vehicle	BP	cell division	4.70266	1.35588e-06
Zapnometinib vs Vehicle	CC	intermediate filament cytoskeleton	7.79159	0.0349722
Zapnometinib vs Vehicle	CC	cortical actin cytoskeleton	7.53187	0.0359309
Zapnometinib vs Vehicle	CC	catalytic step 2 spliceosome	6.77022	0.00749703
Zapnometinib vs Vehicle	CC	clathrin-coated vesicle	6.54945	0.0496361
Zapnometinib vs Vehicle	CC	microtubule organizing center	5.6489	0.000586393
Zapnometinib vs Vehicle	CC	fibrillar center	5.56044	0.00162995
Zapnometinib vs Vehicle	CC	ruffle	5.22011	0.0496361
Zapnometinib vs Vehicle	CC	spliceosomal complex	4.85927	0.0378296
Zapnometinib vs Vehicle	CC	nuclear matrix	4.67093	0.0448727
Zapnometinib vs Vehicle	CC	ribonucleoprotein complex	4.52735	0.00749703
Zapnometinib vs Vehicle	MF	telomerase RNA binding	15.942	0.031704
Zapnometinib vs Vehicle	MF	RNA binding	2.86111	1.03073e-10
Zapnometinib vs Vehicle	MF	ATP binding	1.86145	0.0273603
H3N2/Fukui vs Calu-3	BP	stress granule assembly	12.1625	8.39922e-05
H3N2/Fukui vs Calu-3	BP	mitotic sister chromatid segregation	7.81876	0.00697008
H3N2/Fukui vs Calu-3	BP	mitotic spindle assembly	7.41617	0.00464486
H3N2/Fukui vs Calu-3	BP	positive regulation of interferon-beta production	7.2396	0.00464486
H3N2/Fukui vs Calu-3	BP	actin filament bundle assembly	6.75696	0.0303388
H3N2/Fukui vs Calu-3	BP	translational initiation	6.31074	0.00464486
H3N2/Fukui vs Calu-3	BP	negative regulation of viral genome replication	5.94906	0.0270429
H3N2/Fukui vs Calu-3	BP	cellular response to glucose starvation	5.6308	0.0207557
H3N2/Fukui vs Calu-3	BP	telomere maintenance	5.4297	0.0228209
H3N2/Fukui vs Calu-3	BP	cytoplasmic translation	4.39202	0.0146753
H3N2/Fukui vs Calu-3	CC	eukaryotic translation initiation factor 3 complex	9.81011	0.0305142
H3N2/Fukui vs Calu-3	CC	eukaryotic 48S preinitiation complex	9.81011	0.0305142
H3N2/Fukui vs Calu-3	CC	costamere	8.7201	0.0421843
H3N2/Fukui vs Calu-3	CC	eukaryotic 43S preinitiation complex	8.7201	0.0421843
H3N2/Fukui vs Calu-3	CC	polysome	7.63598	0.000878041
H3N2/Fukui vs Calu-3	CC	polysomal ribosome	6.65899	0.0154576
H3N2/Fukui vs Calu-3	CC	U2-type catalytic step 2 spliceosome	6.27847	0.0439663
H3N2/Fukui vs Calu-3	CC	catalytic step 2 spliceosome	5.29085	6.36086e-05
H3N2/Fukui vs Calu-3	CC	axon cytoplasm	4.90506	0.0056823
H3N2/Fukui vs Calu-3	CC	cytosolic ribosome	4.89232	0.00137988
H3N2/Fukui vs Calu-3	MF	dynein light intermediate chain binding	7.64369	0.0163762
H3N2/Fukui vs Calu-3	MF	structural constituent of nuclear pore	7.11654	0.0201571
H3N2/Fukui vs Calu-3	MF	double-stranded RNA binding	5.89656	2.41445e-05
H3N2/Fukui vs Calu-3	MF	ribosome binding	4.98301	0.00248097
H3N2/Fukui vs Calu-3	MF	translation initiation factor activity	4.60669	0.017276
H3N2/Fukui vs Calu-3	MF	RNA helicase activity	4.21183	0.0168261
H3N2/Fukui vs Calu-3	MF	cadherin binding	3.5454	1.52769e-08
H3N2/Fukui vs Calu-3	MF	mRNA binding	3.35577	1.48961e-05
H3N2/Fukui vs Calu-3	MF	protein C-terminus binding	3.26012	0.000272244
H3N2/Fukui vs Calu-3	MF	ATPase activity	2.85588	1.97179e-05
H3N2/Fukui+Zapnometinib vs Vehicle	BP	myoblast differentiation	17.4865	0.0334545
H3N2/Fukui+Zapnometinib vs Vehicle	CC	intermediate filament cytoskeleton	7.73492	0.0489161
H3N2/Fukui+Zapnometinib vs Vehicle	CC	chromosome, telomeric region	4.75422	0.00729861
H3N2/Fukui+Zapnometinib vs Vehicle	CC	adherens junction	4.69989	0.00729861
H3N2/Fukui+Zapnometinib vs Vehicle	CC	endosome membrane	3.73855	0.010555
H3N2/Fukui+Zapnometinib vs Vehicle	CC	focal adhesion	3.16677	0.00478453
H3N2/Fukui+Zapnometinib vs Vehicle	CC	membrane	2.4953	3.46853e-13
H3N2/Fukui+Zapnometinib vs Vehicle	CC	extracellular exosome	2.25863	3.59539e-08
H3N2/Fukui+Zapnometinib vs Vehicle	CC	cytosol	1.7641	9.31037e-11
H3N2/Fukui+Zapnometinib vs Vehicle	CC	nucleoplasm	1.62258	0.000186684
H3N2/Fukui+Zapnometinib vs Vehicle	CC	cytoplasm	1.54208	1.54778e-05
H3N2/Fukui+Zapnometinib vs Vehicle	MF	RNA helicase activity	7.23401	0.0152978
H3N2/Fukui+Zapnometinib vs Vehicle	MF	cadherin binding	3.96611	0.00058046
H3N2/Fukui+Zapnometinib vs Vehicle	MF	ATPase activity	3.17389	0.0158497
H3N2/Fukui+Zapnometinib vs Vehicle	MF	RNA binding	2.65067	1.70118e-08
H3N2/Fukui+Zapnometinib vs Vehicle	MF	ATP binding	1.84771	0.0158497
