# Supplementary material for: Zapnometinib treatment and influenza A virus infection modulate the HLA class I ligandome in human lung adenocarcinoma cells
Source: Front Immunol. 2026 May 26;17:1790267. doi: 10.3389/fimmu.2026.1790267 (PMC13246656; doi:10.3389/fimmu.2026.1790267)
Supplement: Supplementary file 2 [file Table2.xlsx]

## Sheet: HLA Ligands
	Ligandomat	A*68:01;A*24:02;B*51:01;B*07:02;C*15:02
	Zapnometinib					DMSO					H3N2/Fukui_Zapnometinib					H3N2/Fukui_DMSO					H3N2/Fukui					Calu-3
	Sequence	best_NetMHC_Allele_Rank	best_NetMHC_Rank	Protein Group Accessions	Gene	Sequence	best_NetMHC_Allele_Rank	best_NetMHC_Rank	Protein Group Accessions	Gene	Sequence	best_NetMHC_Allele_Rank	best_NetMHC_Rank	Protein Group Accessions	Gene	Sequence	best_NetMHC_Allele_Rank	best_NetMHC_Rank	Protein Group Accessions	Gene	Sequence	best_NetMHC_Allele_Rank	best_NetMHC_Rank	Protein Group Accessions	Gene	Sequence	best_NetMHC_Allele_Rank	best_NetMHC_Rank	Protein Group Accessions	Gene
	EAIAKGIRR	A6801	0.0627	P49588	AARS	EAIAKGIRR	A6801	0.0627	P49588	AARS	EAIAKGIRR	A6801	0.0627	P49588	AARS	EAIAKGIRR	A6801	0.0627	P49588	AARS	EAIAKGIRR	A6801	0.0627	P49588	AARS	GSYVFENTV	C1502	0.7545	P49588	AARS
	GSYVFENTV	C1502	0.7545	P49588	AARS	GSYVFENTV	C1502	0.7545	P49588	AARS	GSYVFENTV	C1502	0.7545	P49588	AARS	GSYVFENTV	C1502	0.7545	P49588	AARS	GSYVFENTV	C1502	0.7545	P49588	AARS	STLTASEIRQR	A6801	1.7415	P49588	AARS
	PQPDVFPLF	A2402	0.177	Q9NY61	AATF	STLTASEIRQR	A6801	1.7415	P49588	AARS	TINDISVLR	A6801	0.0052	Q9BTE6	AARSD1	TINDISVLR	A6801	0.0052	Q9BTE6	AARSD1	TINDISVLR	A6801	0.0052	Q9BTE6	AARSD1	GTIYGDLKV	C1502	0.5005	P49588	AARS
	HAHLFLNIF	B5101	1.195	P80404	ABAT	TINDISVLR	A6801	0.0052	Q9BTE6	AARSD1	PQPDVFPLF	A2402	0.177	Q9NY61	AATF	PQPDVFPLF	A2402	0.177	Q9NY61	AATF	PQPDVFPLF	A2402	0.177	Q9NY61	AATF	PQPDVFPLF	A2402	0.177	Q9NY61	AATF
	VWAKILSSF	A2402	0.0162	P08183	ABCB1	PQPDVFPLF	A2402	0.177	Q9NY61	AATF	HAHLFLNIF	B5101	1.195	P80404	ABAT	HAHLFLNIF	B5101	1.195	P80404	ABAT	HAHLFLNIF	B5101	1.195	P80404	ABAT	HAHLFLNIF	B5101	1.195	P80404	ABAT
	YSIGQVLTV	C1502	0.0144	P08183	ABCB1	HAHLFLNIF	B5101	1.195	P80404	ABAT	DAFVGGHRI	B5101	0.0053	Q99758	ABCA3	AYLHTTTTF	A2402	0.0073	O15438	ABCC3	DAFVGGHRI	B5101	0.0053	Q99758	ABCA3	DAFVGGHRI	B5101	0.0053	Q99758	ABCA3
	AYLSAVGTF	A2402	0.0109	P33527	ABCC1	EAAPSEAALVSR	A6801	0.6272	Q8IZY2	ABCA7	EAAPSEAALVSR	A6801	0.6272	Q8IZY2	ABCA7	ETVTGASVIR	A6801	0.1614	O15438	ABCC3	EAAPSEAALVSR	A6801	0.6272	Q8IZY2	ABCA7	YSIGQVLTV	C1502	0.0144	P08183	ABCB1
	SSYSGDISR	A6801	0.0331	P33527	ABCC1	VWAKILSSF	A2402	0.0162	P08183	ABCB1	YSIGQVLTV	C1502	0.0144	P08183	ABCB1	TLIESGIIGR	A6801	0.3731	P28288	ABCD3	AYLSAVGTF	A2402	0.0109	P33527	ABCC1	AYLSAVGTF	A2402	0.0109	P33527	ABCC1
	AYLHTTTTF	A2402	0.0073	O15438	ABCC3	YSIGQVLTV	C1502	0.0144	P08183	ABCB1	AYLSAVGTF	A2402	0.0109	P33527	ABCC1	DASLVFKV	B5101	0.1689	P61221	ABCE1	AYLHTTTTF	A2402	0.0073	O15438	ABCC3	AYLHTTTTF	A2402	0.0073	O15438	ABCC3
	ESNIVAVER	A6801	0.0414	O15438	ABCC3	SSYSGDISR	A6801	0.0331	P33527	ABCC1	AYLHTTTTF	A2402	0.0073	O15438	ABCC3	DAYTHPQFV	B5101	0.0059	P61221	ABCE1	ESNIVAVER	A6801	0.0414	O15438	ABCC3	ETVTGASVIR	A6801	0.1614	O15438	ABCC3
	ETVTGASVIR	A6801	0.1614	O15438	ABCC3	AYLHTTTTF	A2402	0.0073	O15438	ABCC3	ETVTGASVIR	A6801	0.1614	O15438	ABCC3	YYDPKHVIF	A2402	0.0082	Q9NUQ8	ABCF3	ETSAGFLSR	A6801	0.0194	O15438	ABCC3	HYIFVTGVKF	A2402	0.1641	O15438	ABCC3
	DYATIFNNL	A2402	0.1042	O15440	ABCC5	ESNIVAVER	A6801	0.0414	O15438	ABCC3	TLIESGIIGR	A6801	0.3731	P28288	ABCD3	KTYPLTQLV	C1502	0.0053	P08910	ABHD2	ETVTGASVIR	A6801	0.1614	O15438	ABCC3	DYATIFNNL	A2402	0.1042	O15440	ABCC5
	TLIESGIIGR	A6801	0.3731	P28288	ABCD3	ETSAGFLSR	A6801	0.0194	O15438	ABCC3	DASLVFKV	B5101	0.1689	P61221	ABCE1	NYIKKTYPL	A2402	0.1848	P08910	ABHD2	DYATIFNNL	A2402	0.1042	O15440	ABCC5	TLIESGIIGR	A6801	0.3731	P28288	ABCD3
	DASLVFKV	B5101	0.1689	P61221	ABCE1	ETVTGASVIR	A6801	0.1614	O15438	ABCC3	DAYTHPQFV	B5101	0.0059	P61221	ABCE1	TYmDRVFKQF	A2402	0.0117	Q8WU67	ABHD3	TLIESGIIGR	A6801	0.3731	P28288	ABCD3	RITELmQVL	C1502	0.2537	P28288	ABCD3
	DAYTHPQFV	B5101	0.0059	P61221	ABCE1	DYATIFNNL	A2402	0.1042	O15440	ABCC5	YYDPKHVIF	A2402	0.0082	Q9NUQ8	ABCF3	VYADQPHIF	A2402	0.0027	Q8TB40	ABHD4	DASLVFKV	B5101	0.1689	P61221	ABCE1	DASLVFKV	B5101	0.1689	P61221	ABCE1
	LYPGSVYLL	A2402	0.0154	O95870	ABHD16A	TLIESGIIGR	A6801	0.3731	P28288	ABCD3	KTYPLTQLV	C1502	0.0053	P08910	ABHD2	TSSESIYSR	A6801	0.0206	O14639	ABLIM1	DAYTHPQFV	B5101	0.0059	P61221	ABCE1	YYRGNYmTF	A2402	0.0066	Q8NE71	ABCF1
	SYYSSPFAF	A2402	0.0038	O95870	ABHD16A	DASLVFKV	B5101	0.1689	P61221	ABCE1	NYIKKTYPL	A2402	0.1848	P08910	ABHD2	YYLQHPPISF	A2402	0.0097	Q12979	ABR	YYDPKHVIF	A2402	0.0082	Q9NUQ8	ABCF3	SYYSSPFAFF	A2402	0.0155	O95870	ABHD16A
	SYYSSPFAFF	A2402	0.0155	O95870	ABHD16A	YYDPKHVIF	A2402	0.0082	Q9NUQ8	ABCF3	TYmDRVFKQF	A2402	0.0117	Q8WU67	ABHD3	NVAERFGISR	A6801	0.071	P09110	ACAA1	TYmDRVFKQF	A2402	0.0117	Q8WU67	ABHD3	YYSSPFAFF	A2402	0.0031	O95870	ABHD16A
	YYSSPFAFF	A2402	0.0031	O95870	ABHD16A	LYPGSVYLL	A2402	0.0154	O95870	ABHD16A	VYADQPHIF	A2402	0.0027	Q8TB40	ABHD4	SAADVVVVHGR	A6801	0.2337	P09110	ACAA1	VYADQPHIF	A2402	0.0027	Q8TB40	ABHD4	SYPDVSAmIL	A2402	0.1554	O95870	ABHD16A
	VLFPEPLTW	A2402	0.2345	P08910	ABHD2	KTYPLTQLV	C1502	0.0053	P08910	ABHD2	TSSESIYSR	A6801	0.0206	O14639	ABLIM1	QYLRVETQF	A2402	0.0354	Q13085	ACACA	TSSESIYSR	A6801	0.0206	O14639	ABLIM1	LYAQYLERL	A2402	0.0972	Q6PCB6	ABHD17C
	TYmDRVFKQF	A2402	0.0117	Q8WU67	ABHD3	NYIKKTYPL	A2402	0.1848	P08910	ABHD2	YYLQHPPISF	A2402	0.0097	Q12979	ABR	TTNAKVALR	A6801	0.0255	Q13085	ACACA	YYLQHPPISF	A2402	0.0097	Q12979	ABR	VLFPEPLTW	A2402	0.2345	P08910	ABHD2
	VYADQPHIF	A2402	0.0027	Q8TB40	ABHD4	TYmDRVFKQF	A2402	0.0117	Q8WU67	ABHD3	NVAERFGISR	A6801	0.071	P09110	ACAA1	TYQDIFRDF	A2402	0.0085	Q15057	ACAP2	NVAERFGISR	A6801	0.071	P09110	ACAA1	TYmDRVFKQF	A2402	0.0117	Q8WU67	ABHD3
	VTYPGELLL	C1502	0.0064	Q9P1F3	ABRACL	VYADQPHIF	A2402	0.0027	Q8TB40	ABHD4	SAADVVVVHGR	A6801	0.2337	P09110	ACAA1	QTAPQPTSQR	A6801	0.0991	Q5T8D3	ACBD5	SAADVVVVHGR	A6801	0.2337	P09110	ACAA1	VYADQPHIF	A2402	0.0027	Q8TB40	ABHD4
	NVAERFGISR	A6801	0.071	P09110	ACAA1	NYIEKVVAI	A2402	0.09	Q8IZP0	ABI1	DImTSVSGR	A6801	0.1542	Q13085	ACACA	STVEEAVATR	A6801	0.0534	Q9UKV3	ACIN1	EVPGSPIFVmR	A6801	0.5211	Q13085	ACACA	DGYTFVEV	B5101	0.2443	Q96I13	ABHD8
	QYLRVETQF	A2402	0.0354	Q13085	ACACA	TSSESIYSR	A6801	0.0206	O14639	ABLIM1	EVPGSPIFVmR	A6801	0.5211	Q13085	ACACA	EINPLVVTK	A6801	0.0165	P53396	ACLY	ISNLVKLDL	C1502	0.6097	Q13085	ACACA	SYAETPLQL	A2402	0.0384	Q8N961	ABTB2
	TTNAKVALR	A6801	0.0255	Q13085	ACACA	YYLQHPPISF	A2402	0.0097	Q12979	ABR	QYLRVETQF	A2402	0.0354	Q13085	ACACA	ETmNYAQIR	A6801	0.0369	P53396	ACLY	QYLRVETQF	A2402	0.0354	Q13085	ACACA	SAADVVVVHGR	A6801	0.2337	P09110	ACAA1
	TYLDIFRDF	A2402	0.0066	Q15027	ACAP1	NVAERFGISR	A6801	0.071	P09110	ACAA1	TTNAKVALR	A6801	0.0255	Q13085	ACACA	EVAPAKKAK	A6801	0.1344	P53396	ACLY	TTNAKVALR	A6801	0.0255	Q13085	ACACA	QYLRVETQF	A2402	0.0354	Q13085	ACACA
	TYQDIFRDF	A2402	0.0085	Q15057	ACAP2	SAADVVVVHGR	A6801	0.2337	P09110	ACAA1	DTPGIQIGR	A6801	0.0691	P11310	ACADM	EVEKITTSK	A6801	0.0918	P53396	ACLY	TYQDIFRDF	A2402	0.0085	Q15057	ACAP2	TVASPAEFVTR	A6801	0.2103	Q13085	ACACA
	EVYAGSHQY	A6801	0.0247	Q9H3P7	ACBD3	EVPGSPIFVmR	A6801	0.5211	Q13085	ACACA	TYQDIFRDF	A2402	0.0085	Q15057	ACAP2	NFTNVAATF	A2402	0.0805	P53396	ACLY	QTAPQPTSQR	A6801	0.0991	Q5T8D3	ACBD5	DTPGIQIGR	A6801	0.0691	P11310	ACADM
	QTAPQPTSQR	A6801	0.0991	Q5T8D3	ACBD5	ISNLVKLDL	C1502	0.6097	Q13085	ACACA	QTAPQPTSQR	A6801	0.0991	Q5T8D3	ACBD5	NVAATFKGIVR	A6801	1.3234	P53396	ACLY	STVEEAVATR	A6801	0.0534	Q9UKV3	ACIN1	TYQDIFRDF	A2402	0.0085	Q15057	ACAP2
	EINPLVVTK	A6801	0.0165	P53396	ACLY	QYLRVETQF	A2402	0.0354	Q13085	ACACA	STVEEAVATR	A6801	0.0534	Q9UKV3	ACIN1	YALEVEKI	B5101	0.1464	P53396	ACLY	EINPLVVTK	A6801	0.0165	P53396	ACLY	EVYAGSHQY	A6801	0.0247	Q9H3P7	ACBD3
	ETmNYAQIR	A6801	0.0369	P53396	ACLY	TTNAKVALR	A6801	0.0255	Q13085	ACACA	EINPLVVTK	A6801	0.0165	P53396	ACLY	TYIKSPPFF	A2402	0.0033	P21399	ACO1	EVAPAKKAK	A6801	0.1344	P53396	ACLY	QTAPQPTSQR	A6801	0.0991	Q5T8D3	ACBD5
	NFTNVAATF	A2402	0.0805	P53396	ACLY	TYQDIFRDF	A2402	0.0085	Q15057	ACAP2	EVAPAKKAK	A6801	0.1344	P53396	ACLY	KNVDKVLEV	C1502	0.8384	O00154	ACOT7	EVEKITTSK	A6801	0.0918	P53396	ACLY	NVAATFKGIVR	A6801	1.3234	P53396	ACLY
	NVAATFKGIVR	A6801	1.3234	P53396	ACLY	QTAPQPTSQR	A6801	0.0991	Q5T8D3	ACBD5	EVEKITTSK	A6801	0.0918	P53396	ACLY	TYIQKIFRm	A2402	0.0287	O15254	ACOX3	NFTNVAATF	A2402	0.0805	P53396	ACLY	NFTNVAATF	A2402	0.0805	P53396	ACLY
	SFISGLFNF	A2402	0.0136	P53396	ACLY	STVEEAVATR	A6801	0.0534	Q9UKV3	ACIN1	NFTNVAATF	A2402	0.0805	P53396	ACLY	DAYGSELVER	A6801	0.1677	P33121	ACSL1	NVAATFKGIVR	A6801	1.3234	P53396	ACLY	SFISGLFNF	A2402	0.0136	P53396	ACLY
	TYIKSPPFF	A2402	0.0033	P21399	ACO1	EINPLVVTK	A6801	0.0165	P53396	ACLY	NVAATFKGIVR	A6801	1.3234	P53396	ACLY	EVQPNGKIFK	A6801	0.2509	O95573	ACSL3	YALEVEKI	B5101	0.1464	P53396	ACLY	EYIDIGALNGI	A2402	0.6115	P53396	ACLY
	KNVDKVLEV	C1502	0.8384	O00154	ACOT7	ETmNYAQIR	A6801	0.0369	P53396	ACLY	YALEVEKI	B5101	0.1464	P53396	ACLY	EVTNIITSK	A6801	0.0097	O95573	ACSL3	TYIKSPPFF	A2402	0.0033	P21399	ACO1	EINPLVVTK	A6801	0.0165	P53396	ACLY
	TYIQKIFRm	A2402	0.0287	O15254	ACOX3	EVAPAKKAK	A6801	0.1344	P53396	ACLY	TYIKSPPFF	A2402	0.0033	P21399	ACO1	EVTDYTTGR	A6801	0.0214	O60488	ACSL4	SVANVGGTLR	A6801	0.0636	Q86TX2	ACOT1	ETmNYAQIR	A6801	0.0369	P53396	ACLY
	NYVEDIPFL	A2402	0.108	Q9NPH0	ACP6	EVEKITTSK	A6801	0.0918	P53396	ACLY	SVANVGGTLR	A6801	0.0636	Q86TX2	ACOT1	SYLITSVEL	A2402	0.1509	O60488	ACSL4	VYADTIKDLL	A2402	0.131	Q8WXI4	ACOT11	TYIKSPPFF	A2402	0.0033	P21399	ACO1
	DAYGSELVER	A6801	0.1677	P33121	ACSL1	NFTNVAATF	A2402	0.0805	P53396	ACLY	KNVDKVLEV	C1502	0.8384	O00154	ACOT7	VPNQKRLTL	B0702	0.0035	O60488	ACSL4	KNVDKVLEV	C1502	0.8384	O00154	ACOT7	ETLPPVGVNR	A6801	0.0259	Q86TX2	ACOT1
	EVTNIITSK	A6801	0.0097	O95573	ACSL3	NVAATFKGIVR	A6801	1.3234	P53396	ACLY	TYIQKIFRm	A2402	0.0287	O15254	ACOX3	VPNQKRLTLL	B0702	0.0512	O60488	ACSL4	LTYGTmVFV	C1502	0.2068	Q15067	ACOX1	SVANVGGTLR	A6801	0.0636	Q86TX2	ACOT1
	TINPILLYF	A2402	0.4259	O95573	ACSL3	TYIKSPPFF	A2402	0.0033	P21399	ACO1	DAYGSELVER	A6801	0.1677	P33121	ACSL1	SYLPLAHmF	A2402	0.0021	Q9ULC5	ACSL5	TYIQKIFRm	A2402	0.0287	O15254	ACOX3	TYIQKIFRm	A2402	0.0287	O15254	ACOX3
	EVTDYTTGR	A6801	0.0214	O60488	ACSL4	KNVDKVLEV	C1502	0.8384	O00154	ACOT7	EVQPNGKIFK	A6801	0.2509	O95573	ACSL3	IYmPmIPEL	A2402	0.0059	Q9NR19	ACSS2	DAYGSELVER	A6801	0.1677	P33121	ACSL1	NYVEDIPFL	A2402	0.108	Q9NPH0	ACP6
	SYLITSVEL	A2402	0.1509	O60488	ACSL4	TYDPETQEF	A2402	0.0494	Q15067	ACOX1	EVTNIITSK	A6801	0.0097	O95573	ACSL3	STSQSPPIKR	A6801	0.224	Q9NR19	ACSS2	EVTNIITSK	A6801	0.0097	O95573	ACSL3	DAYGSELVER	A6801	0.1677	P33121	ACSL1
	SYLPLAHMF	A2402	0.0021	Q9ULC5	ACSL5	TYIQKIFRm	A2402	0.0287	O15254	ACOX3	EVTDYTTGR	A6801	0.0214	O60488	ACSL4	YDSPSVNAR	A6801	1.5507	P12814	ACTN1	EVTDYTTGR	A6801	0.0214	O60488	ACSL4	EVTNIITSK	A6801	0.0097	O95573	ACSL3
	STSQSPPIKR	A6801	0.224	Q9NR19	ACSS2	DAYGSELVER	A6801	0.1677	P33121	ACSL1	SYLITSVEL	A2402	0.1509	O60488	ACSL4	DTADQVIASFK	A6801	0.3998	O43707	ACTN4	SYLITSVEL	A2402	0.1509	O60488	ACSL4	TINPILLYF	A2402	0.4259	O95573	ACSL3
	NVAGSTLSR	A6801	0.0155	Q5JWF8	ACTL10	EVQPNGKIFK	A6801	0.2509	O95573	ACSL3	VPNQKRLTL	B0702	0.0035	O60488	ACSL4	KYFEVPSVL	A2402	0.0352	Q9NZ32	ACTR10	VPNQKRLTL	B0702	0.0035	O60488	ACSL4	EVTDYTTGR	A6801	0.0214	O60488	ACSL4
	KYFEVPSVL	A2402	0.0352	Q9NZ32	ACTR10	EVTNIITSK	A6801	0.0097	O95573	ACSL3	VPNQKRLTLL	B0702	0.0512	O60488	ACSL4	KYFEVPSVLL	A2402	0.0906	Q9NZ32	ACTR10	VPNQKRLTLL	B0702	0.0512	O60488	ACSL4	SYLITSVEL	A2402	0.1509	O60488	ACSL4
	KYFEVPSVLL	A2402	0.0906	Q9NZ32	ACTR10	EVTDYTTGR	A6801	0.0214	O60488	ACSL4	SYLPLAHmF	A2402	0.0021	Q9ULC5	ACSL5	HSADFETVR	A6801	0.0247	P61160	ACTR2	SYLPLAHmF	A2402	0.0021	Q9ULC5	ACSL5	SYLPLAHmF	A2402	0.0021	Q9ULC5	ACSL5
	SYLKEFIHI	A2402	0.0151	Q9NZ32	ACTR10	SYLITSVEL	A2402	0.1509	O60488	ACSL4	IYmPmIPEL	A2402	0.0059	Q9NR19	ACSS2	EAIEKPTYATK	A6801	0.9659	P61158	ACTR3	IYmPmIPEL	A2402	0.0059	Q9NR19	ACSS2	IYmPmIPEL	A2402	0.0059	Q9NR19	ACSS2
	HSADFETVR	A6801	0.0247	P61160	ACTR2	VPNQKRLTLL	B0702	0.0512	O60488	ACSL4	STSQSPPIKR	A6801	0.224	Q9NR19	ACSS2	ESAKVGDQAQR	A6801	0.9893	P61158	ACTR3	STSQSPPIKR	A6801	0.224	Q9NR19	ACSS2	ASLSTFQQm	C1502	0.6514	P60709	ACTB
	LYIQTDHLF	A2402	0.0071	O14672	ADAM10	SYLPLAHmF	A2402	0.0021	Q9ULC5	ACSL5	YDSPSVNAR	A6801	1.5507	P12814	ACTN1	ETAKAVKER	A6801	0.0415	P61158	ACTR3	NVAGSTLSR	A6801	0.0155	Q5JWF8	ACTL10	ETFNTPAmY	A6801	0.0624	P60709	ACTB
	LSNIQQHSV	C1502	0.6867	P78536	ADAM17	IYmPmIPEL	A2402	0.0059	Q9NR19	ACSS2	DTADQVIASFK	A6801	0.3998	O43707	ACTN4	HAANGPELLR	A6801	0.1325	O14672	ADAM10	EVSKIVQTY	A6801	0.185	P12814	ACTN1	ESGPSIVHR	A6801	0.095	P60709	ACTB
	AVLPQTRYV	C1502	0.0645	Q13443	ADAM9	STSQSPPIKR	A6801	0.224	Q9NR19	ACSS2	KYFEVPSVL	A2402	0.0352	Q9NZ32	ACTR10	LYIQTDHLF	A2402	0.0071	O14672	ADAM10	YDSPSVNAR	A6801	1.5507	P12814	ACTN1	YSFTTTAER	A6801	0.0199	P60709	ACTB
	EVTPVTGASLR	A6801	0.5054	P55265	ADAR	YDSPSVNAR	A6801	1.5507	P12814	ACTN1	KYFEVPSVLL	A2402	0.0906	Q9NZ32	ACTR10	LSNIQQHSV	C1502	0.6867	P78536	ADAM17	DmFIVHTI	B5101	0.2201	O43707	ACTN4	DSYVGDEAQSKR	A6801	1.9466	P60709	ACTB
	ESAQVVKKR	A6801	0.1148	O60266	ADCY3	DTADQVIASFK	A6801	0.3998	O43707	ACTN4	HSADFETVR	A6801	0.0247	P61160	ACTR2	AVLPQTRYV	C1502	0.0645	Q13443	ADAM9	DTADQVIASFK	A6801	0.3998	O43707	ACTN4	ILTERGYSF	A2402	0.3955	P60709	ACTB
	TSAVPNLFV	C1502	0.4273	P35611	ADD1	KYFEVPSVL	A2402	0.0352	Q9NZ32	ACTR10	EAIEKPTYATK	A6801	0.9659	P61158	ACTR3	LYNPDVRYSF	A2402	0.0162	Q9P2N4	ADAMTS9	KYFEVPSVL	A2402	0.0352	Q9NZ32	ACTR10	ETTFNSImK	A6801	0.0846	P60709	ACTB
	FSSPPLSL	C1502	0.4997	Q9UEY8	ADD3	KYFEVPSVLL	A2402	0.0906	Q9NZ32	ACTR10	ESAKVGDQAQR	A6801	0.9893	P61158	ACTR3	EVTPVTGASLR	A6801	0.5054	P55265	ADAR	KYFEVPSVLL	A2402	0.0906	Q9NZ32	ACTR10	RVAPEEHPVL	C1502	0.8667	P60709	ACTB
	VYLTDPVLF	A2402	0.0032	O95490	ADGRL2	SYLKEFIHI	A2402	0.0151	Q9NZ32	ACTR10	ETAKAVKER	A6801	0.0415	P61158	ACTR3	ETSGPTYIK	A6801	0.0141	Q7Z695	ADCK2	SYLKEFIHI	A2402	0.0151	Q9NZ32	ACTR10	AVFPSIVGR	A6801	0.0094	P60709	ACTB
	DmFATPQYR	A6801	0.0962	Q86V24	ADIPOR2	HSADFETVR	A6801	0.0247	P61160	ACTR2	LYIQTDHLF	A2402	0.0071	O14672	ADAM10	ESAQVVKKR	A6801	0.1148	O60266	ADCY3	EIVKAIKER	A6801	0.1459	P61163	ACTR1A	TTAEREIVR	A6801	0.0538	P60709	ACTB
	YAASIIIRR	A6801	0.0051	P55263	ADK	ESAKVGDQAQR	A6801	0.9893	P61158	ACTR3	LSNIQQHSV	C1502	0.6867	P78536	ADAM17	FSSPPLSL	C1502	0.4997	Q9UEY8	ADD3	HSADFETVR	A6801	0.0247	P61160	ACTR2	TAASSSSLEK	A6801	0.8125	P60709	ACTB
	EAVRPGVLR	A6801	0.0476	Q96SZ5	ADO	GAYNAKIGY	A6801	1.3184	Q9GZN1	ACTR6	AVLPQTRYV	C1502	0.0645	Q13443	ADAM9	VYLTDPVLF	A2402	0.0032	O95490	ADGRL2	EAIEKPTYATK	A6801	0.9659	P61158	ACTR3	APEEHPVL	B0702	0.4663	P60709	ACTB
	KSIYPTLEI	C1502	0.0134	P30520	ADSS	LYIQTDHLF	A2402	0.0071	O14672	ADAM10	RPRSASPSRTHV	B0702	0.3093	Q9P2N4	ADAMTS9	DmFATPQYR	A6801	0.0962	Q86V24	ADIPOR2	ESAKVGDQAQR	A6801	0.9893	P61158	ACTR3	NVAGSTLSR	A6801	0.0155	Q5JWF8	ACTL10
	KYAHmINGF	A2402	0.0163	P30520	ADSS	LSNIQQHSV	C1502	0.6867	P78536	ADAM17	EVTPVTGASLR	A6801	0.5054	P55265	ADAR	YAASIIIRR	A6801	0.0051	P55263	ADK	ETAKAVKER	A6801	0.0415	P61158	ACTR3	IANNTTVER	A6801	0.148	O96019	ACTL6A
	TSSVVTLEV	C1502	0.4975	P55196	AFDN	AVLPQTRYV	C1502	0.0645	Q13443	ADAM9	ESAQVVKKR	A6801	0.1148	O60266	ADCY3	DIASHFSNK	A6801	0.1866	Q9H2P0	ADNP	LYIQTDHLF	A2402	0.0071	O14672	ADAM10	YDSPSVNAR	A6801	1.5507	P12814	ACTN1
	SYVQVTSNF	A2402	0.0071	Q9UHB7	AFF4	EVTPVTGASLR	A6801	0.5054	P55265	ADAR	FSSPPLSL	C1502	0.4997	Q9UEY8	ADD3	EAVRPGVLR	A6801	0.0476	Q96SZ5	ADO	LSNIQQHSV	C1502	0.6867	P78536	ADAM17	DGLAFNALI	B5101	0.1632	O43707	ACTN4
	YYLDAVVSF	A2402	0.0044	Q9UHB7	AFF4	LYQmLTEEF	A2402	0.0358	Q86TW2	ADCK1	VYLTDPVLF	A2402	0.0032	O95490	ADGRL2	KSIYPTLEI	C1502	0.0134	P30520	ADSS	AVLPQTRYV	C1502	0.0645	Q13443	ADAM9	DmFIVHTI	B5101	0.2201	O43707	ACTN4
	DVSVSQGFR	A6801	0.2526	Q6ZNB7	AGMO	ESAQVVKKR	A6801	0.1148	O60266	ADCY3	DmFATPQYR	A6801	0.0962	Q86V24	ADIPOR2	KYAHmINGF	A2402	0.0163	P30520	ADSS	LYNPDVRYSF	A2402	0.0162	Q9P2N4	ADAMTS9	KYFEVPSVL	A2402	0.0352	Q9NZ32	ACTR10
	AYLPPLQQVF	A2402	0.0151	Q9UL18	AGO1	TSAVPNLFV	C1502	0.4273	P35611	ADD1	YAASIIIRR	A6801	0.0051	P55263	ADK	FASQGGLAR	A6801	0.208	Q6ZN18	AEBP2	EVTPVTGASLR	A6801	0.5054	P55265	ADAR	SYLKEFIHI	A2402	0.0151	Q9NZ32	ACTR10
	VSEGQFRQV	C1502	1.2034	Q9H9G7	AGO3	FSSPPLSL	C1502	0.4997	Q9UEY8	ADD3	DIASHFSNK	A6801	0.1866	Q9H2P0	ADNP	TSSVVTLEV	C1502	0.4975	P55196	AFDN	ESAQVVKKR	A6801	0.1148	O60266	ADCY3	KYFEVPSVLL	A2402	0.0906	Q9NZ32	ACTR10
	STVGGWVSTR	A6801	0.0508	O00116	AGPS	YALSFPYTF	A2402	0.1721	Q8IZF6	ADGRG4	ETIHLTEEPTK	A6801	1.0353	Q9H2P0	ADNP	SYVQVTSNF	A2402	0.0071	Q9UHB7	AFF4	FSSPPLSL	C1502	0.4997	Q9UEY8	ADD3	YYLPDGSTIEI	A2402	0.2374	P61163	ACTR1A
	STVPVNTNR	A6801	0.005	O00468	AGRN	VYLTDPVLF	A2402	0.0032	O95490	ADGRL2	EAVRPGVLR	A6801	0.0476	Q96SZ5	ADO	DVSVSQGFR	A6801	0.2526	Q6ZNB7	AGMO	VYLTDPVLF	A2402	0.0032	O95490	ADGRL2	HSADFETVR	A6801	0.0247	P61160	ACTR2
	STSSVFRLV	C1502	0.3108	Q8WYP5	AHCTF1	DmFATPQYR	A6801	0.0962	Q86V24	ADIPOR2	KSIYPTLEI	C1502	0.0134	P30520	ADSS	AYLPPLQQVF	A2402	0.0151	Q9UL18	AGO1	DmFATPQYR	A6801	0.0962	Q86V24	ADIPOR2	FSIDVGYER	A6801	0.0074	P61158	ACTR3
	SYISRTNQL	A2402	0.0386	Q8WYP5	AHCTF1	YAASIIIRR	A6801	0.0051	P55263	ADK	KYAHmINGF	A2402	0.0163	P30520	ADSS	STVGGWVSTR	A6801	0.0508	O00116	AGPS	YAASIIIRR	A6801	0.0051	P55263	ADK	ETAKAVKER	A6801	0.0415	P61158	ACTR3
	ETQSGKTVIR	A6801	0.3224	Q09666	AHNAK	EAVRPGVLR	A6801	0.0476	Q96SZ5	ADO	FASQGGLAR	A6801	0.208	Q6ZN18	AEBP2	STVPVNTNR	A6801	0.005	O00468	AGRN	EAVRPGVLR	A6801	0.0476	Q96SZ5	ADO	ESAKVGDQAQR	A6801	0.9893	P61158	ACTR3
	KMPKMKmPTF	A2402	0.3865	Q09666	AHNAK	KSIYPTLEI	C1502	0.0134	P30520	ADSS	TSSVVTLEV	C1502	0.4975	P55196	AFDN	EAFFGTPISK	A6801	0.097	Q8WYP5	AHCTF1	VVYPKVIER	A6801	0.0132	P30566	ADSL	GAYNAKIGY	A6801	1.3184	Q9GZN1	ACTR6
	KmPKFKMPSF	A2402	0.534	Q8IVF2	AHNAK2	KYAHmINGF	A2402	0.0163	P30520	ADSS	SYVQVTSNF	A2402	0.0071	Q9UHB7	AFF4	IPAEVPHI	B5101	0.0079	Q8WYP5	AHCTF1	KSIYPTLEI	C1502	0.0134	P30520	ADSS	LYIQTDHLF	A2402	0.0071	O14672	ADAM10
	ILPPQLALF	A2402	0.0341	P35869	AHR	TSSVVTLEV	C1502	0.4975	P55196	AFDN	DVSVSQGFR	A6801	0.2526	Q6ZNB7	AGMO	STSSVFRLV	C1502	0.3108	Q8WYP5	AHCTF1	KYAHmINGF	A2402	0.0163	P30520	ADSS	LYIQTDHLFF	A2402	0.0863	O14672	ADAM10
	QPPSILEI	B5101	0.1816	P35869	AHR	SYVQVTSNF	A2402	0.0071	Q9UHB7	AFF4	AYLPPLQQVF	A2402	0.0151	Q9UL18	AGO1	SYISRTNQL	A2402	0.0386	Q8WYP5	AHCTF1	TSSVVTLEV	C1502	0.4975	P55196	AFDN	LSNIQQHSV	C1502	0.6867	P78536	ADAM17
	TYPAELNNI	A2402	0.0512	P35869	AHR	DVSVSQGFR	A6801	0.2526	Q6ZNB7	AGMO	STVGGWVSTR	A6801	0.0508	O00116	AGPS	TPKmPGQSV	B0702	0.0268	Q8WYP5	AHCTF1	SYVQVTSNF	A2402	0.0071	Q9UHB7	AFF4	AVLPQTRYV	C1502	0.0645	Q13443	ADAM9
	IYISTLKTEF	A2402	0.0441	O95433	AHSA1	AYLPPLQQVF	A2402	0.0151	Q9UL18	AGO1	STVPVNTNR	A6801	0.005	O00468	AGRN	ETQSGKTVIR	A6801	0.3224	Q09666	AHNAK	DVSVSQGFR	A6801	0.2526	Q6ZNB7	AGMO	LYNPDVRYSF	A2402	0.0162	Q9P2N4	ADAMTS9
	AYKPGALTF	A2402	0.0124	Q9BRQ8	AIFM2	VSEGQFRQV	C1502	1.2034	Q9H9G7	AGO3	EAFFGTPISK	A6801	0.097	Q8WYP5	AHCTF1	KmPKmKmPKF	A2402	0.6575	Q09666	AHNAK	STVGGWVSTR	A6801	0.0508	O00116	AGPS	EVTPVTGASLR	A6801	0.5054	P55265	ADAR
	TFISYSVTF	A2402	0.0146	Q9BRQ8	AIFM2	STVGGWVSTR	A6801	0.0508	O00116	AGPS	IPAEVPHI	B5101	0.0079	Q8WYP5	AHCTF1	KmPKVKmPKF	A2402	0.5034	Q09666	AHNAK	STVPVNTNR	A6801	0.005	O00468	AGRN	LYQmLTEEF	A2402	0.0358	Q86TW2	ADCK1
	ETFSGTETNK	A6801	0.0459	Q9UIJ7	AK3	STVPVNTNR	A6801	0.005	O00468	AGRN	STSSVFRLV	C1502	0.3108	Q8WYP5	AHCTF1	KmPKFKmPSF	A2402	0.534	Q8IVF2	AHNAK2	EAFFGTPISK	A6801	0.097	Q8WYP5	AHCTF1	ETSGPTYIK	A6801	0.0141	Q7Z695	ADCK2
	IYAPPLPSL	A2402	0.0174	Q92667	AKAP1	EAFFGTPISK	A6801	0.097	Q8WYP5	AHCTF1	SYISRTNQL	A2402	0.0386	Q8WYP5	AHCTF1	ILPPQLALF	A2402	0.0341	P35869	AHR	IPAEVPHI	B5101	0.0079	Q8WYP5	AHCTF1	ESAQVVKKR	A6801	0.1148	O60266	ADCY3
	VSTDNIKYV	C1502	0.4317	Q9UKA4	AKAP11	IPAEVPHI	B5101	0.0079	Q8WYP5	AHCTF1	TPKmPGQSV	B0702	0.0268	Q8WYP5	AHCTF1	TYPAELNNI	A2402	0.0512	P35869	AHR	STSSVFRLV	C1502	0.3108	Q8WYP5	AHCTF1	EATGVDINmR	A6801	0.2256	P51828	ADCY7
	EAVPAQKER	A6801	0.2805	Q02952	AKAP12	SGNDVILHL	C1502	0.2557	Q8WYP5	AHCTF1	ETQSGKTVIR	A6801	0.3224	Q09666	AHNAK	IYISTLKTEF	A2402	0.0441	O95433	AHSA1	SYISRTNQL	A2402	0.0386	Q8WYP5	AHCTF1	FSSPPLSL	C1502	0.4997	Q9UEY8	ADD3
	ATTPIFANR	A6801	0.0216	Q12802	AKAP13	STSSVFRLV	C1502	0.3108	Q8WYP5	AHCTF1	EVTQNSPAAR	A6801	0.3542	Q09666	AHNAK	STVGAGAYAYK	A6801	0.5242	O95831	AIFM1	TPKmPGQSV	B0702	0.0268	Q8WYP5	AHCTF1	NYTVYVVNI	A2402	0.249	Q86SQ4	ADGRG6
	ETATTPIFANR	A6801	0.3033	Q12802	AKAP13	SYISRTNQL	A2402	0.0386	Q8WYP5	AHCTF1	KmPKVKmPKF	A2402	0.5034	Q09666	AHNAK	ETFSGTETNK	A6801	0.0459	Q9UIJ7	AK3	ETQSGKTVIR	A6801	0.3224	Q09666	AHNAK	DAYQVSVAK	A6801	0.0533	Q86SQ4	ADGRG6
	DAYQTREI	B5101	0.0093	Q99996	AKAP9	TPKmPGQSV	B0702	0.0268	Q8WYP5	AHCTF1	KmPKFKmPSF	A2402	0.534	Q8IVF2	AHNAK2	IYAPPLPSL	A2402	0.0174	Q92667	AKAP1	EVTQNSPAAR	A6801	0.3542	Q09666	AHNAK	STSHVNITTR	A6801	0.0666	Q86SQ4	ADGRG6
	LYQDGVFKF	A2402	0.0046	Q9H8T0	AKTIP	ETQSGKTVIR	A6801	0.3224	Q09666	AHNAK	ILPPQLALF	A2402	0.0341	P35869	AHR	EAVPAQKER	A6801	0.2805	Q02952	AKAP12	KmPKmKmPKF	A2402	0.6575	Q09666	AHNAK	VYLTDPVLF	A2402	0.0032	O95490	ADGRL2
	EAAQVAFQR	A6801	0.0137	P47895	ALDH1A3	KmPKFKmPSF	A2402	0.534	Q8IVF2	AHNAK2	TYPAELNNI	A2402	0.0512	P35869	AHR	DTSSLPTVImR	A6801	0.8601	Q12802	AKAP13	KmPKVKmPKF	A2402	0.5034	Q09666	AHNAK	VYLTDPVLFTL	A2402	0.2761	O95490	ADGRL2
	KNLDKALKL	C1502	1.8969	P47895	ALDH1A3	ILPPQLALF	A2402	0.0341	P35869	AHR	IYISTLKTEF	A2402	0.0441	O95433	AHSA1	ETATTPIFANR	A6801	0.3033	Q12802	AKAP13	KmPKFKmPSF	A2402	0.534	Q8IVF2	AHNAK2	DmFATPQYR	A6801	0.0962	Q86V24	ADIPOR2
	LYAQAPFGGF	A2402	0.1156	P47895	ALDH1A3	TYPAELNNI	A2402	0.0512	P35869	AHR	STVGAGAYAYK	A6801	0.5242	O95831	AIFM1	DAYQTREI	B5101	0.0093	Q99996	AKAP9	ILPPQLALF	A2402	0.0341	P35869	AHR	NYImKIHNF	A2402	0.0105	Q9H2P0	ADNP
	EAFHAGRTR	A6801	0.1536	P43353	ALDH3B1	IYISTLKTEF	A2402	0.0441	O95433	AHSA1	ETFSGTETNK	A6801	0.0459	Q9UIJ7	AK3	GSVSININR	A6801	0.1502	Q99996	AKAP9	QPPSILEI	B5101	0.1816	P35869	AHR	DVASFFGKR	A6801	0.0619	Q6IQ32	ADNP2
	SNSSQVVKR	A6801	1.0218	P43353	ALDH3B1	YFEGIKQTF	A2402	0.0477	O95433	AHSA1	IYAPPLPSL	A2402	0.0174	Q92667	AKAP1	LYEKDIQLF	A2402	0.026	Q9H8T0	AKTIP	TYPAELNNI	A2402	0.0512	P35869	AHR	EAVRPGVLR	A6801	0.0476	Q96SZ5	ADO
	SIHDEVVNR	A6801	0.0476	P49419	ALDH7A1	STVGAGAYAYK	A6801	0.5242	O95831	AIFM1	LPYTQSVQI	B5101	0.0022	Q92667	AKAP1	LYQDGVFKF	A2402	0.0046	Q9H8T0	AKTIP	IYISTLKTEF	A2402	0.0441	O95433	AHSA1	DALIVRPV	B5101	0.1586	Q9BRR6	ADPGK
	ESTGSIAKR	A6801	0.0316	P04075	ALDOA	TYGGSWKF	A2402	0.1225	Q9NVV5	AIG1	EAVPAQKER	A6801	0.2805	Q02952	AKAP12	LVNEVTEFAK	A6801	0.5328	P02768	ALB	YFEGIKQTF	A2402	0.0477	O95433	AHSA1	KYAHmINGF	A2402	0.0163	P30520	ADSS
	STGSIAKR	A6801	1.6018	P04075	ALDOA	ETFSGTETNK	A6801	0.0459	Q9UIJ7	AK3	DTSSLPTVImR	A6801	0.8601	Q12802	AKAP13	PYFYAPELL	A2402	0.047	P02768	ALB	STVGAGAYAYK	A6801	0.5242	O95831	AIFM1	KSIYPTLEI	C1502	0.0134	P30520	ADSS
	PYTKVEESF	A2402	0.0911	Q9BV10	ALG12	DSYSSGNIGK	A6801	0.2385	Q96M32	AK7	ETATTPIFANR	A6801	0.3033	Q12802	AKAP13	STPTLVEVSR	A6801	0.252	P02768	ALB	ETFSGTETNK	A6801	0.0459	Q9UIJ7	AK3	FASQGGLAR	A6801	0.208	Q6ZN18	AEBP2
	VYPAGFVYI	A2402	0.0103	Q92685	ALG3	IYAPPLPSL	A2402	0.0174	Q92667	AKAP1	DAYQTREI	B5101	0.0093	Q99996	AKAP9	EAAQVAFQR	A6801	0.0137	P47895	ALDH1A3	IYAPPLPSL	A2402	0.0174	Q92667	AKAP1	VYKDmPETSF	A2402	0.0179	P55196	AFDN
	ATDPTIHTV	C1502	0.0058	Q9H6U8	ALG9	RSLDQQmYL	C1502	0.0077	Q92667	AKAP1	GSVSININR	A6801	0.1502	Q99996	AKAP9	KNLDKALKL	C1502	1.8969	P47895	ALDH1A3	EVITEAEKIAK	A6801	1.2049	Q9UKA4	AKAP11	SYVQVTSNF	A2402	0.0071	Q9UHB7	AFF4
	TYGDAGLTYTF	A2402	0.0197	Q6NS38	ALKBH2	EVITEAEKIAK	A6801	1.2049	Q9UKA4	AKAP11	LYEKDIQLF	A2402	0.026	Q9H8T0	AKTIP	LYAQAPFGGF	A2402	0.1156	P47895	ALDH1A3	EYTVQQALF	A2402	0.119	Q9UKA4	AKAP11	YYLDAVVSF	A2402	0.0044	Q9UHB7	AFF4
	GTADVHFER	A6801	0.0065	Q86V81	ALYREF	EYTVQQALF	A2402	0.119	Q9UKA4	AKAP11	LYQDGVFKF	A2402	0.0046	Q9H8T0	AKTIP	EAFHAGRTR	A6801	0.1536	P43353	ALDH3B1	EAVPAQKER	A6801	0.2805	Q02952	AKAP12	AYLPPLQQVF	A2402	0.0151	Q9UL18	AGO1
	TADVHFER	A6801	0.9169	Q86V81	ALYREF	VSTDNIKYV	C1502	0.4317	Q9UKA4	AKAP11	STPTLVEVSR	A6801	0.252	P02768	ALB	ESTGSIAKR	A6801	0.0316	P04075	ALDOA	DTSSLPTVImR	A6801	0.8601	Q12802	AKAP13	STVGGWVSTR	A6801	0.0508	O00116	AGPS
	NTPAIPSFKR	A6801	0.089	Q9UHK6	AMACR	EAVPAQKER	A6801	0.2805	Q02952	AKAP12	EAAQVAFQR	A6801	0.0137	P47895	ALDH1A3	STGSIAKR	A6801	1.6018	P04075	ALDOA	ETATTPIFANR	A6801	0.3033	Q12802	AKAP13	KTSNKPLmI	C1502	0.0823	O95994	AGR2
	KYLEESTIRHF	A2402	0.1342	Q8IY63	AMOTL1	DTSSLPTVImR	A6801	0.8601	Q12802	AKAP13	KNLDKALKL	C1502	1.8969	P47895	ALDH1A3	PYTKVEESF	A2402	0.0911	Q9BV10	ALG12	KYPVLFQRI	A2402	0.0285	Q12802	AKAP13	SYISRTNQL	A2402	0.0386	Q8WYP5	AHCTF1
	AYVEKVERL	A2402	0.0757	Q9Y2J4	AMOTL2	ETATTPIFANR	A6801	0.3033	Q12802	AKAP13	LYAQAPFGGF	A2402	0.1156	P47895	ALDH1A3	VYPAGFVYI	A2402	0.0103	Q92685	ALG3	DAYQTREI	B5101	0.0093	Q99996	AKAP9	STSSVFRLV	C1502	0.3108	Q8WYP5	AHCTF1
	DAAATAAAQR	A6801	0.5004	Q9Y2J4	AMOTL2	KYPVLFQRI	A2402	0.0285	Q12802	AKAP13	EAFHAGRTR	A6801	0.1536	P43353	ALDH3B1	ATDPTIHTV	C1502	0.0058	Q9H6U8	ALG9	GSVSININR	A6801	0.1502	Q99996	AKAP9	ETQSGKTVIR	A6801	0.3224	Q09666	AHNAK
	DSSGTVLHR	A6801	0.0848	Q9Y2J4	AMOTL2	DAYQTREI	B5101	0.0093	Q99996	AKAP9	SNSSQVVKR	A6801	1.0218	P43353	ALDH3B1	TYGDAGLTYTF	A2402	0.0197	Q6NS38	ALKBH2	LYEKDIQLF	A2402	0.026	Q9H8T0	AKTIP	KmPKVKmPKF	A2402	0.5034	Q09666	AHNAK
	ETTTAVTDPR	A6801	0.3936	Q9Y2J4	AMOTL2	GSVSININR	A6801	0.1502	Q99996	AKAP9	ESTGSIAKR	A6801	0.0316	P04075	ALDOA	EVASDLASSR	A6801	0.0919	Q8TCU4	ALMS1	LYQDGVFKF	A2402	0.0046	Q9H8T0	AKTIP	KmPKmKmPKF	A2402	0.6575	Q09666	AHNAK
	KYLEERAMRQF	A2402	0.255	Q9Y2J4	AMOTL2	LYEKDIQLF	A2402	0.026	Q9H8T0	AKTIP	STGSIAKR	A6801	1.6018	P04075	ALDOA	ISNSSVVKV	C1502	0.0975	Q8TCU4	ALMS1	STPTLVEVSR	A6801	0.252	P02768	ALB	KmPKFKmPSF	A2402	0.534	Q8IVF2	AHNAK2
	TTTAVTDPR	A6801	0.0365	Q9Y2J4	AMOTL2	LYQDGVFKF	A2402	0.0046	Q9H8T0	AKTIP	PYTKVEESF	A2402	0.0911	Q9BV10	ALG12	APYSRPKQL	B0702	0.0138	Q86V81	ALYREF	EAAQVAFQR	A6801	0.0137	P47895	ALDH1A3	KmPKFKMPSF	A2402	0.534	Q8IVF2	AHNAK2
	ESYTPSKISVR	A6801	0.8099	Q9UM13	ANAPC10	EAAQVAFQR	A6801	0.0137	P47895	ALDH1A3	VYPAGFVYI	A2402	0.0103	Q92685	ALG3	TADVHFER	A6801	0.9169	Q86V81	ALYREF	KNLDKALKL	C1502	1.8969	P47895	ALDH1A3	ILPPQLALF	A2402	0.0341	P35869	AHR
	SVSDLAPPR	A6801	0.0551	Q96DE5	ANAPC16	KNLDKALKL	C1502	1.8969	P47895	ALDH1A3	DVLFVYAVR	A6801	0.3152	Q9BVK2	ALG8	NTPAIPSFKR	A6801	0.089	Q9UHK6	AMACR	LYAQAPFGGF	A2402	0.1156	P47895	ALDH1A3	TYPAELNNI	A2402	0.0512	P35869	AHR
	KSLSVVTEV	C1502	0.0832	Q9UJX5	ANAPC4	LYAQAPFGGF	A2402	0.1156	P47895	ALDH1A3	ATDPTIHTV	C1502	0.0058	Q9H6U8	ALG9	YYTDFVmEL	A2402	0.0716	Q9UKV5	AMFR	EAFHAGRTR	A6801	0.1536	P43353	ALDH3B1	YYFEGIKQTF	A2402	0.0046	O95433	AHSA1
	NSIEGVYRK	A6801	0.0145	Q9UJX4	ANAPC5	EAFHAGRTR	A6801	0.1536	P43353	ALDH3B1	TYGDAGLTYTF	A2402	0.0197	Q6NS38	ALKBH2	KYLEESTIRHF	A2402	0.1342	Q8IY63	AMOTL1	SNSSQVVKR	A6801	1.0218	P43353	ALDH3B1	IYISTLKTEF	A2402	0.0441	O95433	AHSA1
	EISSVAHQK	A6801	0.0212	Q5VTE6	ANGEL2	SNSSQVVKR	A6801	1.0218	P43353	ALDH3B1	EVASDLASSR	A6801	0.0919	Q8TCU4	ALMS1	AYVEKVERL	A2402	0.0757	Q9Y2J4	AMOTL2	AAASESLFV	C1502	0.4701	P04075	ALDOA	STVGAGAYAYK	A6801	0.5242	O95831	AIFM1
	ESSSESFISR	A6801	0.3106	Q9P2R3	ANKFY1	AAASESLFV	C1502	0.4701	P04075	ALDOA	ISNSSVVKV	C1502	0.0975	Q8TCU4	ALMS1	DAAATAAAQR	A6801	0.5004	Q9Y2J4	AMOTL2	ESTGSIAKR	A6801	0.0316	P04075	ALDOA	TYGGSWKF	A2402	0.1225	Q9NVV5	AIG1
	EVVDLLLAR	A6801	0.0164	Q8IWZ3	ANKHD1	ESTGSIAKR	A6801	0.0316	P04075	ALDOA	APYSRPKQL	B0702	0.0138	Q86V81	ALYREF	DSSGTVLHR	A6801	0.0848	Q9Y2J4	AMOTL2	STGSIAKR	A6801	1.6018	P04075	ALDOA	ETFSGTETNK	A6801	0.0459	Q9UIJ7	AK3
	TTSGSNSISVR	A6801	1.0319	Q86XL3	ANKLE2	STGSIAKR	A6801	1.6018	P04075	ALDOA	TADVHFER	A6801	0.9169	Q86V81	ALYREF	ETTTAVTDPR	A6801	0.3936	Q9Y2J4	AMOTL2	PYTKVEESF	A2402	0.0911	Q9BV10	ALG12	RSLDQQmYL	C1502	0.0077	Q92667	AKAP1
	ETDVVNSVGR	A6801	0.2851	Q8IV38	ANKMY2	PYTKVEESF	A2402	0.0911	Q9BV10	ALG12	NTPAIPSFKR	A6801	0.089	Q9UHK6	AMACR	KYLEERAmRQF	A2402	0.255	Q9Y2J4	AMOTL2	VYPAGFVYI	A2402	0.0103	Q92685	ALG3	IYAPPLPSL	A2402	0.0174	Q92667	AKAP1
	EVGGGVGGSSR	A6801	1.8552	O75179	ANKRD17	VYPAGFVYI	A2402	0.0103	Q92685	ALG3	KYLEESTIRHF	A2402	0.1342	Q8IY63	AMOTL1	TTTAVTDPR	A6801	0.0365	Q9Y2J4	AMOTL2	NALDKVLSV	B5101	0.0571	Q9BVK2	ALG8	EAVPAQKER	A6801	0.2805	Q02952	AKAP12
	SYANVQDGF	A2402	0.037	Q5VYY1	ANKRD22	DVLFVYAVR	A6801	0.3152	Q9BVK2	ALG8	AYVEKVERL	A2402	0.0757	Q9Y2J4	AMOTL2	ESYTPSKISVR	A6801	0.8099	Q9UM13	ANAPC10	ATDPTIHTV	C1502	0.0058	Q9H6U8	ALG9	DTSSLPTVImR	A6801	0.8601	Q12802	AKAP13
	DVSAPSAILR	A6801	0.0804	Q6AI12	ANKRD40	KSFSFVRVI	C1502	0.1209	Q9BVK2	ALG8	DAAATAAAQR	A6801	0.5004	Q9Y2J4	AMOTL2	SVSDLAPPR	A6801	0.0551	Q96DE5	ANAPC16	TYGDAGLTYTF	A2402	0.0197	Q6NS38	ALKBH2	EIYTKTDSK	A6801	0.1207	Q12802	AKAP13
	NAASTLTER	A6801	0.0354	Q6AI12	ANKRD40	ATDPTIHTV	C1502	0.0058	Q9H6U8	ALG9	DSSGTVLHR	A6801	0.0848	Q9Y2J4	AMOTL2	KSLSVVTEV	C1502	0.0832	Q9UJX5	ANAPC4	RYVDKVSNL	A2402	0.0774	Q3KRA9	ALKBH6	ETATTPIFANR	A6801	0.3033	Q12802	AKAP13
	YGNRQNLEL	C1502	0.7668	Q8NB46	ANKRD52	TYGDAGLTYTF	A2402	0.0197	Q6NS38	ALKBH2	ETTTAVTDPR	A6801	0.3936	Q9Y2J4	AMOTL2	NSIEGVYRK	A6801	0.0145	Q9UJX4	ANAPC5	EVASDLASSR	A6801	0.0919	Q8TCU4	ALMS1	GSVSININR	A6801	0.1502	Q99996	AKAP9
	DIGISDPQHR	A6801	1.0898	Q92625	ANKS1A	GTADVHFER	A6801	0.0065	Q86V81	ALYREF	KYLEERAMRQF	A2402	0.255	Q9Y2J4	AMOTL2	EISSVAHQK	A6801	0.0212	Q5VTE6	ANGEL2	ISNSSVVKV	C1502	0.0975	Q8TCU4	ALMS1	DAYQTREI	B5101	0.0093	Q99996	AKAP9
	DALTFTTTF	B5101	0.0971	Q9NQW6	ANLN	TADVHFER	A6801	0.9169	Q86V81	ALYREF	TTAVTDPRYR	A6801	0.2371	Q9Y2J4	AMOTL2	DAPTLRLL	B5101	0.2309	Q01484	ANK2	APYSRPKQL	B0702	0.0138	Q86V81	ALYREF	DTFQKVEDR	A6801	0.2853	Q99996	AKAP9
	NASATPVGR	A6801	0.0497	Q9NQW6	ANLN	NTPAIPSFKR	A6801	0.089	Q9UHK6	AMACR	TTTAVTDPR	A6801	0.0365	Q9Y2J4	AMOTL2	ESSSESFISR	A6801	0.3106	Q9P2R3	ANKFY1	NTPAIPSFKR	A6801	0.089	Q9UHK6	AMACR	RPELVRPAL	B0702	0.0044	P42330	AKR1C3
	NTFELITVR	A6801	0.0081	Q9NQW6	ANLN	mAAESLLVTVR	A6801	1.1309	Q9UKV5	AMFR	RYGSDFYSm	A2402	0.053	Q86W34	AMZ2	EVVDLLLAR	A6801	0.0164	Q8IWZ3	ANKHD1	YYTDFVmEL	A2402	0.0716	Q9UKV5	AMFR	LYQDGVFKF	A2402	0.0046	Q9H8T0	AKTIP
	SNASATPVGR	A6801	0.4467	Q9NQW6	ANLN	YYTDFVmEL	A2402	0.0716	Q9UKV5	AMFR	ESYTPSKISVR	A6801	0.8099	Q9UM13	ANAPC10	TTSGSNSISVR	A6801	1.0319	Q86XL3	ANKLE2	KYLEESTIRHF	A2402	0.1342	Q8IY63	AMOTL1	LYEKDIQLF	A2402	0.026	Q9H8T0	AKTIP
	TAASSVKTR	A6801	0.129	Q9NQW6	ANLN	KYLEESTIRHF	A2402	0.1342	Q8IY63	AMOTL1	SVSDLAPPR	A6801	0.0551	Q96DE5	ANAPC16	APRVPVQAL	B0702	0.0014	O75179	ANKRD17	AYVEKVERL	A2402	0.0757	Q9Y2J4	AMOTL2	EAAQVAFQR	A6801	0.0137	P47895	ALDH1A3
	DAFFNPATR	A6801	0.0433	Q4KMQ2	ANO6	AYVEKVERL	A2402	0.0757	Q9Y2J4	AMOTL2	KSLSVVTEV	C1502	0.0832	Q9UJX5	ANAPC4	DImAAVSGR	A6801	0.0889	O75179	ANKRD17	DAAATAAAQR	A6801	0.5004	Q9Y2J4	AMOTL2	LYAQAPFGGF	A2402	0.1156	P47895	ALDH1A3
	TIIDILTKR	A6801	0.0067	P04083	ANXA1	DAAATAAAQR	A6801	0.5004	Q9Y2J4	AMOTL2	NSIEGVYRK	A6801	0.0145	Q9UJX4	ANAPC5	TVISRVIGR	A6801	0.0104	O75179	ANKRD17	DSSGTVLHR	A6801	0.0848	Q9Y2J4	AMOTL2	KNLDKALKL	C1502	1.8969	P47895	ALDH1A3
	NTPAFFAER	A6801	0.0242	P50995	ANXA11	DSSGTVLHR	A6801	0.0848	Q9Y2J4	AMOTL2	EISSVAHQK	A6801	0.0212	Q5VTE6	ANGEL2	SYANVQDGF	A2402	0.037	Q5VYY1	ANKRD22	KYLEERAmRQF	A2402	0.255	Q9Y2J4	AMOTL2	EAFHAGRTR	A6801	0.1536	P43353	ALDH3B1
	NTPAFFAERL	A6801	1.9297	P50995	ANXA11	ETTTAVTDPR	A6801	0.3936	Q9Y2J4	AMOTL2	ESSSESFISR	A6801	0.3106	Q9P2R3	ANKFY1	DVSAPSAILR	A6801	0.0804	Q6AI12	ANKRD40	TTAVTDPRYR	A6801	0.2371	Q9Y2J4	AMOTL2	EIAmATVTALR	A6801	0.83	P04075	ALDOA
	RSNEHIREL	C1502	0.0107	P50995	ANXA11	KYLEERAmRQF	A2402	0.255	Q9Y2J4	AMOTL2	EVVDLLLAR	A6801	0.0164	Q8IWZ3	ANKHD1	YGNRQNLEL	C1502	0.7668	Q8NB46	ANKRD52	RYGSDFYSm	A2402	0.053	Q86W34	AMZ2	TTQGLDGLSER	A6801	0.7084	P04075	ALDOA
	DIAFAYQRR	A6801	0.1819	P07355	ANXA2	TTAVTDPRYR	A6801	0.2371	Q9Y2J4	AMOTL2	TTSGSNSISVR	A6801	1.0319	Q86XL3	ANKLE2	DIGISDPQHR	A6801	1.0898	Q92625	ANKS1A	SVSDLAPPR	A6801	0.0551	Q96DE5	ANAPC16	ESTGSIAKR	A6801	0.0316	P04075	ALDOA
	EVTIVNILTNR	A6801	0.9735	P07355	ANXA2	TTTAVTDPR	A6801	0.0365	Q9Y2J4	AMOTL2	APRVPVQAL	B0702	0.0014	O75179	ANKRD17	EASEPELLNR	A6801	0.2594	Q6ZW76	ANKS3	KSLSVVTEV	C1502	0.0832	Q9UJX5	ANAPC4	STGSIAKR	A6801	1.6018	P04075	ALDOA
	TIVNILTNR	A6801	0.0261	P07355	ANXA2	RYGSDFYSm	A2402	0.053	Q86W34	AMZ2	DImAAVSGR	A6801	0.0889	O75179	ANKRD17	DALTFTTTF	B5101	0.0971	Q9NQW6	ANLN	ELIDISIAQK	A6801	0.1635	Q9UJX4	ANAPC5	YYTEAGSmFF	A2402	0.0243	Q5BKT4	ALG10
	IRSDTSFmF	A2402	0.9561	P09525	ANXA4	ETITNIREK	A6801	0.056	Q9H1A4	ANAPC1	TVISRVIGR	A6801	0.0104	O75179	ANKRD17	LAPLAQTV	B5101	0.2251	Q9NQW6	ANLN	NSIEGVYRK	A6801	0.0145	Q9UJX4	ANAPC5	PYTKVEESF	A2402	0.0911	Q9BV10	ALG12
	NAmEDAQTLR	A6801	0.0981	P09525	ANXA4	TSSPSLHSR	A6801	0.0667	Q9H1A4	ANAPC1	SYANVQDGF	A2402	0.037	Q5VYY1	ANKRD22	NASATPVGR	A6801	0.0497	Q9NQW6	ANLN	EISSVAHQK	A6801	0.0212	Q5VTE6	ANGEL2	DVLFVYAVR	A6801	0.3152	Q9BVK2	ALG8
	NTAQRQEIR	A6801	0.2819	P09525	ANXA4	SVSDLAPPR	A6801	0.0551	Q96DE5	ANAPC16	DVSAPSAILR	A6801	0.0804	Q6AI12	ANKRD40	NTFELITVR	A6801	0.0081	Q9NQW6	ANLN	DAPTLRLL	B5101	0.2309	Q01484	ANK2	NALDKVLSV	B5101	0.0571	Q9BVK2	ALG8
	DAYELKHAL	B5101	0.0236	P08758	ANXA5	KSLSVVTEV	C1502	0.0832	Q9UJX5	ANAPC4	YGNRQNLEL	C1502	0.7668	Q8NB46	ANKRD52	SNASATPVGR	A6801	0.4467	Q9NQW6	ANLN	NAINSSTGR	A6801	0.0454	Q9NU02	ANKEF1	ATDPTIHTV	C1502	0.0058	Q9H6U8	ALG9
	AIVDVVANR	A6801	0.0272	P20073	ANXA7	NSIEGVYRK	A6801	0.0145	Q9UJX4	ANAPC5	DIGISDPQHR	A6801	1.0898	Q92625	ANKS1A	DAFFNPATR	A6801	0.0433	Q4KMQ2	ANO6	ESSSESFISR	A6801	0.3106	Q9P2R3	ANKFY1	TYGDAGLTYTF	A2402	0.0197	Q6NS38	ALKBH2
	KSESGLRVL	C1502	0.673	O43747	AP1G1	EISSVAHQK	A6801	0.0212	Q5VTE6	ANGEL2	EASEPELLNR	A6801	0.2594	Q6ZW76	ANKS3	TIIDILTKR	A6801	0.0067	P04083	ANXA1	DLIAAVSTR	A6801	0.1701	Q8IWZ3	ANKHD1	ISNSSVVKV	C1502	0.0975	Q8TCU4	ALMS1
	NSDRNIRYV	C1502	1.4057	O75843	AP1G2	ESSSESFISR	A6801	0.3106	Q9P2R3	ANKFY1	PIPDSAIV	B5101	1.1986	Q9H8Y5	ANKZF1	NTPAFFAER	A6801	0.0242	P50995	ANXA11	EVVDLLLAR	A6801	0.0164	Q8IWZ3	ANKHD1	AYGHFSYEF	A2402	0.0076	Q96QP1	ALPK1
	TYIKFINLF	A2402	0.0031	O95782	AP2A1	ELVSVLIAR	A6801	0.1267	Q8IWZ3	ANKHD1	DALTFTTTF	B5101	0.0971	Q9NQW6	ANLN	RSNEHIREL	C1502	0.0107	P50995	ANXA11	TTSGSNSISVR	A6801	1.0319	Q86XL3	ANKLE2	TADVHFER	A6801	0.9169	Q86V81	ALYREF
	EISGTFTHR	A6801	0.0339	P63010	AP2B1	EVVDLLLAR	A6801	0.0164	Q8IWZ3	ANKHD1	NASATPVGR	A6801	0.0497	Q9NQW6	ANLN	DIAFAYQR	A6801	1.899	P07355	ANXA2	APRVPVQAL	B0702	0.0014	O75179	ANKRD17	NTPAIPSFKR	A6801	0.089	Q9UHK6	AMACR
	SFIPSSVPATF	A2402	0.0668	P63010	AP2B1	TTSGSNSISVR	A6801	1.0319	Q86XL3	ANKLE2	NTFELITVR	A6801	0.0081	Q9NQW6	ANLN	DIAFAYQRR	A6801	0.1819	P07355	ANXA2	EVGGGVGGSSR	A6801	1.8552	O75179	ANKRD17	DYNFVFTSF	A2402	0.0382	P17707	AMD1
	DAFRVNVI	B5101	0.008	Q96CW1	AP2M1	APRVPVQAL	B0702	0.0014	O75179	ANKRD17	SNASATPVGR	A6801	0.4467	Q9NQW6	ANLN	TIVNILTNR	A6801	0.0261	P07355	ANXA2	TVISRVIGR	A6801	0.0104	O75179	ANKRD17	YYTDFVmEL	A2402	0.0716	Q9UKV5	AMFR
	AYLEAIHNF	A2402	0.0016	P53680	AP2S1	DImAAVSGR	A6801	0.0889	O75179	ANKRD17	TAASSVKTR	A6801	0.129	Q9NQW6	ANLN	IRSDTSFmF	A2402	0.9561	P09525	ANXA4	SYANVQDGF	A2402	0.037	Q5VYY1	ANKRD22	mAAESLLVTVR	A6801	1.1309	Q9UKV5	AMFR
	EVHAVVTVR	A6801	0.0351	P53680	AP2S1	EVGGGVGGSSR	A6801	1.8552	O75179	ANKRD17	DAFFNPATR	A6801	0.0433	Q4KMQ2	ANO6	NAmEDAQTLR	A6801	0.0981	P09525	ANXA4	DAAFNKITR	A6801	0.1521	Q96NW4	ANKRD27	KYLEESTIRHF	A2402	0.1342	Q8IY63	AMOTL1
	VYTVVDEmF	A2402	0.0161	P53680	AP2S1	NTITTTSSKR	A6801	0.138	O75179	ANKRD17	TIIDILTKR	A6801	0.0067	P04083	ANXA1	AIVDVVANR	A6801	0.0272	P20073	ANXA7	DVSAPSAILR	A6801	0.0804	Q6AI12	ANKRD40	AYVEKVEKL	A2402	0.0762	Q8IY63	AMOTL1
	VYTVVDEmFL	A2402	0.7654	P53680	AP2S1	TVISRVIGR	A6801	0.0104	O75179	ANKRD17	DIYSETSGHFR	A6801	0.6519	Q9UJ72	ANXA10	EISGTFTHR	A6801	0.0339	P63010	AP2B1	YGNRQNLEL	C1502	0.7668	Q8NB46	ANKRD52	DSSGTVLHR	A6801	0.0848	Q9Y2J4	AMOTL2
	DSITVPVAR	A6801	0.0232	O00203	AP3B1	SYANVQDGF	A2402	0.037	Q5VYY1	ANKRD22	NTPAFFAER	A6801	0.0242	P50995	ANXA11	SFIPSSVPATF	A2402	0.0668	P63010	AP2B1	DIGISDPQHR	A6801	1.0898	Q92625	ANKS1A	KYLEERAmRQF	A2402	0.255	Q9Y2J4	AMOTL2
	EANISTLLR	A6801	0.0786	O00203	AP3B1	DVSAPSAILR	A6801	0.0804	Q6AI12	ANKRD40	RSNEHIREL	C1502	0.0107	P50995	ANXA11	DAFRVNVI	B5101	0.008	Q96CW1	AP2M1	EASEPELLNR	A6801	0.2594	Q6ZW76	ANKS3	KYLEERAMRQF	A2402	0.255	Q9Y2J4	AMOTL2
	DPYRALDI	B5101	0.0793	O14617	AP3D1	YGNRQNLEL	C1502	0.7668	Q8NB46	ANKRD52	DIAFAYQRR	A6801	0.1819	P07355	ANXA2	AYLEAIHNF	A2402	0.0016	P53680	AP2S1	SSFESSASNTR	A6801	0.7466	Q68DC2	ANKS6	AYVEKVERL	A2402	0.0757	Q9Y2J4	AMOTL2
	VYVQNVVKL	A2402	0.0193	O14617	AP3D1	DIGISDPQHR	A6801	1.0898	Q92625	ANKS1A	EVTIVNILTNR	A6801	0.9735	P07355	ANXA2	ETSQTKVLK	A6801	0.0514	P53680	AP2S1	DALTFTTTF	B5101	0.0971	Q9NQW6	ANLN	TTAVTDPRYR	A6801	0.2371	Q9Y2J4	AMOTL2
	NTALPLALR	A6801	0.0082	O43299	AP5Z1	EASEPELLNR	A6801	0.2594	Q6ZW76	ANKS3	TIVNILTNR	A6801	0.0261	P07355	ANXA2	EVHAVVTVR	A6801	0.0351	P53680	AP2S1	NASATPVGR	A6801	0.0497	Q9NQW6	ANLN	RYGSDFYSm	A2402	0.053	Q86W34	AMZ2
	VYQHLFTRI	A2402	0.0593	O43299	AP5Z1	SSFESSASNTR	A6801	0.7466	Q68DC2	ANKS6	IRSDTSFmF	A2402	0.9561	P09525	ANXA4	VYTVVDEmF	A2402	0.0161	P53680	AP2S1	NTFELITVR	A6801	0.0081	Q9NQW6	ANLN	TSSPSLHSR	A6801	0.0667	Q9H1A4	ANAPC1
	TTVLPSSSSSR	A6801	0.8295	P25054	APC	DALTFTTTF	B5101	0.0971	Q9NQW6	ANLN	NAmEDAQTLR	A6801	0.0981	P09525	ANXA4	VYTVVDEmFL	A2402	0.7654	P53680	AP2S1	SNASATPVGR	A6801	0.4467	Q9NQW6	ANLN	SVSDLAPPR	A6801	0.0551	Q96DE5	ANAPC16
	ITAGGSLRSIQR	A6801	1.1934	Q96BI3	APH1A	NASATPVGR	A6801	0.0497	Q9NQW6	ANLN	AIVDVVANR	A6801	0.0272	P20073	ANXA7	DSITVPVAR	A6801	0.0232	O00203	AP3B1	TAASSVKTR	A6801	0.129	Q9NQW6	ANLN	NSIEGVYRK	A6801	0.0145	Q9UJX4	ANAPC5
	GTAAAAATGR	A6801	0.3974	Q06481	APLP2	NTFELITVR	A6801	0.0081	Q9NQW6	ANLN	SFIPSSVPATF	A2402	0.0668	P63010	AP2B1	EVAPDPSVR	A6801	0.0295	O00203	AP3B1	DAFFNPATR	A6801	0.0433	Q4KMQ2	ANO6	PYmAKFVVF	A2402	0.0166	Q12955	ANK3
	KSLDKLKEV	C1502	0.1683	O14791	APOL1	SNASATPVGR	A6801	0.4467	Q9NQW6	ANLN	DAFRVNVI	B5101	0.008	Q96CW1	AP2M1	DPYRALDI	B5101	0.0793	O14617	AP3D1	NVFNTILTTR	A6801	0.0712	P04083	ANXA1	SDANASYLR	A6801	1.8048	Q12955	ANK3
	LPRNEADEL	B0702	0.1136	O14791	APOL1	EYLETVTQF	A2402	0.0105	Q75V66	ANO5	AYLEAIHNF	A2402	0.0016	P53680	AP2S1	VYVQNVVKL	A2402	0.0193	O14617	AP3D1	TIIDILTKR	A6801	0.0067	P04083	ANXA1	ESSSESFISR	A6801	0.3106	Q9P2R3	ANKFY1
	LSISSGILTL	C1502	1.2691	O14791	APOL1	DAFFNPATR	A6801	0.0433	Q4KMQ2	ANO6	EVHAVVTVR	A6801	0.0351	P53680	AP2S1	NTALPLALR	A6801	0.0082	O43299	AP5Z1	DIYSETSGHFR	A6801	0.6519	Q9UJ72	ANXA10	TTSGSNSISVR	A6801	1.0319	Q86XL3	ANKLE2
	YTAPPLQSK	A6801	0.0133	Q6UXV4	APOOL	NVFNTILTTR	A6801	0.0712	P04083	ANXA1	VYTVVDEmF	A2402	0.0161	P53680	AP2S1	SVISATSSAGR	A6801	0.4357	O43299	AP5Z1	IYSETSGHF	A2402	0.0188	Q9UJ72	ANXA10	ETDVVNSVGR	A6801	0.2851	Q8IV38	ANKMY2
	AYSSYVHQY	A2402	0.2702	Q92624	APPBP2	TIIDILTKR	A6801	0.0067	P04083	ANXA1	VYTVVDEmFL	A2402	0.7654	P53680	AP2S1	VYQHLFTRI	A2402	0.0593	O43299	AP5Z1	NTPAFFAER	A6801	0.0242	P50995	ANXA11	NGADPQLLGK	A6801	1.7869	Q9H9E1	ANKRA2
	VYAGGSLTGAVF	A2402	0.0632	Q8NBQ7	AQP11	NTPAFFAER	A6801	0.0242	P50995	ANXA11	DSITVPVAR	A6801	0.0232	O00203	AP3B1	TTVLPSSSSSR	A6801	0.8295	P25054	APC	RSNEHIREL	C1502	0.0107	P50995	ANXA11	EAAALNAVQR	A6801	0.1467	Q6UB98	ANKRD12
	SVAQVVLSR	A6801	0.0143	Q92482	AQP3	RSNEHIREL	C1502	0.0107	P50995	ANXA11	EVAPDPSVR	A6801	0.0295	O00203	AP3B1	ITAGGSLRSIQR	A6801	1.1934	Q96BI3	APH1A	DIAFAYQRR	A6801	0.1819	P07355	ANXA2	EVVSLLLDR	A6801	0.1782	O75179	ANKRD17
	YYTGTQGLIF	A2402	0.0871	P62330	ARF6	DIAFAYQR	A6801	1.899	P07355	ANXA2	DPYRALDI	B5101	0.0793	O14617	AP3D1	GTAAAAATGR	A6801	0.3974	Q06481	APLP2	EVTIVNILTNR	A6801	0.9735	P07355	ANXA2	EVGGGVGGSSR	A6801	1.8552	O75179	ANKRD17
	ETFGSAEPTKTR	A6801	0.2267	Q8N6T3	ARFGAP1	DIAFAYQRR	A6801	0.1819	P07355	ANXA2	VYVQNVVKL	A2402	0.0193	O14617	AP3D1	RYLmDPDTF	A2402	0.0187	Q9UH17	APOBEC3B	TIVNILTNR	A6801	0.0261	P07355	ANXA2	DImAAVSGR	A6801	0.0889	O75179	ANKRD17
	EVSSIIKKK	A6801	0.0355	Q9NP61	ARFGAP3	EVTIVNILTNR	A6801	0.9735	P07355	ANXA2	NTALPLALR	A6801	0.0082	O43299	AP5Z1	KSLDKLKEV	C1502	0.1683	O14791	APOL1	IRSDTSFmF	A2402	0.9561	P09525	ANXA4	NTITTTSSKR	A6801	0.138	O75179	ANKRD17
	EALAYFITV	B5101	0.0201	Q9Y6D5	ARFGEF2	TIVNILTNR	A6801	0.0261	P07355	ANXA2	VYQHLFTRI	A2402	0.0593	O43299	AP5Z1	YTAPPLQSK	A6801	0.0133	Q6UXV4	APOOL	NAmEDAQTLR	A6801	0.0981	P09525	ANXA4	TVISRVIGR	A6801	0.0104	O75179	ANKRD17
	ETAQVSPPR	A6801	0.0167	Q5TH69	ARFGEF3	IRSDTSFmF	A2402	0.9561	P09525	ANXA4	TTVLPSSSSSR	A6801	0.8295	P25054	APC	AYSSYVHQY	A2402	0.2702	Q92624	APPBP2	AIVDVVANR	A6801	0.0272	P20073	ANXA7	SYANVQDGF	A2402	0.037	Q5VYY1	ANKRD22
	LYIVHPTmF	A2402	0.0124	Q07960	ARHGAP1	NAmEDAQTLR	A6801	0.0981	P09525	ANXA4	VPNAGRGLVRL	B0702	0.2297	P27695	APEX1	VYAGGSLTGAVF	A2402	0.0632	Q8NBQ7	AQP11	RPAFFAERL	B0702	0.0737	P20073	ANXA7	DVSAPSAILR	A6801	0.0804	Q6AI12	ANKRD40
	EYGKFFVTL	A2402	0.0634	Q68EM7	ARHGAP17	TAYKSTIGR	A6801	0.0166	P09525	ANXA4	ITAGGSLRSIQR	A6801	1.1934	Q96BI3	APH1A	KYSNmEQSLF	A2402	0.1383	O60306	AQR	KSESGLRVL	C1502	0.673	O43747	AP1G1	NAASTLTER	A6801	0.0354	Q6AI12	ANKRD40
	TYmKDLYQL	A2402	0.0086	Q8N392	ARHGAP18	DAYELKHAL	B5101	0.0236	P08758	ANXA5	GTAAAAATGR	A6801	0.3974	Q06481	APLP2	ETFGSAEPTKTR	A6801	0.2267	Q8N6T3	ARFGAP1	EISGTFTHR	A6801	0.0339	P63010	AP2B1	YGNRQNLEL	C1502	0.7668	Q8NB46	ANKRD52
	TYDNVHQQF	A2402	0.0094	Q8N264	ARHGAP24	AIVDVVANR	A6801	0.0272	P20073	ANXA7	RYLmDPDTF	A2402	0.0187	Q9UH17	APOBEC3B	EVSSIIKKK	A6801	0.0355	Q9NP61	ARFGAP3	SFIPSSVPATF	A2402	0.0668	P63010	AP2B1	DIGISDPQHR	A6801	1.0898	Q92625	ANKS1A
	TSDFGGRVV	C1502	0.7988	Q9NRY4	ARHGAP35	KSESGLRVL	C1502	0.673	O43747	AP1G1	KSLDKLKEV	C1502	0.1683	O14791	APOL1	EALAYFITV	B5101	0.0201	Q9Y6D5	ARFGEF2	DAFRVNVI	B5101	0.008	Q96CW1	AP2M1	EASEPELLNR	A6801	0.2594	Q6ZW76	ANKS3
	TYQTIIELF	A2402	0.0024	Q9NRY4	ARHGAP35	SFIPSSVPATF	A2402	0.0668	P63010	AP2B1	LPRNEADEL	B0702	0.1136	O14791	APOL1	ETAQVSPPR	A6801	0.0167	Q5TH69	ARFGEF3	AYLEAIHNF	A2402	0.0016	P53680	AP2S1	DALTFTTTF	B5101	0.0971	Q9NQW6	ANLN
	AYSEYVNNF	A2402	0.0038	O15013	ARHGEF10	DAFRVNVI	B5101	0.008	Q96CW1	AP2M1	VYPPGFmGL	A2402	0.0176	Q9BUR5	APOO	LYIVHPTmF	A2402	0.0124	Q07960	ARHGAP1	EVHAVVTVR	A6801	0.0351	P53680	AP2S1	NTFELITVR	A6801	0.0081	Q9NQW6	ANLN
	ATNPSFKEV	C1502	0.0536	Q96DR7	ARHGEF26	AYLEAIHNF	A2402	0.0016	P53680	AP2S1	AYSSYVHQY	A2402	0.2702	Q92624	APPBP2	EYGKFFVTL	A2402	0.0634	Q68EM7	ARHGAP17	VYTVVDEmF	A2402	0.0161	P53680	AP2S1	TAASSVKTR	A6801	0.129	Q9NQW6	ANLN
	AYVEDTVLF	A2402	0.0054	Q96DR7	ARHGEF26	EVHAVVTVR	A6801	0.0351	P53680	AP2S1	VYAGGSLTGAVF	A2402	0.0632	Q8NBQ7	AQP11	TYmKDLYQL	A2402	0.0086	Q8N392	ARHGAP18	VYTVVDEmFL	A2402	0.7654	P53680	AP2S1	NASATPVGR	A6801	0.0497	Q9NQW6	ANLN
	ETVGQVHPLSR	A6801	0.5627	Q8N1W1	ARHGEF28	VYTVVDEmF	A2402	0.0161	P53680	AP2S1	ETFGSAEPTKTR	A6801	0.2267	Q8N6T3	ARFGAP1	TYDNVHQQF	A2402	0.0094	Q8N264	ARHGAP24	DSITVPVAR	A6801	0.0232	O00203	AP3B1	EYLETVTQF	A2402	0.0105	Q75V66	ANO5
	IYAELGELSGF	A2402	0.0386	Q8N1W1	ARHGEF28	VYTVVDEmFL	A2402	0.7654	P53680	AP2S1	EVSSIIKKK	A6801	0.0355	Q9NP61	ARFGAP3	FYKPHAPII	A2402	0.1377	Q52LW3	ARHGAP29	EANISTLLR	A6801	0.0786	O00203	AP3B1	DAFFNPATR	A6801	0.0433	Q4KMQ2	ANO6
	EVIQNPATITR	A6801	0.1858	Q9Y4X5	ARIH1	DSITVPVAR	A6801	0.0232	O00203	AP3B1	EALAYFITV	B5101	0.0201	Q9Y6D5	ARFGEF2	TSDFGGRVV	C1502	0.7988	Q9NRY4	ARHGAP35	EVAPDPSVR	A6801	0.0295	O00203	AP3B1	DYQEmFVQF	A2402	0.0172	Q9HCE9	ANO8
	HVINPSKKSR	A6801	0.4411	Q9Y4X5	ARIH1	EANISTLLR	A6801	0.0786	O00203	AP3B1	ETAQVSPPR	A6801	0.0167	Q5TH69	ARFGEF3	TYQTIIELF	A2402	0.0024	Q9NRY4	ARHGAP35	DPYRALDI	B5101	0.0793	O14617	AP3D1	TSIANLPKL	C1502	0.2909	O95626	ANP32D
	IYTPIFNEY	A2402	0.096	Q9Y2Y0	ARL2BP	EVAPDPSVR	A6801	0.0295	O00203	AP3B1	DAFADLSQK	A6801	0.1115	P53365	ARFIP2	VYQNHVQHL	A2402	0.0168	Q13017	ARHGAP5	TVAIVLENR	A6801	0.0236	O14617	AP3D1	TIIDILTKR	A6801	0.0067	P04083	ANXA1
	LYRLQFNEF	A2402	0.1839	P40617	ARL4A	DPYRALDI	B5101	0.0793	O14617	AP3D1	EYGKFFVTL	A2402	0.0634	Q68EM7	ARHGAP17	KYPLLLQSI	A2402	0.0442	Q92888	ARHGEF1	VYVQNVVKL	A2402	0.0193	O14617	AP3D1	NVFNTILTTR	A6801	0.0712	P04083	ANXA1
	VPILAPRI	B5101	0.0149	Q15041	ARL6IP1	VYVQNVVKL	A2402	0.0193	O14617	AP3D1	TYmKDLYQL	A2402	0.0086	Q8N392	ARHGAP18	ATNPSFKEV	C1502	0.0536	Q96DR7	ARHGEF26	VYQHLFTRI	A2402	0.0593	O43299	AP5Z1	RSNEHIREL	C1502	0.0107	P50995	ANXA11
	EVIKVEDTTK	A6801	0.1724	Q6P1M9	ARMCX5	NTALPLALR	A6801	0.0082	O43299	AP5Z1	TYDNVHQQF	A2402	0.0094	Q8N264	ARHGAP24	AYVEDTVLF	A2402	0.0054	Q96DR7	ARHGEF26	TTVLPSSSSSR	A6801	0.8295	P25054	APC	NTPAFFAERL	A6801	1.9297	P50995	ANXA11
	EVIKVEDTTKTR	A6801	0.6671	Q6P1M9	ARMCX5	VYQHLFTRI	A2402	0.0593	O43299	AP5Z1	FYKPHAPII	A2402	0.1377	Q52LW3	ARHGAP29	TYAPAIHQI	A2402	0.0051	Q68CP9	ARID2	HSETHLLYV	C1502	0.4843	P13798	APEH	NTPAFFAER	A6801	0.0242	P50995	ANXA11
	QTAGQFQTR	A6801	0.0368	P27540	ARNT	TTVLPSSSSSR	A6801	0.8295	P25054	APC	DALILKHI	B5101	0.0508	Q9NRY4	ARHGAP35	EVIQNPATITR	A6801	0.1858	Q9Y4X5	ARIH1	VPNAGRGLVRL	B0702	0.2297	P27695	APEX1	EVTIVNILTNR	A6801	0.9735	P07355	ANXA2
	KTSDFLKVL	C1502	0.0415	O15144	ARPC2	HSETHLLYV	C1502	0.4843	P13798	APEH	TSDFGGRVV	C1502	0.7988	Q9NRY4	ARHGAP35	HVINPSKKSR	A6801	0.4411	Q9Y4X5	ARIH1	ITAGGSLRSIQR	A6801	1.1934	Q96BI3	APH1A	TIVNILTNR	A6801	0.0261	P07355	ANXA2
	NYAQVLDKF	A2402	0.0154	Q9ULH1	ASAP1	ITAGGSLRSIQR	A6801	1.1934	Q96BI3	APH1A	TYQTIIELF	A2402	0.0024	Q9NRY4	ARHGAP35	DTAGKTTILYK	A6801	0.5452	Q8IVW1	ARL17A	GTAAAAATGR	A6801	0.3974	Q06481	APLP2	DALNIETAI	B5101	0.0221	P07355	ANXA2
	QYTQALEKF	A2402	0.0389	O43150	ASAP2	GTAAAAATGR	A6801	0.3974	Q06481	APLP2	HYLREVQAF	A2402	0.0334	Q13017	ARHGAP5	IYTPIFNEY	A2402	0.096	Q9Y2Y0	ARL2BP	DAYKGLFEV	B5101	0.0076	Q9HDC9	APMAP	DLYDAGVKR	A6801	0.0619	P07355	ANXA2
	AYVGDLQTL	A2402	0.0858	Q9Y576	ASB1	RYLmDPDTF	A2402	0.0187	Q9UH17	APOBEC3B	VYQNHVQHL	A2402	0.0168	Q13017	ARHGAP5	LYRLQFNEF	A2402	0.1839	P40617	ARL4A	RYLmDPDTF	A2402	0.0187	Q9UH17	APOBEC3B	DIAFAYQRR	A6801	0.1819	P07355	ANXA2
	EIAGGTITSK	A6801	0.1721	Q8N3C0	ASCC3	KSLDKLKEV	C1502	0.1683	O14791	APOL1	KYPLLLQSI	A2402	0.0442	Q92888	ARHGEF1	VPILAPRI	B5101	0.0149	Q15041	ARL6IP1	KSLDKLKEV	C1502	0.1683	O14791	APOL1	RSVPHLQKV	C1502	0.0141	P07355	ANXA2
	NYLDVATFL	A2402	0.0727	Q8N3C0	ASCC3	LPRNEADEL	B0702	0.1136	O14791	APOL1	ATNPSFKEV	C1502	0.0536	Q96DR7	ARHGEF26	RYPTTFVmV	A2402	0.0931	O75915	ARL6IP5	LPRNEADEL	B0702	0.1136	O14791	APOL1	NAmEDAQTLR	A6801	0.0981	P09525	ANXA4
	EVVSEQEFRNR	A6801	1.8267	Q9NR48	ASH1L	VYPPGFmGL	A2402	0.0176	Q9BUR5	APOO	AYVEDTVLF	A2402	0.0054	Q96DR7	ARHGEF26	EVIKVEDTTK	A6801	0.1724	Q6P1M9	ARMCX5	AYSSYVHQY	A2402	0.2702	Q92624	APPBP2	NAMEDAQTLR	A6801	0.0981	P09525	ANXA4
	STHLNVGHR	A6801	0.2619	Q9NR48	ASH1L	IIAKVTAKK	A6801	0.1685	Q6UXV4	APOOL	ETVGQVHPLSR	A6801	0.5627	Q8N1W1	ARHGEF28	EVIKVEDTTKTR	A6801	0.6671	Q6P1M9	ARMCX5	VYAGGSLTGAVF	A2402	0.0632	Q8NBQ7	AQP11	IRSDTSFmF	A2402	0.9561	P09525	ANXA4
	TYDYNFHSF	A2402	0.0053	Q9NR48	ASH1L	VYATSQQIF	A2402	0.0131	Q6UXV4	APOOL	EVIQNPATITR	A6801	0.1858	Q9Y4X5	ARIH1	AVNGKFVYV	C1502	0.0461	Q8WYA1	ARNTL2	YQSRDYYNF	A2402	0.3188	P10275	AR	LYGKSLYSF	A2402	0.01	P09525	ANXA4
	TLSNIIEQR	A6801	0.1082	O43681	ASNA1	YTAPPLQSK	A6801	0.0133	Q6UXV4	APOOL	HVINPSKKSR	A6801	0.4411	Q9Y4X5	ARIH1	KTSDFLKVL	C1502	0.0415	O15144	ARPC2	RPSGPSKAL	B0702	0.004	P48444	ARCN1	KSESGLRVL	C1502	0.673	O43747	AP1G1
	DTANKKVFLGR	A6801	1.4229	P08243	ASNS	AYSSYVHQY	A2402	0.2702	Q92624	APPBP2	DTAGKTTILYK	A6801	0.5452	Q8IVW1	ARL17A	RPDAEKKEm	B0702	0.0827	O15144	ARPC2	ETFGSAEPTKTR	A6801	0.2267	Q8N6T3	ARFGAP1	HSTQFVQGL	C1502	0.5868	O43747	AP1G1
	ESSFPAILR	A6801	0.0188	Q5U4P2	ASPHD1	VYAGGSLTGAVF	A2402	0.0632	Q8NBQ7	AQP11	IYTPIFNEY	A2402	0.096	Q9Y2Y0	ARL2BP	RVTVVFSTV	C1502	0.4571	O15144	ARPC2	EVSSIIKKK	A6801	0.0355	Q9NP61	ARFGAP3	NSDRNIRYV	C1502	1.4057	O75843	AP1G2
	ATIKLQSTV	C1502	0.1951	Q8IZT6	ASPM	YQSRDYYNF	A2402	0.3188	P10275	AR	LYRLQFNEF	A2402	0.1839	P40617	ARL4A	IPPVSPSI	B5101	0.0149	Q96B67	ARRDC3	EALAYFITV	B5101	0.0201	Q9Y6D5	ARFGEF2	TYIKFINLF	A2402	0.0031	O95782	AP2A1
	NVTTPISKR	A6801	0.0391	Q8IZT6	ASPM	LTISSLFSR	A6801	0.0497	P18085	ARF4	VPILAPRI	B5101	0.0149	Q15041	ARL6IP1	VSGRVNLEV	C1502	1.1772	Q96B67	ARRDC3	ETAQVSPPR	A6801	0.0167	Q5TH69	ARFGEF3	TYIKFVNLF	A2402	0.0033	O94973	AP2A2
	SYNPLWLRI	A2402	0.0198	Q8IZT6	ASPM	YYTGTQGLIF	A2402	0.0871	P62330	ARF6	RYPTTFVmV	A2402	0.0931	O75915	ARL6IP5	EASEPVALR	A6801	0.0101	Q8NCT1	ARRDC4	LYIVHPTmF	A2402	0.0124	Q07960	ARHGAP1	SFIPSSVPATF	A2402	0.0668	P63010	AP2B1
	NTIESVHTEK	A6801	0.045	Q8IXJ9	ASXL1	ETFGSAEPTKTR	A6801	0.2267	Q8N6T3	ARFGAP1	EVIKVEDTTK	A6801	0.1724	Q6P1M9	ARMCX5	RPKVPDQSV	B0702	0.0363	Q8NCT1	ARRDC4	EYGKFFVTL	A2402	0.0634	Q68EM7	ARHGAP17	DAFRVNVI	B5101	0.008	Q96CW1	AP2M1
	ASSSQIIHI	C1502	0.3003	Q6PL18	ATAD2	EVSSIIKKK	A6801	0.0355	Q9NP61	ARFGAP3	EVIKVEDTTKTR	A6801	0.6671	Q6P1M9	ARMCX5	STYPPSGPTYR	A6801	0.0569	Q13510	ASAH1	TYMKDLYQL	A2402	0.0086	Q8N392	ARHGAP18	VYTVVDEmFL	A2402	0.7654	P53680	AP2S1
	AYAIIKEEL	A2402	0.2196	Q6PL18	ATAD2	EALAYFITV	B5101	0.0201	Q9Y6D5	ARFGEF2	AVNGKFVYV	C1502	0.0461	Q8WYA1	ARNTL2	LTFSSSETLLR	A6801	1.1108	P0C7U1	ASAH2B	TYDNVHQQF	A2402	0.0094	Q8N264	ARHGAP24	AYLEAIHNF	A2402	0.0016	P53680	AP2S1
	LYPEVFEKF	A2402	0.002	Q6PL18	ATAD2	ETAQVSPPR	A6801	0.0167	Q5TH69	ARFGEF3	KTSDFLKVL	C1502	0.0415	O15144	ARPC2	NYAQVLDKF	A2402	0.0154	Q9ULH1	ASAP1	FYKPHAPII	A2402	0.1377	Q52LW3	ARHGAP29	VYTVVDEmF	A2402	0.0161	P53680	AP2S1
	EVVSENQRLK	A6801	0.5053	P18850	ATF6	DAFADLSQK	A6801	0.1115	P53365	ARFIP2	RVTVVFSTV	C1502	0.4571	O15144	ARPC2	AYVGDLQTL	A2402	0.0858	Q9Y576	ASB1	DALILKHI	B5101	0.0508	Q9NRY4	ARHGAP35	EVHAVVTVR	A6801	0.0351	P53680	AP2S1
	NVGSDIAVLR	A6801	0.028	P18850	ATF6	LYIVHPTmF	A2402	0.0124	Q07960	ARHGAP1	RAGSIVLKV	C1502	0.1049	O15511	ARPC5	AAAARPGPR	A6801	1.0996	Q495Z4	ASB16-AS1	TSDFGGRVV	C1502	0.7988	Q9NRY4	ARHGAP35	DSITVPVAR	A6801	0.0232	O00203	AP3B1
	VSNDKALmV	C1502	0.0451	P18850	ATF6	EYGKFFVTL	A2402	0.0634	Q68EM7	ARHGAP17	VSGRVNLEV	C1502	1.1772	Q96B67	ARRDC3	DVALSQIVRL	B5101	0.9534	Q8N3C0	ASCC3	HYLREVQAF	A2402	0.0334	Q13017	ARHGAP5	VYVQNVVKL	A2402	0.0193	O14617	AP3D1
	YQTPRLWLF	A2402	0.1843	Q9NT62	ATG3	TYmKDLYQL	A2402	0.0086	Q8N392	ARHGAP18	EASEPVALR	A6801	0.0101	Q8NCT1	ARRDC4	SYGKINILL	A2402	0.0346	Q8N3C0	ASCC3	VYQNHVQHL	A2402	0.0168	Q13017	ARHGAP5	ELIKPPTILR	A6801	0.1089	P53677	AP3M2
	SYPDNFLHI	A2402	0.0156	Q9H1Y0	ATG5	KVVDLLSNR	A6801	0.1827	Q5T5U3	ARHGAP21	STYPPSGPTYR	A6801	0.0569	Q13510	ASAH1	TYDYNFHSF	A2402	0.0053	Q9NR48	ASH1L	KYPLLLQSI	A2402	0.0442	Q92888	ARHGEF1	VYQHLFTRI	A2402	0.0593	O43299	AP5Z1
	ETAIPSSTR	A6801	0.0096	Q13315	ATM	TYDNVHQQF	A2402	0.0094	Q8N264	ARHGAP24	LTFSSSETLLR	A6801	1.1108	P0C7U1	ASAH2B	TLSNIIEQR	A6801	0.1082	O43681	ASNA1	YPLLISRI	B5101	0.0096	Q92974	ARHGEF2	NTALPLALR	A6801	0.0082	O43299	AP5Z1
	STSKGQLVR	A6801	0.2217	Q9H7F0	ATP13A3	ESESKIFER	A6801	0.3477	Q52LW3	ARHGAP29	NYAQVLDKF	A2402	0.0154	Q9ULH1	ASAP1	ESSFPAILR	A6801	0.0188	Q5U4P2	ASPHD1	ATNPSFKEV	C1502	0.0536	Q96DR7	ARHGEF26	TTVLPSSSSSR	A6801	0.8295	P25054	APC
	AYVLNIVRF	A2402	0.0158	P05026	ATP1B1	TSDFGGRVV	C1502	0.7988	Q9NRY4	ARHGAP35	AYVGDLQTL	A2402	0.0858	Q9Y576	ASB1	ATIKLQSTV	C1502	0.1951	Q8IZT6	ASPM	AYVEDTVLF	A2402	0.0054	Q96DR7	ARHGEF26	VYIQEmFRF	A2402	0.0049	Q8WW43	APH1B
	DVPSEPKER	A6801	1.6264	P05026	ATP1B1	TYQTIIELF	A2402	0.0024	Q9NRY4	ARHGAP35	AAAARPGPR	A6801	1.0996	Q495Z4	ASB16-AS1	NVTTPISKR	A6801	0.0391	Q8IZT6	ASPM	IYAELGELSGF	A2402	0.0386	Q8N1W1	ARHGEF28	DAYKGLFEV	B5101	0.0076	Q9HDC9	APMAP
	ETAVAIASR	A6801	0.0077	P98194	ATP2C1	EAFTTSKTK	A6801	0.3164	Q13017	ARHGAP5	EIAGGTITSK	A6801	0.1721	Q8N3C0	ASCC3	RASAIIIQR	A6801	0.1791	Q8IZT6	ASPM	EVIQNPATITR	A6801	0.1858	Q9Y4X5	ARIH1	NYAFLHRTL	A2402	0.2043	Q9UH17	APOBEC3B
	STSSSFLEV	C1502	0.1615	P98194	ATP2C1	HYLREVQAF	A2402	0.0334	Q13017	ARHGAP5	SYGKINILL	A2402	0.0346	Q8N3C0	ASCC3	TVVSIQRRYR	A6801	0.2626	Q8IZT6	ASPM	DTAGKTTILYK	A6801	0.5452	Q8IVW1	ARL17A	RYLmDPDTF	A2402	0.0187	Q9UH17	APOBEC3B
	DAmKYTIVV	B5101	0.0052	P25705	ATP5F1A	VYQNHVQHL	A2402	0.0168	Q13017	ARHGAP5	TYDYNFHSF	A2402	0.0053	Q9NR48	ASH1L	NTIESVHTEK	A6801	0.045	Q8IXJ9	ASXL1	LYRLQFNEF	A2402	0.1839	P40617	ARL4A	KSLDKLKEV	C1502	0.1683	O14791	APOL1
	IYVISAETF	A2402	0.0079	P24539	ATP5PB	KYPLLLDNI	A2402	0.1023	Q9NZN5	ARHGEF12	TLSNIIEQR	A6801	0.1082	O43681	ASNA1	ASSSQIIHI	C1502	0.3003	Q6PL18	ATAD2	TYLIVTSLL	A2402	0.0643	Q15041	ARL6IP1	VYPPGFmGL	A2402	0.0176	Q9BUR5	APOO
	DVAVVAGGLGR	A6801	1.4861	Q15904	ATP6AP1	ATNPSFKEV	C1502	0.0536	Q96DR7	ARHGEF26	ESSFPAILR	A6801	0.0188	Q5U4P2	ASPHD1	AYAIIKEEL	A2402	0.2196	Q6PL18	ATAD2	VPILAPRI	B5101	0.0149	Q15041	ARL6IP1	YTAPPLQSK	A6801	0.0133	Q6UXV4	APOOL
	IVALILSTK	A6801	0.1786	P27449	ATP6V0C	AYVEDTVLF	A2402	0.0054	Q96DR7	ARHGEF26	ATIKLQSTV	C1502	0.1951	Q8IZT6	ASPM	ITVEKALAI	C1502	0.0495	Q6PL18	ATAD2	RYPTTFVmV	A2402	0.0931	O75915	ARL6IP5	AYSSYVHQY	A2402	0.2702	Q92624	APPBP2
	AYLESFYKF	A2402	0.0017	P61421	ATP6V0D1	ETVGQVHPLSR	A6801	0.5627	Q8N1W1	ARHGEF28	NVTTPISKR	A6801	0.0391	Q8IZT6	ASPM	LYPEVFEKF	A2402	0.002	Q6PL18	ATAD2	EVIKVEDTTK	A6801	0.1724	Q6P1M9	ARMCX5	LYYDAIWHF	A2402	0.0057	Q92482	AQP3
	LYPEGLAQL	A2402	0.0497	P61421	ATP6V0D1	IYAELGELSGF	A2402	0.0386	Q8N1W1	ARHGEF28	EVAGKHGVGR	A6801	0.2073	P00966	ASS1	EVVSENQRLK	A6801	0.5053	P18850	ATF6	EVIKVEDTTKTR	A6801	0.6671	Q6P1M9	ARMCX5	SVAQVVLSR	A6801	0.0143	Q92482	AQP3
	YYPEYKLLF	A2402	0.0033	P61421	ATP6V0D1	KRQDVIFEL	C1502	1.5885	Q8N1W1	ARHGEF28	NTIESVHTEK	A6801	0.045	Q8IXJ9	ASXL1	VSNDKALmV	C1502	0.0451	P18850	ATF6	QTAGQFQTR	A6801	0.0368	P27540	ARNT	KYSNmEQSLF	A2402	0.1383	O60306	AQR
	NTSNmPVAAR	A6801	0.0716	P38606	ATP6V1A	TYAPAIHQI	A2402	0.0051	Q68CP9	ARID2	ASSSQIIHI	C1502	0.3003	Q6PL18	ATAD2	SYPDNFLHI	A2402	0.0156	Q9H1Y0	ATG5	KTSDFLKVL	C1502	0.0415	O15144	ARPC2	YQSRDYYNF	A2402	0.3188	P10275	AR
	SNSDVIIYV	C1502	0.8206	P38606	ATP6V1A	EVIQNPATITR	A6801	0.1858	Q9Y4X5	ARIH1	AYAIIKEEL	A2402	0.2196	Q6PL18	ATAD2	IYQKPFQTL	A2402	0.006	Q8NHH9	ATL2	RVTVVFSTV	C1502	0.4571	O15144	ARPC2	RPSGPSKAL	B0702	0.004	P48444	ARCN1
	YYDKHFTEF	A2402	0.008	P38606	ATP6V1A	HVINPSKKSR	A6801	0.4411	Q9Y4X5	ARIH1	LYPEVFEKF	A2402	0.002	Q6PL18	ATAD2	ETAIPSSTR	A6801	0.0096	Q13315	ATM	IYYFKANVF	A2402	0.0152	O15145	ARPC3	LTISSLFSR	A6801	0.0497	P18085	ARF4
	DAAKDSILR	A6801	0.1799	Q16864	ATP6V1F	DTAGKTTILYK	A6801	0.5452	Q8IVW1	ARL17A	EVVSENQRLK	A6801	0.5053	P18850	ATF6	STSKGQLVR	A6801	0.2217	Q9H7F0	ATP13A3	mYTLGITNF	A2402	0.0167	O15145	ARPC3	YFQNTQGLIF	A2402	0.2244	P18085	ARF4
	KFAPPVQESF	A2402	0.0492	O43520	ATP8B1	IYTPIFNEY	A2402	0.096	Q9Y2Y0	ARL2BP	NVGSDIAVLR	A6801	0.028	P18850	ATF6	AYVLNIVRF	A2402	0.0158	P05026	ATP1B1	RAGSIVLKV	C1502	0.1049	O15511	ARPC5	YYTGTQGLIF	A2402	0.0871	P62330	ARF6
	ESVGLTLVGR	A6801	0.1647	O75110	ATP9A	LYRLQFNEF	A2402	0.1839	P40617	ARL4A	VSNDKALmV	C1502	0.0451	P18850	ATF6	DVPSEPKER	A6801	1.6264	P05026	ATP1B1	VSGRVNLEV	C1502	1.1772	Q96B67	ARRDC3	EVSSIIKKK	A6801	0.0355	Q9NP61	ARFGAP3
	YYEHEFVEL	A2402	0.1544	O43861	ATP9B	LYRLKFNEF	A2402	0.2287	P56559	ARL4C	SYPDNFLHI	A2402	0.0156	Q9H1Y0	ATG5	STSSSFLEV	C1502	0.1615	P98194	ATP2C1	EASEPVALR	A6801	0.0101	Q8NCT1	ARRDC4	SYFDEPVEL	A2402	0.0629	Q9NP61	ARFGAP3
	VYAVIPAEKF	A2402	0.0149	Q5TC12	ATPAF1	VPILAPRI	B5101	0.0149	Q15041	ARL6IP1	ETAIPSSTR	A6801	0.0096	Q13315	ATM	AQYREVAAF	A2402	1.1523	P25705	ATP5F1A	RPKVPDQSV	B0702	0.0363	Q8NCT1	ARRDC4	DLSKIAQGR	A6801	0.5977	Q9Y6D5	ARFGEF2
	EAYTHAQISR	A6801	0.1351	Q13535	ATR	RYPTTFVmV	A2402	0.0931	O75915	ARL6IP5	STSKGQLVR	A6801	0.2217	Q9H7F0	ATP13A3	DAmKYTIVV	B5101	0.0052	P25705	ATP5F1A	STYPPSGPTYR	A6801	0.0569	Q13510	ASAH1	ETAQVSPPR	A6801	0.0167	Q5TH69	ARFGEF3
	DASLLKKV	B5101	0.41	Q9UBB4	ATXN10	EVIKVEDTTK	A6801	0.1724	Q6P1M9	ARMCX5	AYVLNIVRF	A2402	0.0158	P05026	ATP1B1	TPSLVKSTSQL	B0702	0.4875	Q06055	ATP5MC2	LTFSSSETLLR	A6801	1.1108	P0C7U1	ASAH2B	LYIVHPTmF	A2402	0.0124	Q07960	ARHGAP1
	ETAPRTIFQR	A6801	0.0234	Q9UBB4	ATXN10	EVIKVEDTTKTR	A6801	0.6671	Q6P1M9	ARMCX5	DVPSEPKER	A6801	1.6264	P05026	ATP1B1	IYVISAETF	A2402	0.0079	P24539	ATP5PB	NYAQVLDKF	A2402	0.0154	Q9ULH1	ASAP1	EYGKFFVTL	A2402	0.0634	Q68EM7	ARHGAP17
	EIESSPQYR	A6801	0.2635	Q8WWM7	ATXN2L	KTSDFLKVL	C1502	0.0415	O15144	ARPC2	IYNPTTGEFL	A2402	0.166	P54709	ATP1B3	DVAVVAGGLGR	A6801	1.4861	Q15904	ATP6AP1	AYVGDLQTL	A2402	0.0858	Q9Y576	ASB1	TYmKDLYQL	A2402	0.0086	Q8N392	ARHGAP18
	TYEGIFKTL	A2402	0.0663	Q8WWM7	ATXN2L	IYYFKANVF	A2402	0.0152	O15145	ARPC3	STSSSFLEV	C1502	0.1615	P98194	ATP2C1	IVALILSTK	A6801	0.1786	P27449	ATP6V0C	DVALSQIVRL	B5101	0.9534	Q8N3C0	ASCC3	TYMKDLYQL	A2402	0.0086	Q8N392	ARHGAP18
	LPHVPLGVI	B5101	0.0315	Q9Y679	AUP1	ENFSSQVVER	A6801	1.0597	P59998	ARPC4	AQYREVAAF	A2402	1.1523	P25705	ATP5F1A	AYLESFYKF	A2402	0.0017	P61421	ATP6V0D1	SYGKINILL	A2402	0.0346	Q8N3C0	ASCC3	TYDNVHQQF	A2402	0.0094	Q8N264	ARHGAP24
	FYISPVNKL	A2402	0.0279	Q8NBF6	AVL9	STYPPSGPTYR	A6801	0.0569	Q13510	ASAH1	DAmKYTIVV	B5101	0.0052	P25705	ATP5F1A	LYPEGLAQL	A2402	0.0497	P61421	ATP6V0D1	EVVSEQEFRNR	A6801	1.8267	Q9NR48	ASH1L	FYKPHAPII	A2402	0.1377	Q52LW3	ARHGAP29
	TAAEVHPAGR	A6801	0.0718	P30530	AXL	LTFSSSETLLR	A6801	1.1108	P0C7U1	ASAH2B	YVGEIIGKR	A6801	0.0835	O75964	ATP5MG	NTSNmPVAAR	A6801	0.0716	P38606	ATP6V1A	TYDYNFHSF	A2402	0.0053	Q9NR48	ASH1L	TSDFGGRVV	C1502	0.7988	Q9NRY4	ARHGAP35
	VYGSFASKL	A2402	0.09	O14977	AZIN1	NYAQVLDKF	A2402	0.0154	Q9ULH1	ASAP1	IYVISAETF	A2402	0.0079	P24539	ATP5PB	YYDKHFTEF	A2402	0.008	P38606	ATP6V1A	TLSNIIEQR	A6801	0.1082	O43681	ASNA1	TYQTIIELF	A2402	0.0024	Q9NRY4	ARHGAP35
	DVFVGVSAR	A6801	0.0342	O96024	B3GALT4	QYTQALEKF	A2402	0.0389	O43150	ASAP2	DVAVVAGGLGR	A6801	1.4861	Q15904	ATP6AP1	DAAKDSILR	A6801	0.1799	Q16864	ATP6V1F	DTANKKVFLGR	A6801	1.4229	P08243	ASNS	HYLREVQAF	A2402	0.0334	Q13017	ARHGAP5
	NYRDTFFNL	A2402	0.1037	Q9NY97	B3GNT2	AYVGDLQTL	A2402	0.0858	Q9Y576	ASB1	IVALILSTK	A6801	0.1786	P27449	ATP6V0C	IVADGTAEYRR	A6801	0.4811	O43520	ATP8B1	ESSFPAILR	A6801	0.0188	Q5U4P2	ASPHD1	EAFTTSKTK	A6801	0.3164	Q13017	ARHGAP5
	ESTPPSIKK	A6801	0.0963	O95429	BAG4	EIAGGTITSK	A6801	0.1721	Q8N3C0	ASCC3	AYLESFYKF	A2402	0.0017	P61421	ATP6V0D1	KFAPPVQESF	A2402	0.0492	O43520	ATP8B1	ATIKLQSTV	C1502	0.1951	Q8IZT6	ASPM	TIDFGGRVV	C1502	0.7432	Q13017	ARHGAP5
	YPYGDGNRSV	B5101	0.0539	O95429	BAG4	SYGKINILL	A2402	0.0346	Q8N3C0	ASCC3	LYPEGLAQL	A2402	0.0497	P61421	ATP6V0D1	ESVGLTLVGR	A6801	0.1647	O75110	ATP9A	NVTTPISKR	A6801	0.0391	Q8IZT6	ASPM	IYFNYLSEL	A2402	0.0795	P85298	ARHGAP8
	ESIAAFIQR	A6801	0.0196	P46379	BAG6	EVVSEQEFRNR	A6801	1.8267	Q9NR48	ASH1L	NTSNmPVAAR	A6801	0.0716	P38606	ATP6V1A	YYEHEFVEL	A2402	0.1544	O43861	ATP9B	TVVSIQRRYR	A6801	0.2626	Q8IZT6	ASPM	KSIQEIQEL	C1502	0.1702	P52565	ARHGDIA
	ESIAAFIQRL	A6801	1.7095	P46379	BAG6	STHLNVGHR	A6801	0.2619	Q9NR48	ASH1L	YYDKHFTEF	A2402	0.008	P38606	ATP6V1A	VYAVIPAEKF	A2402	0.0149	Q5TC12	ATPAF1	EVAGKHGVGR	A6801	0.2073	P00966	ASS1	AYSEYVNNF	A2402	0.0038	O15013	ARHGEF10
	TTAEEAMSR	A6801	0.0159	P46379	BAG6	TYDYNFHSF	A2402	0.0053	Q9NR48	ASH1L	DAAKDSILR	A6801	0.1799	Q16864	ATP6V1F	EAYTHAQISR	A6801	0.1351	Q13535	ATR	NTIESVHTEK	A6801	0.045	Q8IXJ9	ASXL1	YPLLISRI	B5101	0.0096	Q92974	ARHGEF2
	VPPEWVPII	B5101	0.0056	P46379	BAG6	TLSNIIEQR	A6801	0.1082	O43681	ASNA1	QSIPAVLEI	C1502	0.0416	Q16864	ATP6V1F	DASLLKKV	B5101	0.41	Q9UBB4	ATXN10	ASSSQIIHI	C1502	0.3003	Q6PL18	ATAD2	IYAELGELSGF	A2402	0.0386	Q8N1W1	ARHGEF28
	DTSSLAGTR	A6801	0.1538	Q8TBE0	BAHD1	DAFRFENV	B5101	0.0972	P08243	ASNS	KFAPPVQESF	A2402	0.0492	O43520	ATP8B1	ETAPRTIFQR	A6801	0.0234	Q9UBB4	ATXN10	AYAIIKEEL	A2402	0.2196	Q6PL18	ATAD2	EVIQNPATITR	A6801	0.1858	Q9Y4X5	ARIH1
	VYKTIMEQF	A2402	0.0078	Q9UQB8	BAIAP2	DTANKKVFLGR	A6801	1.4229	P08243	ASNS	ESVGLTLVGR	A6801	0.1647	O75110	ATP9A	FPYmTHPSV	B5101	0.0025	Q99700	ATXN2	ITVEKALAI	C1502	0.0495	Q6PL18	ATAD2	HVINPSKKSR	A6801	0.4411	Q9Y4X5	ARIH1
	TYRNVmEQF	A2402	0.0185	Q9UHR4	BAIAP2L1	HSATPFLKV	C1502	0.0714	P08243	ASNS	YYEHEFVEL	A2402	0.1544	O43861	ATP9B	EIESSPQYR	A6801	0.2635	Q8WWM7	ATXN2L	LYPEVFEKF	A2402	0.002	Q6PL18	ATAD2	IYIDRFEDL	A2402	0.035	Q8N8R7	ARL14EP
	IYKSImEQF	A2402	0.0054	Q6UXY1	BAIAP2L2	ESSFPAILR	A6801	0.0188	Q5U4P2	ASPHD1	VYAVIPAEKF	A2402	0.0149	Q5TC12	ATPAF1	YPYPVSNSV	B5101	0.0018	Q8WWM7	ATXN2L	EVVSENQRLK	A6801	0.5053	P18850	ATF6	DTAGKTTILYK	A6801	0.5452	Q8IVW1	ARL17A
	STAVATDVKK	A6801	0.4887	Q6UXY1	BAIAP2L2	ATIKLQSTV	C1502	0.1951	Q8IZT6	ASPM	EAYTHAQISR	A6801	0.1351	Q13535	ATR	LPHVPLGVI	B5101	0.0315	Q9Y679	AUP1	NVGSDIAVLR	A6801	0.028	P18850	ATF6	IYTPIFNEY	A2402	0.096	Q9Y2Y0	ARL2BP
	NAYEYFTKI	B5101	0.0035	Q16611	BAK1	NVTTPISKR	A6801	0.0391	Q8IZT6	ASPM	DASLLKKV	B5101	0.41	Q9UBB4	ATXN10	FYISPVNKL	A2402	0.0279	Q8NBF6	AVL9	VSNDKALmV	C1502	0.0451	P18850	ATF6	LYRLQFNEF	A2402	0.1839	P40617	ARL4A
	EAGGPPIKK	A6801	0.2932	Q8IXM2	BAP18	TVVSIQRRYR	A6801	0.2626	Q8IZT6	ASPM	ETAPRTIFQR	A6801	0.0234	Q9UBB4	ATXN10	EVFEPTVER	A6801	0.0024	P30530	AXL	SYPDNFLHI	A2402	0.0156	Q9H1Y0	ATG5	LYRLKFNEF	A2402	0.2287	P56559	ARL4C
	TVAQIKATVK	A6801	0.2488	Q8IXM2	BAP18	EVAGKHGVGR	A6801	0.2073	P00966	ASS1	FPYmTHPSV	B5101	0.0025	Q99700	ATXN2	TAAEVHPAGR	A6801	0.0718	P30530	AXL	IYQKPFQTL	A2402	0.006	Q8NHH9	ATL2	VPILAPRI	B5101	0.0149	Q15041	ARL6IP1
	TVAQIKATVKR	A6801	0.4616	Q8IXM2	BAP18	NTIESVHTEK	A6801	0.045	Q8IXJ9	ASXL1	EIESSPQYR	A6801	0.2635	Q8WWM7	ATXN2L	VYGSFASKL	A2402	0.09	O14977	AZIN1	ETAIPSSTR	A6801	0.0096	Q13315	ATM	TYLIVTSLL	A2402	0.0643	Q15041	ARL6IP1
	VTAGGGQILSR	A6801	0.9781	Q99728	BARD1	DTVILPIKK	A6801	0.0747	Q8NBU5	ATAD1	EANEEFALR	A6801	0.0513	Q9Y679	AUP1	DVFVGVSAR	A6801	0.0342	O96024	B3GALT4	EVALVEGVQR	A6801	0.1393	P98196	ATP11A	RYPTTFVmV	A2402	0.0931	O75915	ARL6IP5
	HSVIPPAAR	A6801	0.0365	Q9UIG0	BAZ1B	ASSSQIIHI	C1502	0.3003	Q6PL18	ATAD2	LPHVPLGVI	B5101	0.0315	Q9Y679	AUP1	NYRDTFFNL	A2402	0.1037	Q9NY97	B3GNT2	SLLEQHINI	C1502	0.6809	Q8NB49	ATP11C	VTNEYQHmL	C1502	0.0221	Q9UH62	ARMCX3
	RYQDIIHSI	A2402	0.0061	Q9UIG0	BAZ1B	AYAIIKEEL	A2402	0.2196	Q6PL18	ATAD2	FYISPVNKL	A2402	0.0279	Q8NBF6	AVL9	VFAHTDNmVF	A2402	0.2451	Q9Y2A9	B3GNT3	STSKGQLVR	A6801	0.2217	Q9H7F0	ATP13A3	EVIKVEDTTK	A6801	0.1724	Q6P1M9	ARMCX5
	IYQKAFEHL	A2402	0.0101	Q96RK4	BBS4	ITVEKALAI	C1502	0.0495	Q6PL18	ATAD2	EVFEPTVER	A6801	0.0024	P30530	AXL	EVVNDESSLVR	A6801	1.2643	Q9Y5Z0	BACE2	AYVLNIVRF	A2402	0.0158	P05026	ATP1B1	KTSDFLKVL	C1502	0.0415	O15144	ARPC2
	QYASAFHFL	A2402	0.0177	Q96RK4	BBS4	LYPEVFEKF	A2402	0.002	Q6PL18	ATAD2	TAAEVHPAGR	A6801	0.0718	P30530	AXL	ESTPPSIKK	A6801	0.0963	O95429	BAG4	DVPSEPKER	A6801	1.6264	P05026	ATP1B1	mYTLGITNF	A2402	0.0167	O15145	ARPC3
	IYQDVTLKW	A2402	0.0084	Q3SYG4	BBS9	EVVSENQRLK	A6801	0.5053	P18850	ATF6	VYGSFASKL	A2402	0.09	O14977	AZIN1	YPYGDGNRSV	B5101	0.0539	O95429	BAG4	STSSSFLEV	C1502	0.1615	P98194	ATP2C1	IYYFKANVF	A2402	0.0152	O15145	ARPC3
	VYNENLVHmI	A2402	0.1639	O75934	BCAS2	NVGSDIAVLR	A6801	0.028	P18850	ATF6	DVFVGVSAR	A6801	0.0342	O96024	B3GALT4	ESIAAFIQR	A6801	0.0196	P46379	BAG6	DAmKYTIVV	B5101	0.0052	P25705	ATP5F1A	HYPQFSGQSF	A2402	0.0664	P15289	ARSA
	DAAGTSLYVR	A6801	0.2684	O15382	BCAT2	VSNDKALmV	C1502	0.0451	P18850	ATF6	NYRDTFFNL	A2402	0.1037	Q9NY97	B3GNT2	TTAEEAMSR	A6801	0.0159	P46379	BAG6	TPSLVKSTSQL	B0702	0.4875	Q06055	ATP5MC2	NYSNVIANL	A2402	0.0947	Q6UWY0	ARSK
	DALENLRV	B5101	0.0832	O95999	BCL10	DAATLTYDTLR	A6801	1.9949	Q9Y4P1	ATG4B	VFAHTDNmVF	A2402	0.2451	Q9Y2A9	B3GNT3	VPPEWVPII	B5101	0.0056	P46379	BAG6	IYVISAETF	A2402	0.0079	P24539	ATP5PB	EYLIKVNEI	A2402	0.2196	O43150	ASAP2
	NTAAEAVLQGR	A6801	0.7837	Q86UU0	BCL9L	SYPDNFLHI	A2402	0.0156	Q9H1Y0	ATG5	YPLYTQITV	B5101	0.0118	P15291	B4GALT1	DTSSLAGTR	A6801	0.1538	Q8TBE0	BAHD1	DVAVVAGGLGR	A6801	1.4861	Q15904	ATP6AP1	QYTQALEKF	A2402	0.0389	O43150	ASAP2
	ETGYVVER	A6801	1.0804	Q9NYF8	BCLAF1	ETAIPSSTR	A6801	0.0096	Q13315	ATM	EVVNDESSLVR	A6801	1.2643	Q9Y5Z0	BACE2	VYKTImEQF	A2402	0.0078	Q9UQB8	BAIAP2	IVALILSTK	A6801	0.1786	P27449	ATP6V0C	AYVGDLQTL	A2402	0.0858	Q9Y576	ASB1
	VWAPPAPGF	A2402	0.0204	Q5H9J7	BEX5	EAVSVGQKR	A6801	0.1338	Q9NQ11	ATP13A2	ESTPPSIKK	A6801	0.0963	O95429	BAG4	EVNRLTESTYR	A6801	0.863	Q9UHR4	BAIAP2L1	AYLESFYKF	A2402	0.0017	P61421	ATP6V0D1	NYLDVATFL	A2402	0.0727	Q8N3C0	ASCC3
	HVIGKGGNNIK	A6801	1.1796	Q9H694	BICC1	YTAAGYRVV	C1502	0.091	Q9NQ11	ATP13A2	YPYGDGNRSV	B5101	0.0539	O95429	BAG4	TYRNVmEQF	A2402	0.0185	Q9UHR4	BAIAP2L1	YYPEYKLLF	A2402	0.0033	P61421	ATP6V0D1	EIAGGTITSK	A6801	0.1721	Q8N3C0	ASCC3
	HVIGKGGNNIKK	A6801	1.0193	Q9H694	BICC1	STSKGQLVR	A6801	0.2217	Q9H7F0	ATP13A3	ESIAAFIQR	A6801	0.0196	P46379	BAG6	IYKSImEQF	A2402	0.0054	Q6UXY1	BAIAP2L2	NTSNmPVAAR	A6801	0.0716	P38606	ATP6V1A	SYGKINILL	A2402	0.0346	Q8N3C0	ASCC3
	ATSGLIREL	C1502	0.1378	Q9NZM4	BICRA	AYVLNIVRF	A2402	0.0158	P05026	ATP1B1	TTAEEAMSR	A6801	0.0159	P46379	BAG6	STAVATDVKK	A6801	0.4887	Q6UXY1	BAIAP2L2	YYDKHFTEF	A2402	0.008	P38606	ATP6V1A	LVGPVPAGR	A6801	0.1024	Q9Y294	ASF1A
	ASITSFLTV	C1502	0.1097	Q9NR09	BIRC6	DVPSEPKER	A6801	1.6264	P05026	ATP1B1	VPPEWVPII	B5101	0.0056	P46379	BAG6	NAYEYFTKI	B5101	0.0035	Q16611	BAK1	DAAKDSILR	A6801	0.1799	Q16864	ATP6V1F	FYNPFQFEI	A2402	0.0815	Q9Y294	ASF1A
	ATTGLTTQQR	A6801	0.5375	Q9NR09	BIRC6	IYNPTTGEFL	A2402	0.166	P54709	ATP1B3	DTSSLAGTR	A6801	0.1538	Q8TBE0	BAHD1	EAGGPPIKK	A6801	0.2932	Q8IXM2	BAP18	QSIPAVLEI	C1502	0.0416	Q16864	ATP6V1F	TYDYNFHSF	A2402	0.0053	Q9NR48	ASH1L
	DGFTVPQI	B5101	0.0657	Q9NR09	BIRC6	IYNNIKNFVRF	A2402	0.1039	P98194	ATP2C1	VYKTImEQF	A2402	0.0078	Q9UQB8	BAIAP2	TVAQIKATVK	A6801	0.2488	Q8IXM2	BAP18	KFAPPVQESF	A2402	0.0492	O43520	ATP8B1	TLSNIIEQR	A6801	0.1082	O43681	ASNA1
	NYATRIVTL	A2402	0.0758	Q9NR09	BIRC6	STSSSFLEV	C1502	0.1615	P98194	ATP2C1	TYRNVmEQF	A2402	0.0185	Q9UHR4	BAIAP2L1	TVAQIKATVKR	A6801	0.4616	Q8IXM2	BAP18	ESVGLTLVGR	A6801	0.1647	O75110	ATP9A	DTANKKVFLGR	A6801	1.4229	P08243	ASNS
	SPRVPNSSV	B0702	0.0077	Q9NR09	BIRC6	AQYREVAAF	A2402	1.1523	P25705	ATP5F1A	IYKSImEQF	A2402	0.0054	Q6UXY1	BAIAP2L2	VTAGGGQILSR	A6801	0.9781	Q99728	BARD1	YYEHEFVEL	A2402	0.1544	O43861	ATP9B	DAFRFENV	B5101	0.0972	P08243	ASNS
	EVTSGVQSR	A6801	0.0717	Q9H2G9	BLZF1	DAmKYTIVV	B5101	0.0052	P25705	ATP5F1A	STAVATDVKK	A6801	0.4887	Q6UXY1	BAIAP2L2	HSVIPPAAR	A6801	0.0365	Q9UIG0	BAZ1B	VYAVIPAEKF	A2402	0.0149	Q5TC12	ATPAF1	ESSFPAILR	A6801	0.0188	Q5U4P2	ASPHD1
	TWYPVSIPAF	A2402	0.0372	Q14692	BMS1	TPSLVKSTSQL	B0702	0.4875	Q06055	ATP5MC2	NAYEYFTKI	B5101	0.0035	Q16611	BAK1	RYQDIIHSI	A2402	0.0061	Q9UIG0	BAZ1B	EAYTHAQISR	A6801	0.1351	Q13535	ATR	SYNPLWLRI	A2402	0.0198	Q8IZT6	ASPM
	VYVDLGGSHVF	A2402	0.0325	Q14692	BMS1	IYVISAETF	A2402	0.0079	P24539	ATP5PB	EAGGPPIKK	A6801	0.2932	Q8IXM2	BAP18	VSNVKPLSL	C1502	0.0732	Q9UIF8	BAZ2B	DASLLKKV	B5101	0.41	Q9UBB4	ATXN10	NVTTPISKR	A6801	0.0391	Q8IZT6	ASPM
	IYNGDmEKI	A2402	0.1099	Q12983	BNIP3	DVAVVAGGLGR	A6801	1.4861	Q15904	ATP6AP1	TVAQIKATVK	A6801	0.2488	Q8IXM2	BAP18	IYQKAFEHL	A2402	0.0101	Q96RK4	BBS4	ETAPRTIFQR	A6801	0.0234	Q9UBB4	ATXN10	TVVSIQRRYR	A6801	0.2626	Q8IZT6	ASPM
	HSSEKGLKV	C1502	0.2177	Q8NFC6	BOD1L1	DAQNPSLFV	B5101	0.1601	Q99437	ATP6V0B	TVAQIKATVKR	A6801	0.4616	Q8IXM2	BAP18	QYASAFHFL	A2402	0.0177	Q96RK4	BBS4	EIESSPQYR	A6801	0.2635	Q8WWM7	ATXN2L	NTIESVHTEK	A6801	0.045	Q8IXJ9	ASXL1
	EVEDTTLNR	A6801	0.0931	Q9H3K6	BOLA2	IVALILSTK	A6801	0.1786	P27449	ATP6V0C	VTAGGGQILSR	A6801	0.9781	Q99728	BARD1	AYSRVQYQF	A2402	0.0112	O75815	BCAR3	EANEEFALR	A6801	0.0513	Q9Y679	AUP1	DAPmTPKQI	B5101	0.0631	Q8IXJ9	ASXL1
	IAQKAGmIV	B5101	0.286	O95861	BPNT1	AYLESFYKF	A2402	0.0017	P61421	ATP6V0D1	HSVIPPAAR	A6801	0.0365	Q9UIG0	BAZ1B	VYNENLVHmI	A2402	0.1639	O75934	BCAS2	LPHVPLGVI	B5101	0.0315	Q9Y679	AUP1	DTVILPIKK	A6801	0.0747	Q8NBU5	ATAD1
	NSTGVLLEV	C1502	0.7323	Q9H0E9	BRD8	LYPEGLAQL	A2402	0.0497	P61421	ATP6V0D1	RYQDIIHSI	A2402	0.0061	Q9UIG0	BAZ1B	DAAGTSLYVR	A6801	0.2684	O15382	BCAT2	FYISPVNKL	A2402	0.0279	Q8NBF6	AVL9	ASSSQIIHI	C1502	0.3003	Q6PL18	ATAD2
	PFVDHVFTF	A2402	0.0114	Q8TDN6	BRIX1	YYPEYKLLF	A2402	0.0033	P61421	ATP6V0D1	VSNVKPLSL	C1502	0.0732	Q9UIF8	BAZ2B	VPmTPLRTV	B5101	0.0065	Q9P287	BCCIP	EVFEPTVER	A6801	0.0024	P30530	AXL	LYPEVFEKF	A2402	0.002	Q6PL18	ATAD2
	EAQEVTIAR	A6801	0.0517	Q5VW32	BROX	NTSNmPVAAR	A6801	0.0716	P38606	ATP6V1A	IYQKAFEHL	A2402	0.0101	Q96RK4	BBS4	DALENLRV	B5101	0.0832	O95999	BCL10	TAAEVHPAGR	A6801	0.0718	P30530	AXL	KYLTVKDYL	A2402	0.1952	Q6PL18	ATAD2
	VTIARAIEL	C1502	0.0297	Q5VW32	BROX	SNSDVIIYV	C1502	0.8206	P38606	ATP6V1A	QYASAFHFL	A2402	0.0177	Q96RK4	BBS4	MPmSNVGTTR	A6801	0.6237	Q86UU0	BCL9L	VYGSFASKL	A2402	0.09	O14977	AZIN1	AYAIIKEEL	A2402	0.2196	Q6PL18	ATAD2
	AVADQTISIVR	A6801	0.5926	Q5W0U4	BSPRY	YYDKHFTEF	A2402	0.008	P38606	ATP6V1A	AYSRVQYQF	A2402	0.0112	O75815	BCAR3	NTAAEAVLQGR	A6801	0.7837	Q86UU0	BCL9L	DVFVGVSAR	A6801	0.0342	O96024	B3GALT4	ITVEKALAI	C1502	0.0495	Q6PL18	ATAD2
	EGIGSTVFR	A6801	0.0841	Q9BSF8	BTBD10	FSTTVIQNV	C1502	0.4665	Q9Y5K8	ATP6V1D	VYNENLVHmI	A2402	0.1639	O75934	BCAS2	TAAEAVLQGR	A6801	0.1368	Q86UU0	BCL9L	NYRDTFFNL	A2402	0.1037	Q9NY97	B3GNT2	DYLEVAKHF	A2402	0.094	P18848	ATF4
	VVGPPGATR	A6801	0.1647	Q96KE9	BTBD6	DAAKDSILR	A6801	0.1799	Q16864	ATP6V1F	DAAGTSLYVR	A6801	0.2684	O15382	BCAT2	HVIGKGGNNIK	A6801	1.1796	Q9H694	BICC1	VFAHTDNmVF	A2402	0.2451	Q9Y2A9	B3GNT3	VGSDIAVLR	A6801	0.35	P18850	ATF6
	DVTFVVEKK	A6801	0.0647	Q96Q07	BTBD9	KFAPPVQESF	A2402	0.0492	O43520	ATP8B1	VPmTPLRTV	B5101	0.0065	Q9P287	BCCIP	KPKQPSKSV	B0702	0.0248	Q9H694	BICC1	EVVNDESSLVR	A6801	1.2643	Q9Y5Z0	BACE2	NVGSDIAVLR	A6801	0.028	P18850	ATF6
	DVTFVVEKKR	A6801	0.8731	Q96Q07	BTBD9	ESVGLTLVGR	A6801	0.1647	O75110	ATP9A	DALENLRV	B5101	0.0832	O95999	BCL10	EINQNVEIQR	A6801	0.338	Q8TD16	BICD2	ESTPPSIKK	A6801	0.0963	O95429	BAG4	EVVSENQRLK	A6801	0.5053	P18850	ATF6
	RSYSYFIEV	C1502	0.0274	Q96Q07	BTBD9	YYEHEFVEL	A2402	0.1544	O43861	ATP9B	MPmSNVGTTR	A6801	0.6237	Q86UU0	BCL9L	HYmSINDSF	A2402	0.0152	Q8TD16	BICD2	YPYGDGNRSV	B5101	0.0539	O95429	BAG4	VSNDKALmV	C1502	0.0451	P18850	ATF6
	RSYSYYVEV	C1502	0.0352	Q96Q07	BTBD9	VYAVIPAEKF	A2402	0.0149	Q5TC12	ATPAF1	NTAAEAVLQGR	A6801	0.7837	Q86UU0	BCL9L	DAFNQEKV	B5101	0.1042	Q9NQY0	BIN3	ESIAAFIQR	A6801	0.0196	P46379	BAG6	DAATLTYDTLR	A6801	1.9949	Q9Y4P1	ATG4B
	SVIEGVSRSR	A6801	0.0661	Q96Q07	BTBD9	EAYTHAQISR	A6801	0.1351	Q13535	ATR	ETGYVVER	A6801	1.0804	Q9NYF8	BCLAF1	ATTGLTTQQR	A6801	0.5375	Q9NR09	BIRC6	TTAEEAMSR	A6801	0.0159	P46379	BAG6	SYPDNFLHI	A2402	0.0156	Q9H1Y0	ATG5
	NTFTITGHAETK	A6801	0.6278	P20290	BTF3	DASLLKKV	B5101	0.41	Q9UBB4	ATXN10	RYSTQIHSF	A2402	0.009	Q7RTS1	BHLHA15	DGFTVPQI	B5101	0.0657	Q9NR09	BIRC6	VPPEWVPII	B5101	0.0056	P46379	BAG6	YTAAGYRVV	C1502	0.091	Q9NQ11	ATP13A2
	EYNSDLHQF	A2402	0.03	O43683	BUB1	ETAPRTIFQR	A6801	0.0234	Q9UBB4	ATXN10	HVIGKGGNNIK	A6801	1.1796	Q9H694	BICC1	NYATRIVTL	A2402	0.0758	Q9NR09	BIRC6	DTSSLAGTR	A6801	0.1538	Q8TBE0	BAHD1	STSKGQLVR	A6801	0.2217	Q9H7F0	ATP13A3
	IYPVNAISF	A2402	0.0063	O43684	BUB3	FPYmTHPSV	B5101	0.0025	Q99700	ATXN2	KPKQPSKSV	B0702	0.0248	Q9H694	BICC1	RSIDLTVKL	C1502	0.0068	Q9NR09	BIRC6	VYKTImEQF	A2402	0.0078	Q9UQB8	BAIAP2	AYVLNIVRF	A2402	0.0158	P05026	ATP1B1
	KFSPNTSQF	A2402	0.0385	O43684	BUB3	EIESSPQYR	A6801	0.2635	Q8WWM7	ATXN2L	EINQNVEIQR	A6801	0.338	Q8TD16	BICD2	SPRVPNSSV	B0702	0.0077	Q9NR09	BIRC6	EVNRLTESTYR	A6801	0.863	Q9UHR4	BAIAP2L1	DVPSEPKER	A6801	1.6264	P05026	ATP1B1
	RYPTSIASLAF	A2402	0.1662	O43684	BUB3	TYEGIFKTL	A2402	0.0663	Q8WWM7	ATXN2L	HYmSINDSF	A2402	0.0152	Q8TD16	BICD2	TIATALEYVYK	A6801	1.8627	P78537	BLOC1S1	TYRNVmEQF	A2402	0.0185	Q9UHR4	BAIAP2L1	IYNPTTGEFL	A2402	0.166	P54709	ATP1B3
	EAIIVGSIITK	A6801	0.6333	Q13895	BYSL	EANEEFALR	A6801	0.0513	Q9Y679	AUP1	DAFNQEKV	B5101	0.1042	Q9NQY0	BIN3	EVTSGVQSR	A6801	0.0717	Q9H2G9	BLZF1	IYKSImEQF	A2402	0.0054	Q6UXY1	BAIAP2L2	HYTIVFNTF	A2402	0.014	P20020	ATP2B1
	EYVRNQQTI	A2402	0.3016	Q7L1Q6	BZW1	LPHVPLGVI	B5101	0.0315	Q9Y679	AUP1	ATTGLTTQQR	A6801	0.5375	Q9NR09	BIRC6	EYLTSPQEF	A2402	0.0393	Q9NSY1	BMP2K	STAVATDVKK	A6801	0.4887	Q6UXY1	BAIAP2L2	IYNNIKNFVRF	A2402	0.1039	P98194	ATP2C1
	QYSPLLAAF	A2402	0.0189	Q7L1Q6	BZW1	FTIDDFEIGR	A6801	0.0532	Q96GD4	AURKB	AVGPVHNSV	C1502	0.1491	Q9NR09	BIRC6	VYVDLGGSHVF	A2402	0.0325	Q14692	BMS1	NAYEYFTKI	B5101	0.0035	Q16611	BAK1	STSSSFLEV	C1502	0.1615	P98194	ATP2C1
	NYAQVFNKL	A2402	0.0192	Q9Y6E2	BZW2	FYISPVNKL	A2402	0.0279	Q8NBF6	AVL9	DGFTVPQI	B5101	0.0657	Q9NR09	BIRC6	IYNGDmEKI	A2402	0.1099	Q12983	BNIP3	LSNDKILSL	C1502	0.0102	Q13145	BAMBI	DAmKYTIVV	B5101	0.0052	P25705	ATP5F1A
	QYAPLLAVF	A2402	0.0076	Q9Y6E2	BZW2	EVFEPTVER	A6801	0.0024	P30530	AXL	NYATRIVTL	A2402	0.0758	Q9NR09	BIRC6	TAKDPSVSI	B5101	0.1308	Q8NFC6	BOD1L1	EAGGPPIKK	A6801	0.2932	Q8IXM2	BAP18	GSNVKIVKV	C1502	0.4592	P56381	ATP5F1E
	TYIDKSTQL	A2402	0.0545	Q9H8K7	C10orf88	TAAEVHPAGR	A6801	0.0718	P30530	AXL	RSIDLTVKL	C1502	0.0068	Q9NR09	BIRC6	EVEDTTLNR	A6801	0.0931	Q9H3K6	BOLA2	TVAQIKATVK	A6801	0.2488	Q8IXM2	BAP18	IYVISAETF	A2402	0.0079	P24539	ATP5PB
	AVIDQGLITR	A6801	0.1191	E9PRG8	C11orf98	VYGSFASKL	A2402	0.09	O14977	AZIN1	SPRVPNSSV	B0702	0.0077	Q9NR09	BIRC6	IAQKAGmIV	B5101	0.286	O95861	BPNT1	TVAQIKATVKR	A6801	0.4616	Q8IXM2	BAP18	LIPEEFFQF	A2402	0.1266	P24539	ATP5PB
	FSAPENAVR	A6801	0.1	Q99622	C12orf57	DVFVGVSAR	A6801	0.0342	O96024	B3GALT4	TIATALEYVYK	A6801	1.8627	P78537	BLOC1S1	VYVERAEVL	A2402	0.0623	Q7Z569	BRAP	VTAGGGQILSR	A6801	0.9781	Q99728	BARD1	DVAVVAGGLGR	A6801	1.4861	Q15904	ATP6AP1
	KTPDFILQV	C1502	0.0342	Q9Y2V0	C15orf41	NYRDTFFNL	A2402	0.1037	Q9NY97	B3GNT2	EVTSGVQSR	A6801	0.0717	Q9H2G9	BLZF1	VVQPQPLVV	C1502	0.0525	O60885	BRD4	RYQDIIHSI	A2402	0.0061	Q9UIG0	BAZ1B	IYFKKPLNI	A2402	0.018	Q93050	ATP6V0A1
	EVLDPTAANR	A6801	0.048	Q96GQ5	C16orf58	ESTPPSIKK	A6801	0.0963	O95429	BAG4	EYLTSPQEF	A2402	0.0393	Q9NSY1	BMP2K	NSTGVLLEV	C1502	0.7323	Q9H0E9	BRD8	IYQKAFEHL	A2402	0.0101	Q96RK4	BBS4	IYFKKPLNIYF	A2402	0.1074	Q93050	ATP6V0A1
	DVQTTSGDLK	A6801	1.3158	Q9BSJ5	C17orf80	YPYGDGNRSV	B5101	0.0539	O95429	BAG4	HNLGRFITV	C1502	1.8722	Q14692	BMS1	PFVDHVFTF	A2402	0.0114	Q8TDN6	BRIX1	QYASAFHFL	A2402	0.0177	Q96RK4	BBS4	IYLVSIPEL	A2402	0.0469	Q9Y487	ATP6V0A2
	ETVFESRNLR	A6801	0.0527	Q9BVV8	C19orf24	ESIAAFIQR	A6801	0.0196	P46379	BAG6	VYVDLGGSHVF	A2402	0.0325	Q14692	BMS1	EAQEVTIAR	A6801	0.0517	Q5VW32	BROX	AYSRVQYQF	A2402	0.0112	O75815	BCAR3	AYLESFYKF	A2402	0.0017	P61421	ATP6V0D1
	TVFESRNLR	A6801	0.006	Q9BVV8	C19orf24	TTAEEAMSR	A6801	0.0159	P46379	BAG6	IYNGDmEKI	A2402	0.1099	Q12983	BNIP3	VTIARAIEL	C1502	0.0297	Q5VW32	BROX	VYNENLVHMI	A2402	0.1639	O75934	BCAS2	YYPEYKLLF	A2402	0.0033	P61421	ATP6V0D1
	DAIRTSEI	B5101	0.0694	Q9BWL3	C1orf43	VPPEWVPII	B5101	0.0056	P46379	BAG6	TAKDPSVSI	B5101	0.1308	Q8NFC6	BOD1L1	EAYSVGTGR	A6801	0.0136	P55201	BRPF1	DAAGTSLYVR	A6801	0.2684	O15382	BCAT2	LYPEGLAQL	A2402	0.0497	P61421	ATP6V0D1
	NTSTPFKGVRK	A6801	1.4593	Q9BWL3	C1orf43	DTSSLAGTR	A6801	0.1538	Q8TBE0	BAHD1	EVEDTTLNR	A6801	0.0931	Q9H3K6	BOLA2	AYPTDLYTI	A2402	0.0143	Q9NSI6	BRWD1	VPmTPLRTV	B5101	0.0065	Q9P287	BCCIP	YYDKHFTEF	A2402	0.008	P38606	ATP6V1A
	EYIPKWEQF	A2402	0.0088	Q9HBI5	C3orf14	YSTPPHRTV	C1502	0.0214	Q8TBE0	BAHD1	IAQKAGmIV	B5101	0.286	O95861	BPNT1	AVADQTISIVR	A6801	0.5926	Q5W0U4	BSPRY	DALENLRV	B5101	0.0832	O95999	BCL10	NTSNmPVAAR	A6801	0.0716	P38606	ATP6V1A
	NTIQNEAQR	A6801	0.0221	Q9HBI5	C3orf14	VYKTImEQF	A2402	0.0078	Q9UQB8	BAIAP2	VYVERAEVL	A2402	0.0623	Q7Z569	BRAP	EGIGSTVFR	A6801	0.0841	Q9BSF8	BTBD10	mPMSNVGTTR	A6801	0.6237	Q86UU0	BCL9L	EYYDKHFTEF	A2402	0.0205	P38606	ATP6V1A
	EYFKSFNF	A2402	0.2932	Q8N1A6	C4orf33	TYRNVmEQF	A2402	0.0185	Q9UHR4	BAIAP2L1	ASVLEPLKV	C1502	0.5031	O95696	BRD1	KYFSDGSSNTF	A2402	0.073	Q9Y2F9	BTBD3	NTAAEAVLQGR	A6801	0.7837	Q86UU0	BCL9L	IYPPINVLPSL	A2402	0.1344	P21281	ATP6V1B2
	ETLLLQAER	A6801	0.0716	Q5BLP8	C4orf48	IYKSImEQF	A2402	0.0054	Q6UXY1	BAIAP2L2	NSTGVLLEV	C1502	0.7323	Q9H0E9	BRD8	VVGPPGATR	A6801	0.1647	Q96KE9	BTBD6	ETGYVVER	A6801	1.0804	Q9NYF8	BCLAF1	LYLEFLQKF	A2402	0.0124	P21281	ATP6V1B2
	YYGDVIWVI	A2402	0.0234	Q9H6K1	C6orf106	STAVATDVKK	A6801	0.4887	Q6UXY1	BAIAP2L2	PFVDHVFTF	A2402	0.0114	Q8TDN6	BRIX1	DVTFVVEKK	A6801	0.0647	Q96Q07	BTBD9	KVSTQGLFV	C1502	0.2618	Q9NZS9	BFAR	YYEHEFVEL	A2402	0.1544	O43861	ATP9B
	NTVSESGTATLK	A6801	1.0899	Q5T0Z8	C6orf132	NAYEYFTKI	B5101	0.0035	Q16611	BAK1	EAQEVTIAR	A6801	0.0517	Q5VW32	BROX	DVTFVVEKKR	A6801	0.8731	Q96Q07	BTBD9	RYSTQIHSF	A2402	0.009	Q7RTS1	BHLHA15	VYAVIPAEKF	A2402	0.0149	Q5TC12	ATPAF1
	RYGSPINTF	A2402	0.0033	Q5T0Z8	C6orf132	EAGGPPIKK	A6801	0.2932	Q8IXM2	BAP18	VTIARAIEL	C1502	0.0297	Q5VW32	BROX	RSYSYYVEV	C1502	0.0352	Q96Q07	BTBD9	HVIGKGGNNIK	A6801	1.1796	Q9H694	BICC1	ETAPRTIFQR	A6801	0.0234	Q9UBB4	ATXN10
	TVSESGTATLK	A6801	1.2508	Q5T0Z8	C6orf132	TVAQIKATVK	A6801	0.2488	Q8IXM2	BAP18	AYPTDLYTI	A2402	0.0143	Q9NSI6	BRWD1	SVIEGVSRSR	A6801	0.0661	Q96Q07	BTBD9	KPKQPSKSV	B0702	0.0248	Q9H694	BICC1	DASLLKKV	B5101	0.41	Q9UBB4	ATXN10
	LPPPTLRI	B5101	0.024	Q5I0X4	C6orf226	TVAQIKATVKR	A6801	0.4616	Q8IXM2	BAP18	AVADQTISIVR	A6801	0.5926	Q5W0U4	BSPRY	NTFTITGHAETK	A6801	0.6278	P20290	BTF3	HYmSINDSF	A2402	0.0152	Q8TD16	BICD2	FPYmTHPSV	B5101	0.0025	Q99700	ATXN2
	FPFPYPWRR	A6801	0.2641	Q6UWU4	C6orf89	VTAGGGQILSR	A6801	0.9781	Q99728	BARD1	EGIGSTVFR	A6801	0.0841	Q9BSF8	BTBD10	DAFEAQFQKNVR	A6801	1.5506	O43683	BUB1	DAFNQEKV	B5101	0.1042	Q9NQY0	BIN3	TYEGIFKTL	A2402	0.0663	Q8WWM7	ATXN2L
	NVFHIASQK	A6801	0.0151	Q8N0T1	C8orf59	DIFAYVKDR	A6801	0.5872	Q9NRL2	BAZ1A	KYFSDGSSNTF	A2402	0.073	Q9Y2F9	BTBD3	EYNSDLHQF	A2402	0.03	O43683	BUB1	ASITSFLTV	C1502	0.1097	Q9NR09	BIRC6	EIESSPQYR	A6801	0.2635	Q8WWM7	ATXN2L
	DVFIDSGGVRR	A6801	0.3831	Q5T6V5	C9orf64	HSVIPPAAR	A6801	0.0365	Q9UIG0	BAZ1B	VVGPPGATR	A6801	0.1647	Q96KE9	BTBD6	EVFESSVPQR	A6801	0.0216	O60566	BUB1B	ATTGLTTQQR	A6801	0.5375	Q9NR09	BIRC6	QYISYIPQI	A2402	0.0182	Q8WWM7	ATXN2L
	LPYGEGLRI	B5101	0.0039	Q9BTV7	CABLES2	RYQDIIHSI	A2402	0.0061	Q9UIG0	BAZ1B	DVTFVVEKK	A6801	0.0647	Q96Q07	BTBD9	IYPVNAISF	A2402	0.0063	O43684	BUB3	AVGPVHNSV	C1502	0.1491	Q9NR09	BIRC6	LPHVPLGVI	B5101	0.0315	Q9Y679	AUP1
	QPTSLETAL	B0702	0.086	Q9P0X4	CACNA1I	IYQKAFEHL	A2402	0.0101	Q96RK4	BBS4	DVTFVVEKKR	A6801	0.8731	Q96Q07	BTBD9	KFSPNTSQF	A2402	0.0385	O43684	BUB3	NYATRIVTL	A2402	0.0758	Q9NR09	BIRC6	FYISPVNKL	A2402	0.0279	Q8NBF6	AVL9
	SYSmIVNNL	A2402	0.0593	Q9HB71	CACYBP	QYASAFHFL	A2402	0.0177	Q96RK4	BBS4	RSYSYYVEV	C1502	0.0352	Q96Q07	BTBD9	RYPTSIASLAF	A2402	0.1662	O43684	BUB3	RSIDLTVKL	C1502	0.0068	Q9NR09	BIRC6	TAAEVHPAGR	A6801	0.0718	P30530	AXL
	QSINKKLEL	C1502	0.586	Q13137	CALCOCO2	AYSRVQYQF	A2402	0.0112	O75815	BCAR3	SVIEGVSRSR	A6801	0.0661	Q96Q07	BTBD9	EYVRNQQTI	A2402	0.3016	Q7L1Q6	BZW1	SPRVPNSSV	B0702	0.0077	Q9NR09	BIRC6	EVETQQVmR	A6801	0.2316	Q9H6S1	AZI2
	SSSPVFTFR	A6801	0.0186	Q9P1Y5	CAMSAP3	VYNENLVHmI	A2402	0.1639	O75934	BCAS2	NTFTITGHAETK	A6801	0.6278	P20290	BTF3	QYSPLLAAF	A2402	0.0189	Q7L1Q6	BZW1	TIATALEYVYK	A6801	1.8627	P78537	BLOC1S1	VYGSFASKL	A2402	0.09	O14977	AZIN1
	SYLENVDHF	A2402	0.0042	O94983	CAMTA2	SYmESVVTF	A2402	0.0019	Q9H6U6	BCAS3	DAFEAQFQKNVR	A6801	1.5506	O43683	BUB1	DANSVTSSLR	A6801	0.3984	Q9Y6E2	BZW2	EVTSGVQSR	A6801	0.0717	Q9H2G9	BLZF1	DVFVGVSAR	A6801	0.0342	O96024	B3GALT4
	RSTDSIRLL	C1502	0.0809	Q86VP6	CAND1	DAAGTSLYVR	A6801	0.2684	O15382	BCAT2	EYNSDLHQF	A2402	0.03	O43683	BUB1	NYAQVFNKL	A2402	0.0192	Q9Y6E2	BZW2	EYLTSPQEF	A2402	0.0393	Q9NSY1	BMP2K	NYRDTFFNL	A2402	0.1037	Q9NY97	B3GNT2
	VYPSSLSKI	A2402	0.0493	Q86VP6	CAND1	VPmTPLRTV	B5101	0.0065	Q9P287	BCCIP	EVFESSVPQR	A6801	0.0216	O60566	BUB1B	QYAPLLAVF	A2402	0.0076	Q9Y6E2	BZW2	VYVDLGGSHVF	A2402	0.0325	Q14692	BMS1	LYLERFGFY	A2402	1.0254	Q76KP1	B4GALNT4
	QVAEGFISR	A6801	0.01	P40121	CAPG	DALENLRV	B5101	0.0832	O95999	BCL10	IYPVNAISF	A2402	0.0063	O43684	BUB3	TYIDKSTQL	A2402	0.0545	Q9H8K7	C10orf88	IYNGDmEKI	A2402	0.1099	Q12983	BNIP3	EYFEEAANF	A2402	0.0329	Q14032	BAAT
	NYLSIFRKF	A2402	0.0117	P07384	CAPN1	DIDAVDIKSGR	A6801	1.9863	P20749	BCL3	KFSPNTSQF	A2402	0.0385	O43684	BUB3	AVIDQGLITR	A6801	0.1191	E9PRG8	C11orf98	EVEDTTLNR	A6801	0.0931	Q9H3K6	BOLA2	ASTTHDLRL	C1502	0.8933	Q14032	BAAT
	DSFNVVSTR	A6801	0.0151	O75808	CAPN15	NTAAEAVLQGR	A6801	0.7837	Q86UU0	BCL9L	RYPTSIASLAF	A2402	0.1662	O43684	BUB3	FSAPENAVR	A6801	0.1	Q99622	C12orf57	IAQKAGmIV	B5101	0.286	O95861	BPNT1	YPYGDGNRSV	B5101	0.0539	O95429	BAG4
	RYVIIPTTF	A2402	0.0065	O15484	CAPN5	ETGYVVER	A6801	1.0804	Q9NYF8	BCLAF1	EAIIVGSIITK	A6801	0.6333	Q13895	BYSL	YVASEGAVQR	A6801	0.0474	Q9H972	C14orf93	VYVERAEVL	A2402	0.0623	Q7Z569	BRAP	ESIAAFIQR	A6801	0.0196	P46379	BAG6
	STYIDTRTV	C1502	0.0869	Q9Y6Q1	CAPN6	IINPQDLTV	C1502	0.102	A6H8Y1	BDP1	EYVRNQQTI	A2402	0.3016	Q7L1Q6	BZW1	KTPDFILQV	C1502	0.0342	Q9Y2V0	C15orf41	DAVRIVHI	B5101	0.0342	P46736	BRCC3	ESIAAFIQRL	A6801	1.7095	P46379	BAG6
	EVESTEYVNR	A6801	0.4625	Q14444	CAPRIN1	VWAPPAPGF	A2402	0.0204	Q5H9J7	BEX5	QYSPLLAAF	A2402	0.0189	Q7L1Q6	BZW1	APSPPLSGL	B0702	0.0108	Q96GQ5	C16orf58	NSTGVLLEV	C1502	0.7323	Q9H0E9	BRD8	TTAEEAMSR	A6801	0.0159	P46379	BAG6
	KYQEVTNNL	A2402	0.0176	Q14444	CAPRIN1	KVSTQGLFV	C1502	0.2618	Q9NZS9	BFAR	NYAQVFNKL	A2402	0.0192	Q9Y6E2	BZW2	EVLDPTAANR	A6801	0.048	Q96GQ5	C16orf58	PFVDHVFTF	A2402	0.0114	Q8TDN6	BRIX1	mPVGPDAILR	A6801	0.3219	P46379	BAG6
	SSVDQPLKI	C1502	0.1019	P47756	CAPZB	RYSTQIHSF	A2402	0.009	Q7RTS1	BHLHA15	QYAPLLAVF	A2402	0.0076	Q9Y6E2	BZW2	DVQTTSGDLK	A6801	1.3158	Q9BSJ5	C17orf80	EAQEVTIAR	A6801	0.0517	Q5VW32	BROX	VPPEWVPII	B5101	0.0056	P46379	BAG6
	VTEKNVREV	C1502	0.8874	Q9BWT7	CARD10	HVIGKGGNNIK	A6801	1.1796	Q9H694	BICC1	TYIDKSTQL	A2402	0.0545	Q9H8K7	C10orf88	ETVFESRNLR	A6801	0.0527	Q9BVV8	C19orf24	VTIARAIEL	C1502	0.0297	Q5VW32	BROX	DTSSLAGTR	A6801	0.1538	Q8TBE0	BAHD1
	YYPEHFTLL	A2402	0.0108	Q9BWT7	CARD10	HVIGKGGNNIKK	A6801	1.0193	Q9H694	BICC1	AVIDQGLITR	A6801	0.1191	E9PRG8	C11orf98	TVFESRNLR	A6801	0.006	Q9BVV8	C19orf24	AVADQTISIVR	A6801	0.5926	Q5W0U4	BSPRY	VYKTImEQF	A2402	0.0078	Q9UQB8	BAIAP2
	ESIKDVIGR	A6801	0.0225	Q5VZK9	CARMIL1	EINQNVEIQR	A6801	0.338	Q8TD16	BICD2	FSAPENAVR	A6801	0.1	Q99622	C12orf57	DAIRTSEI	B5101	0.0694	Q9BWL3	C1orf43	KYFSDGSSNTF	A2402	0.073	Q9Y2F9	BTBD3	VYKTIMEQF	A2402	0.0078	Q9UQB8	BAIAP2
	EYNQWFTKL	A2402	0.1287	Q5VZK9	CARMIL1	HYmSINDSF	A2402	0.0152	Q8TD16	BICD2	KTPDFILQV	C1502	0.0342	Q9Y2V0	C15orf41	ELATAVKAR	A6801	0.3429	Q9BWL3	C1orf43	VVGPPGATR	A6801	0.1647	Q96KE9	BTBD6	TYRNVmEQF	A2402	0.0185	Q9UHR4	BAIAP2L1
	DYIDTIWKI	A2402	0.0505	Q8N4J0	CARNMT1	DAFNQEKV	B5101	0.1042	Q9NQY0	BIN3	APSPPLSGL	B0702	0.0108	Q96GQ5	C16orf58	EYIPKWEQF	A2402	0.0088	Q9HBI5	C3orf14	DVTFVVEKK	A6801	0.0647	Q96Q07	BTBD9	EVNRLTESTYR	A6801	0.863	Q9UHR4	BAIAP2L1
	EYVPEIVNF	A2402	0.0151	P49589	CARS	ASITSFLTV	C1502	0.1097	Q9NR09	BIRC6	EVLDPTAANR	A6801	0.048	Q96GQ5	C16orf58	NTIQNEAQR	A6801	0.0221	Q9HBI5	C3orf14	DVTFVVEKKR	A6801	0.8731	Q96Q07	BTBD9	IYKSImEQF	A2402	0.0054	Q6UXY1	BAIAP2L2
	KTEDKVRVm	C1502	0.2718	P49662	CASP4	ATTGLTTQQR	A6801	0.5375	Q9NR09	BIRC6	ETVFESRNLR	A6801	0.0527	Q9BVV8	C19orf24	ETLLLQAER	A6801	0.0716	Q5BLP8	C4orf48	RSYSYYVEV	C1502	0.0352	Q96Q07	BTBD9	IYKSIMEQF	A2402	0.0054	Q6UXY1	BAIAP2L2
	TFEELHFEI	A2402	0.6693	Q14790	CASP8	NYATRIVTL	A2402	0.0758	Q9NR09	BIRC6	TVFESRNLR	A6801	0.006	Q9BVV8	C19orf24	RYGSPINTF	A2402	0.0033	Q5T0Z8	C6orf132	SVIEGVSRSR	A6801	0.0661	Q96Q07	BTBD9	NYLRAFHAL	A2402	0.0979	Q6UXY1	BAIAP2L2
	SAAPPQEKK	A6801	0.2315	P20810	CAST	RSIDLTVKL	C1502	0.0068	Q9NR09	BIRC6	DAIRTSEI	B5101	0.0694	Q9BWL3	C1orf43	TVSESGTATLK	A6801	1.2508	Q5T0Z8	C6orf132	NTFTITGHAETK	A6801	0.6278	P20290	BTF3	STAVATDVKK	A6801	0.4887	Q6UXY1	BAIAP2L2
	HSIQYSGEVR	A6801	0.7433	P04040	CAT	SPRVPNSSV	B0702	0.0077	Q9NR09	BIRC6	ELATAVKAR	A6801	0.3429	Q9BWL3	C1orf43	LPPPTLRI	B5101	0.024	Q5I0X4	C6orf226	DAFEAQFQKNVR	A6801	1.5506	O43683	BUB1	NAYEYFTKI	B5101	0.0035	Q16611	BAK1
	SLLDKIIGA	C1502	1.8868	Q6NZI2	CAVIN1	RTIATALEY	C1502	0.6795	P78537	BLOC1S1	NTSTPFKGVRK	A6801	1.4593	Q9BWL3	C1orf43	NVFHIASQK	A6801	0.0151	Q8N0T1	C8orf59	EYNSDLHQF	A2402	0.03	O43683	BUB1	LSNDKILSL	C1502	0.0102	Q13145	BAMBI
	FVVEKVLDR	A6801	0.2577	Q13185	CBX3	TIATALEYVYK	A6801	1.8627	P78537	BLOC1S1	EYIPKWEQF	A2402	0.0088	Q9HBI5	C3orf14	DVFIDSGGVRR	A6801	0.3831	Q5T6V5	C9orf64	IYPVNAISF	A2402	0.0063	O43684	BUB3	TVAQIKATVKR	A6801	0.4616	Q8IXM2	BAP18
	FAAESIIKR	A6801	0.0168	O95503	CBX6	EVTSGVQSR	A6801	0.0717	Q9H2G9	BLZF1	NTIQNEAQR	A6801	0.0221	Q9HBI5	C3orf14	LPYGEGLRI	B5101	0.0039	Q9BTV7	CABLES2	KFSPNTSQF	A2402	0.0385	O43684	BUB3	TVAQIKATVK	A6801	0.2488	Q8IXM2	BAP18
	SSAAVHRLK	A6801	0.2828	O95503	CBX6	EYLTSPQEF	A2402	0.0393	Q9NSY1	BMP2K	ETLLLQAER	A6801	0.0716	Q5BLP8	C4orf48	SYSmIVNNL	A2402	0.0593	Q9HB71	CACYBP	RYPTSIASLAF	A2402	0.1662	O43684	BUB3	EAGGPPIKK	A6801	0.2932	Q8IXM2	BAP18
	ETGVSGGVDR	A6801	0.5288	Q9Y3M2	CBY1	VYVDLGGSHVF	A2402	0.0325	Q14692	BMS1	DAYSPGQTV	B5101	0.0037	P01031	C5	EVAGFGESR	A6801	0.0094	P27708	CAD	EAIIVGSIITK	A6801	0.6333	Q13895	BYSL	VTAGGGQILSR	A6801	0.9781	Q99728	BARD1
	EAQEGLQKFK	A6801	1.3751	Q96NT0	CCDC115	IYNGDmEKI	A2402	0.1099	Q12983	BNIP3	RYGSPINTF	A2402	0.0033	Q5T0Z8	C6orf132	QSINKKLEL	C1502	0.586	Q13137	CALCOCO2	EYVRNQQTI	A2402	0.3016	Q7L1Q6	BZW1	SYANYFIRL	A2402	0.0173	Q6ZT62	BARGIN
	FTAPPVSGR	A6801	0.0055	Q96HB5	CCDC120	HSSEKGLKV	C1502	0.2177	Q8NFC6	BOD1L1	TVSESGTATLK	A6801	1.2508	Q5T0Z8	C6orf132	SSSPVFTFR	A6801	0.0186	Q9P1Y5	CAMSAP3	QYSPLLAAF	A2402	0.0189	Q7L1Q6	BZW1	EYLADLYHF	A2402	0.0099	Q6ZT62	BARGIN
	TAGPPDPPR	A6801	0.6304	Q96HB5	CCDC120	EVEDTTLNR	A6801	0.0931	Q9H3K6	BOLA2	LPPPTLRI	B5101	0.024	Q5I0X4	C6orf226	SYLENVDHF	A2402	0.0042	O94983	CAMTA2	NYAQVFNKL	A2402	0.0192	Q9Y6E2	BZW2	RYQDIIHSI	A2402	0.0061	Q9UIG0	BAZ1B
	SVSKDQPGR	A6801	0.3508	Q6PK04	CCDC137	IAQKAGmIV	B5101	0.286	O95861	BPNT1	NVFHIASQK	A6801	0.0151	Q8N0T1	C8orf59	RSTDSIRLL	C1502	0.0809	Q86VP6	CAND1	QYAPLLAVF	A2402	0.0076	Q9Y6E2	BZW2	VSNVKPLSL	C1502	0.0732	Q9UIF8	BAZ2B
	QVSDVPATSR	A6801	0.0486	O60826	CCDC22	EITTTEIIKR	A6801	0.3818	Q12830	BPTF	DVFIDSGGVRR	A6801	0.3831	Q5T6V5	C9orf64	VYPSSLSKI	A2402	0.0493	Q86VP6	CAND1	TYIDKSTQL	A2402	0.0545	Q9H8K7	C10orf88	IYQKAFEHL	A2402	0.0101	Q96RK4	BBS4
	TFAVTDELVF	A2402	0.5345	O60826	CCDC22	VYVERAEVL	A2402	0.0623	Q7Z569	BRAP	LPYGEGLRI	B5101	0.0039	Q9BTV7	CABLES2	NYLSIFRKF	A2402	0.0117	P07384	CAPN1	AVIDQGLITR	A6801	0.1191	E9PRG8	C11orf98	QYASAFHFL	A2402	0.0177	Q96RK4	BBS4
	RYPDNLKHLYL	A2402	0.3447	Q9P031	CCDC59	ASVLEPLKV	C1502	0.5031	O95696	BRD1	NLSDQILQV	C1502	1.0131	Q9NY47	CACNA2D2	DSFNVVSTR	A6801	0.0151	O75808	CAPN15	FSAPENAVR	A6801	0.1	Q99622	C12orf57	IYQDVTLKW	A2402	0.0084	Q3SYG4	BBS9
	ETVTGGFGAK	A6801	0.1425	Q9H6F5	CCDC86	VVQPQPLVV	C1502	0.0525	O60885	BRD4	SYSmIVNNL	A2402	0.0593	Q9HB71	CACYBP	RYVIIPTTF	A2402	0.0065	O15484	CAPN5	KTPDFILQV	C1502	0.0342	Q9Y2V0	C15orf41	AYSRVQYQF	A2402	0.0112	O75815	BCAR3
	ETVTGGFGAKK	A6801	0.5097	Q9H6F5	CCDC86	NSTGVLLEV	C1502	0.7323	Q9H0E9	BRD8	EYAKIEETm	A2402	0.3616	Q86UW7	CADPS2	EVESTEYVNR	A6801	0.4625	Q14444	CAPRIN1	APSPPLSGL	B0702	0.0108	Q96GQ5	C16orf58	ATLSKIIQV	C1502	0.0373	O75815	BCAR3
	QYIDKLNEL	A2402	0.084	Q3V6T2	CCDC88A	PFVDHVFTF	A2402	0.0114	Q8TDN6	BRIX1	QSINKKLEL	C1502	0.586	Q13137	CALCOCO2	KYQEVTNNL	A2402	0.0176	Q14444	CAPRIN1	EVLDPTAANR	A6801	0.048	Q96GQ5	C16orf58	VYNENLVHmI	A2402	0.1639	O75934	BCAS2
	ASLGLQLEV	C1502	0.22	Q8TD31	CCHCR1	EAQEVTIAR	A6801	0.0517	Q5VW32	BROX	TTIEDEDVKAR	A6801	0.9324	Q13557	CAMK2D	GVYSGRAHPK	A6801	1.1195	Q13938	CAPS	DVITDSPTHKR	A6801	0.5211	Q14CZ0	C16orf72	VYNENLVHMI	A2402	0.1639	O75934	BCAS2
	DLASPLIGR	A6801	0.1573	O95067	CCNB2	VTIARAIEL	C1502	0.0297	Q5VW32	BROX	SSSPVFTFR	A6801	0.0186	Q9P1Y5	CAMSAP3	STTQVVGILK	A6801	0.3992	P47755	CAPZA2	DVQTTSGDLK	A6801	1.3158	Q9BSJ5	C17orf80	VYNENLVHm	A2402	0.0656	O75934	BCAS2
	ETIPLTAEK	A6801	0.0042	P24385	CCND1	AYPTDLYTI	A2402	0.0143	Q9NSI6	BRWD1	SYLENVDHF	A2402	0.0042	O94983	CAMTA2	SSVDQPLKI	C1502	0.1019	P47756	CAPZB	ETVFESRNLR	A6801	0.0527	Q9BVV8	C19orf24	SYmESVVTF	A2402	0.0019	Q9H6U6	BCAS3
	ETIPLTAEKL	A6801	0.509	P24385	CCND1	AVADQTISIVR	A6801	0.5926	Q5W0U4	BSPRY	RSTDSIRLL	C1502	0.0809	Q86VP6	CAND1	VTEKNVREV	C1502	0.8874	Q9BWT7	CARD10	TVFESRNLR	A6801	0.006	Q9BVV8	C19orf24	FYLLISKTF	A2402	0.0522	Q9P287	BCCIP
	NYLDRFLSL	A2402	0.0551	P24385	CCND1	KYFSDGSSNTF	A2402	0.073	Q9Y2F9	BTBD3	VYPSSLSKI	A2402	0.0493	Q86VP6	CAND1	YYPEHFTLL	A2402	0.0108	Q9BWT7	CARD10	DAIRTSEI	B5101	0.0694	Q9BWL3	C1orf43	DALENLRV	B5101	0.0832	O95999	BCL10
	ETTPLTIEKL	A6801	1.5231	P30281	CCND3	VVGPPGATR	A6801	0.1647	Q96KE9	BTBD6	NYLSIFRKF	A2402	0.0117	P07384	CAPN1	SVTSVGHVR	A6801	0.0481	Q9BXL7	CARD11	ELATAVKAR	A6801	0.3429	Q9BWL3	C1orf43	NTAAEAVLQGR	A6801	0.7837	Q86UU0	BCL9L
	IYAPKLQEF	A2402	0.0025	O96020	CCNE2	DVTFVVEKK	A6801	0.0647	Q96Q07	BTBD9	DSFNVVSTR	A6801	0.0151	O75808	CAPN15	ESIKDVIGR	A6801	0.0225	Q5VZK9	CARMIL1	NTSTPFKGVRK	A6801	1.4593	Q9BWL3	C1orf43	TAAEAVLQGR	A6801	0.1368	Q86UU0	BCL9L
	ELALNVITK	A6801	0.3601	P51946	CCNH	DVTFVVEKKR	A6801	0.8731	Q96Q07	BTBD9	RYVIIPTTF	A2402	0.0065	O15484	CAPN5	KTEDKVRVm	C1502	0.2718	P49662	CASP4	VLRPPGTAL	B0702	0.0396	Q8NCU7	C2CD4A	ETGYVVER	A6801	1.0804	Q9NYF8	BCLAF1
	SYFSGSHmF	A2402	0.0024	Q8IV13	CCNJL	RSYSYYVEV	C1502	0.0352	Q96Q07	BTBD9	ESEEVRQFR	A6801	0.386	P04632	CAPNS1	SAAPPQEKK	A6801	0.2315	P20810	CAST	EYIPKWEQF	A2402	0.0088	Q9HBI5	C3orf14	LYFNPIINI	A2402	0.1032	Q9NZS9	BFAR
	DSADLVAQLR	A6801	0.185	P78371	CCT2	SVIEGVSRSR	A6801	0.0661	Q96Q07	BTBD9	EVESTEYVNR	A6801	0.4625	Q14444	CAPRIN1	SAAPPQEKKR	A6801	0.4318	P20810	CAST	NTIQNEAQR	A6801	0.0221	Q9HBI5	C3orf14	RYSTQIHSF	A2402	0.009	Q7RTS1	BHLHA15
	EAAEVILRV	B5101	0.0563	P78371	CCT2	NTFTITGHAETK	A6801	0.6278	P20290	BTF3	KYQEVTNNL	A2402	0.0176	Q14444	CAPRIN1	HSIQYSGEVR	A6801	0.7433	P04040	CAT	EYFKSFNF	A2402	0.2932	Q8N1A6	C4orf33	HVIGKGGNNIK	A6801	1.1796	Q9H694	BICC1
	IYNYPEQLF	A2402	0.0088	P78371	CCT2	DAFEAQFQKNVR	A6801	1.5506	O43683	BUB1	GVYSGRAHPK	A6801	1.1195	Q13938	CAPS	SLLDKIIGA	C1502	1.8868	Q6NZI2	CAVIN1	ETLLLQAER	A6801	0.0716	Q5BLP8	C4orf48	DAATFSSLR	A6801	0.0569	Q8TD16	BICD2
	SYLDEGFLL	A2402	0.016	P78371	CCT2	EYNSDLHQF	A2402	0.03	O43683	BUB1	STTQVVGILK	A6801	0.3992	P47755	CAPZA2	mAPPPPRSV	B5101	0.0713	Q75N03	CBLL1	NTVSESGTATLK	A6801	1.0899	Q5T0Z8	C6orf132	EINQNVEIQR	A6801	0.338	Q8TD16	BICD2
	LSDLALHFL	C1502	0.524	P50991	CCT4	EVFESSVPQR	A6801	0.0216	O60566	BUB1B	SSVDQPLKI	C1502	0.1019	P47756	CAPZB	NVSSImSVR	A6801	0.0178	P16152	CBR1	RYGSPINTF	A2402	0.0033	Q5T0Z8	C6orf132	HYmSINDSF	A2402	0.0152	Q8TD16	BICD2
	SNSGITRVEK	A6801	1.7434	P50991	CCT4	IYPVNAISF	A2402	0.0063	O43684	BUB3	VTEKNVREV	C1502	0.8874	Q9BWT7	CARD10	FVVEKVLDR	A6801	0.2577	Q13185	CBX3	TVSESGTATLK	A6801	1.2508	Q5T0Z8	C6orf132	NYATRIVTL	A2402	0.0758	Q9NR09	BIRC6
	VSNSGITRV	C1502	0.083	P50991	CCT4	KFSPNTSQF	A2402	0.0385	O43684	BUB3	YYPEHFTLL	A2402	0.0108	Q9BWT7	CARD10	FAAESIIKR	A6801	0.0168	O95503	CBX6	LPPPTLRI	B5101	0.024	Q5I0X4	C6orf226	ATTGLTTQQR	A6801	0.5375	Q9NR09	BIRC6
	DGYEQAARV	B5101	0.0523	P48643	CCT5	RYPTSIASLAF	A2402	0.1662	O43684	BUB3	SVTSVGHVR	A6801	0.0481	Q9BXL7	CARD11	SSAAVHRLK	A6801	0.2828	O95503	CBX6	NVFHIASQK	A6801	0.0151	Q8N0T1	C8orf59	ASITSFLTV	C1502	0.1097	Q9NR09	BIRC6
	IAVNAVLTV	B5101	0.0517	P48643	CCT5	EAIIVGSIITK	A6801	0.6333	Q13895	BYSL	ESIKDVIGR	A6801	0.0225	Q5VZK9	CARMIL1	ETGVSGGVDR	A6801	0.5288	Q9Y3M2	CBY1	DVFIDSGGVRR	A6801	0.3831	Q5T6V5	C9orf64	SPRVPNSSV	B0702	0.0077	Q9NR09	BIRC6
	ATILRELEV	C1502	0.1601	P50990	CCT8	EYVRNQQTI	A2402	0.3016	Q7L1Q6	BZW1	TVYDASHmGHAR	A6801	0.0827	P49589	CARS	TTNNELSAISR	A6801	1.2372	Q8NEF3	CCDC112	DAFISVQV	B5101	0.0096	Q8TDN4	CABLES1	TIATALEYVYK	A6801	1.8627	P78537	BLOC1S1
	TNAAVTVLR	A6801	0.1875	P50990	CCT8	QYSPLLAAF	A2402	0.0189	Q7L1Q6	BZW1	TYFSAPGVmNF	A2402	0.0183	O15234	CASC3	EAQEGLQKFK	A6801	1.3751	Q96NT0	CCDC115	LPYGEGLRI	B5101	0.0039	Q9BTV7	CABLES2	DVAAAVSGVYR	A6801	0.3689	Q6QNY0	BLOC1S3
	SPSKPAKSL	B0702	0.0098	P86790	CCZ1B	NYAQVFNKL	A2402	0.0192	Q9Y6E2	BZW2	KTEDKVRVm	C1502	0.2718	P49662	CASP4	FTAPPVSGR	A6801	0.0055	Q96HB5	CCDC120	SYSmIVNNL	A2402	0.0593	Q9HB71	CACYBP	EVTSGVQSR	A6801	0.0717	Q9H2G9	BLZF1
	ASSENLLHL	C1502	0.1859	Q9Y5K6	CD2AP	QYAPLLAVF	A2402	0.0076	Q9Y6E2	BZW2	SAAPPQEKK	A6801	0.2315	P20810	CAST	TAGPPDPPR	A6801	0.6304	Q96HB5	CCDC120	EYAKIEETm	A2402	0.3616	Q86UW7	CADPS2	DSSNNVILR	A6801	0.0645	P34820	BMP8B
	EVSSISSKF	A6801	1.4405	Q9Y5K6	CD2AP	TYIDKSTQL	A2402	0.0545	Q9H8K7	C10orf88	SAAPPQEKKR	A6801	0.4318	P20810	CAST	TAFEEAQLPR	A6801	0.1996	Q96CT7	CCDC124	QSINKKLEL	C1502	0.586	Q13137	CALCOCO2	VYVDLGGSHVF	A2402	0.0325	Q14692	BMS1
	NAFDGPITI	B5101	0.0063	P16070	CD44	AVIDQGLITR	A6801	0.1191	E9PRG8	C11orf98	HSIQYSGEVR	A6801	0.7433	P04040	CAT	YYTTPIYRF	A2402	0.0028	P13994	CCDC130	SSSPVFTFR	A6801	0.0186	Q9P1Y5	CAMSAP3	IYNGDmEKI	A2402	0.1099	Q12983	BNIP3
	IPPLATHTI	B5101	0.0088	P15529	CD46	FSAPENAVR	A6801	0.1	Q99622	C12orf57	SLLDKIIGA	C1502	1.8868	Q6NZI2	CAVIN1	SVSKDQPGR	A6801	0.3508	Q6PK04	CCDC137	SYLENVDHF	A2402	0.0042	O94983	CAMTA2	IYNGDMEKI	A2402	0.1099	Q12983	BNIP3
	LSEKTVLLL	C1502	0.5212	P13987	CD59	RYLSKVLEL	A2402	0.0483	Q8WUR7	C15orf40	mAPPPPRSV	B5101	0.0713	Q75N03	CBLL1	KVEVIVQER	A6801	1.0169	Q6PII3	CCDC174	RSTDSIRLL	C1502	0.0809	Q86VP6	CAND1	DAmSILETI	B5101	0.0046	Q8NFC6	BOD1L1
	YPFFRGVTI	B5101	0.0021	O75794	CDC123	KTPDFILQV	C1502	0.0342	Q9Y2V0	C15orf41	NVSSImSVR	A6801	0.0178	P16152	CBR1	QVSDVPATSR	A6801	0.0486	O60826	CCDC22	VYPSSLSKI	A2402	0.0493	Q86VP6	CAND1	EVEDTTLNR	A6801	0.0931	Q9H3K6	BOLA2
	ASSGDILQL	C1502	0.3411	Q12834	CDC20	EVLDPTAANR	A6801	0.048	Q96GQ5	C16orf58	FVVEKVLDR	A6801	0.2577	Q13185	CBX3	ETVTGGFGAK	A6801	0.1425	Q9H6F5	CCDC86	NYLSIFRKF	A2402	0.0117	P07384	CAPN1	IAQKAGmIV	B5101	0.286	O95861	BPNT1
	HSNDHTLSF	C1502	0.1257	Q5VT25	CDC42BPA	DVQTTSGDLK	A6801	1.3158	Q9BSJ5	C17orf80	FAAESIIKR	A6801	0.0168	O95503	CBX6	ETVTGGFGAKK	A6801	0.5097	Q9H6F5	CCDC86	DSFNVVSTR	A6801	0.0151	O75808	CAPN15	EITTTEIIKR	A6801	0.3818	Q12830	BPTF
	IAEQPQPKR	A6801	1.6732	Q9NRR3	CDC42SE2	ETVFESRNLR	A6801	0.0527	Q9BVV8	C19orf24	SSAAVHRLK	A6801	0.2828	O95503	CBX6	QYIDKLNEL	A2402	0.084	Q3V6T2	CCDC88A	RYVIIPTTF	A2402	0.0065	O15484	CAPN5	LSSTVLIVR	A6801	0.3985	P51587	BRCA2
	YVTDVGVLQR	A6801	0.0435	O75419	CDC45	TVFESRNLR	A6801	0.006	Q9BVV8	C19orf24	ETGVSGGVDR	A6801	0.5288	Q9Y3M2	CBY1	ESAEVHLIKER	A6801	1.1809	Q53HC0	CCDC92	STYIDTRTV	C1502	0.0869	Q9Y6Q1	CAPN6	NSTGVLLEV	C1502	0.7323	Q9H0E9	BRD8
	DFSGVTPQR	A6801	0.9272	Q99459	CDC5L	DAIRTSEI	B5101	0.0694	Q9BWL3	C1orf43	TTNNELSAISR	A6801	1.2372	Q8NEF3	CCDC112	DALAFNSAI	B5101	0.0105	P20248	CCNA2	EVESTEYVNR	A6801	0.4625	Q14444	CAPRIN1	PFVDHVFTF	A2402	0.0114	Q8TDN6	BRIX1
	GVSEFTKKR	A6801	0.3503	Q99459	CDC5L	NTSTPFKGVRK	A6801	1.4593	Q9BWL3	C1orf43	EAQEGLQKFK	A6801	1.3751	Q96NT0	CCDC115	IYPPEVAEF	A2402	0.0025	P20248	CCNA2	KYQEVTNNL	A2402	0.0176	Q14444	CAPRIN1	EAQEVTIAR	A6801	0.0517	Q5VW32	BROX
	RTIAPIIGR	A6801	0.0418	Q99459	CDC5L	EYIPKWEQF	A2402	0.0088	Q9HBI5	C3orf14	FTAPPVSGR	A6801	0.0055	Q96HB5	CCDC120	GImDRFLQV	C1502	0.1077	O95067	CCNB2	STTQVVGILK	A6801	0.3992	P47755	CAPZA2	EAYSVGTGR	A6801	0.0136	P55201	BRPF1
	DAKLEPTNV	B5101	0.1409	Q99741	CDC6	NTIQNEAQR	A6801	0.0221	Q9HBI5	C3orf14	TAGPPDPPR	A6801	0.6304	Q96HB5	CCDC120	ETIPLTAEK	A6801	0.0042	P24385	CCND1	TTQVVGILK	A6801	0.1548	P47755	CAPZA2	AVNDHVLKV	C1502	0.0085	Q9NSI6	BRWD1
	ELAKVHQNK	A6801	0.1983	Q99741	CDC6	EYFKSFNF	A2402	0.2932	Q8N1A6	C4orf33	TAFEEAQLPR	A6801	0.1996	Q96CT7	CCDC124	ETIPLTAEKL	A6801	0.509	P24385	CCND1	SSVDQPLKI	C1502	0.1019	P47756	CAPZB	AVADQTISIVR	A6801	0.5926	Q5W0U4	BSPRY
	VFPAIAQEI	A2402	0.0961	Q99741	CDC6	ETLLLQAER	A6801	0.0716	Q5BLP8	C4orf48	YYTTPIYRF	A2402	0.0028	P13994	CCDC130	NYLDRFLSL	A2402	0.0551	P24385	CCND1	VTEKNVREV	C1502	0.8874	Q9BWT7	CARD10	KYFSDGSSNTF	A2402	0.073	Q9Y2F9	BTBD3
	EGSVGLSVQR	A6801	0.2446	O00311	CDC7	YYGDVIWVI	A2402	0.0234	Q9H6K1	C6orf106	SVSKDQPGR	A6801	0.3508	Q6PK04	CCDC137	ETTPLTIEKL	A6801	1.5231	P30281	CCND3	YYPEHFTLL	A2402	0.0108	Q9BWT7	CARD10	VVGPPGATR	A6801	0.1647	Q96KE9	BTBD6
	ATENIPVVRR	A6801	0.6054	Q6P1J9	CDC73	NTVSESGTATLK	A6801	1.0899	Q5T0Z8	C6orf132	QVSDVPATSR	A6801	0.0486	O60826	CCDC22	RYVPRASYF	A2402	0.0101	P30281	CCND3	SVTSVGHVR	A6801	0.0481	Q9BXL7	CARD11	SVIEGVSRSR	A6801	0.0661	Q96Q07	BTBD9
	SVTEGASAR	A6801	0.0669	Q6P1J9	CDC73	RYGSPINTF	A2402	0.0033	Q5T0Z8	C6orf132	TFAVTDELVF	A2402	0.5345	O60826	CCDC22	IYPPKLHQF	A2402	0.0023	P24864	CCNE1	DYIDTIWKI	A2402	0.0505	Q8N4J0	CARNMT1	DVTFVVEKK	A6801	0.0647	Q96Q07	BTBD9
	ESFPGSFRGR	A6801	0.0249	Q9BWT1	CDCA7	TVSESGTATLK	A6801	1.2508	Q5T0Z8	C6orf132	RYPDNLKHLYL	A2402	0.3447	Q9P031	CCDC59	IYAPKLQEF	A2402	0.0025	O96020	CCNE2	TYFSAPGVmNF	A2402	0.0183	O15234	CASC3	DVTFVVEKKR	A6801	0.8731	Q96Q07	BTBD9
	KFAEEFYSF	A2402	0.0042	Q96GN5	CDCA7L	LPPPTLRI	B5101	0.024	Q5I0X4	C6orf226	ETVTGGFGAK	A6801	0.1425	Q9H6F5	CCDC86	SYFSGSHmF	A2402	0.0024	Q8IV13	CCNJL	EVAELQGQVQR	A6801	0.4506	Q6P4E1	CASC4	RSYSYFIEV	C1502	0.0274	Q96Q07	BTBD9
	NTVTPAVGR	A6801	0.0082	Q53HL2	CDCA8	NVFHIASQK	A6801	0.0151	Q8N0T1	C8orf59	ETVTGGFGAKK	A6801	0.5097	Q9H6F5	CCDC86	AYLQQTQEL	A2402	0.0856	O60583	CCNT2	KTEDKVRVm	C1502	0.2718	P49662	CASP4	TVIHFNNPK	A6801	0.0369	Q96K17	BTF3L4
	ESYTFTVPR	A6801	0.0214	P12830	CDH1	DVFIDSGGVRR	A6801	0.3831	Q5T6V5	C9orf64	QYIDKLNEL	A2402	0.084	Q3V6T2	CCDC88A	DSADLVAQLR	A6801	0.185	P78371	CCT2	SAAPPQEKK	A6801	0.2315	P20810	CAST	DPYEVSYRI	B5101	0.0042	P62324	BTG1
	LYQILQGIVF	A2402	0.3692	P06493	CDK1	DAFISVQV	B5101	0.0096	Q8TDN4	CABLES1	ETIPLTAEK	A6801	0.0042	P24385	CCND1	EAAEVILRV	B5101	0.0563	P78371	CCT2	SAAPPQEKKR	A6801	0.4318	P20810	CAST	SSQELFRLL	C1502	0.431	P62324	BTG1
	TTGQVVAmK	A6801	0.1222	P06493	CDK1	LPYGEGLRI	B5101	0.0039	Q9BTV7	CABLES2	ETIPLTAEKL	A6801	0.509	P24385	CCND1	QTVKDSRTV	C1502	1.8219	P78371	CCT2	HSIQYSGEVR	A6801	0.7433	P04040	CAT	EYNSDLHQF	A2402	0.03	O43683	BUB1
	EAFEHPNVVR	A6801	0.0728	P11802	CDK4	ESAEDIFFRR	A6801	0.0749	Q8WUQ7	CACTIN	NYLDRFLSL	A2402	0.0551	P24385	CCND1	SYLDEGFLL	A2402	0.016	P78371	CCT2	mAPPPPRSV	B5101	0.0713	Q75N03	CBLL1	DAFEAQFQK	A6801	0.0197	O43683	BUB1
	EAFEHPNVVRL	B5101	1.1049	P11802	CDK4	SYSmIVNNL	A2402	0.0593	Q9HB71	CACYBP	ETTPLTIEKL	A6801	1.5231	P30281	CCND3	SNSGITRVEK	A6801	1.7434	P50991	CCT4	NVSSImSVR	A6801	0.0178	P16152	CBR1	KFSPNTSQF	A2402	0.0385	O43684	BUB3
	EAGGSEIQR	A6801	0.33	Q96SN8	CDK5RAP2	EYAKIEETm	A2402	0.3616	Q86UW7	CADPS2	RYVPRASYF	A2402	0.0101	P30281	CCND3	VSNSGITRV	C1502	0.083	P50991	CCT4	FVVEKVLDR	A6801	0.2577	Q13185	CBX3	SFHNIHNTF	A2402	0.0182	O43684	BUB3
	ETFEHPNVVR	A6801	0.0145	Q00534	CDK6	QSINKKLEL	C1502	0.586	Q13137	CALCOCO2	IYPPKLHQF	A2402	0.0023	P24864	CCNE1	DGYEQAARV	B5101	0.0523	P48643	CCT5	FAAESIIKR	A6801	0.0168	O95503	CBX6	RYPTSIASLAF	A2402	0.1662	O43684	BUB3
	EVYTDYVATR	A6801	0.0366	Q92772	CDKL2	EAHNNLGVKR	A6801	0.5163	Q9P1Y5	CAMSAP3	IYAPKLQEF	A2402	0.0025	O96020	CCNE2	SPSKPAKSL	B0702	0.0098	P86790	CCZ1B	SSAAVHRLK	A6801	0.2828	O95503	CBX6	RYPTSIASL	A2402	0.0551	O43684	BUB3
	DIYTDYVATR	A6801	0.2575	Q8IVW4	CDKL3	SSSPVFTFR	A6801	0.0186	Q9P1Y5	CAMSAP3	ELALNVITK	A6801	0.3601	P51946	CCNH	EVSSISSKF	A6801	1.4405	Q9Y5K6	CD2AP	ETGVSGGVDR	A6801	0.5288	Q9Y3M2	CBY1	EAIIVGSIITK	A6801	0.6333	Q13895	BYSL
	ETASSGLTSK	A6801	0.1523	Q9NXV6	CDKN2AIP	SYLENVDHF	A2402	0.0042	O94983	CAMTA2	SYFSGSHmF	A2402	0.0024	Q8IV13	CCNJL	KSQEmVHLV	C1502	0.1684	P16070	CD44	DPAYSSKV	B5101	0.6558	Q8N163	CCAR2	EYVRNQQTI	A2402	0.3016	Q7L1Q6	BZW1
	TTAQEVLAR	A6801	0.0257	Q9H211	CDT1	RSTDSIRLL	C1502	0.0809	Q86VP6	CAND1	AYLQQTQEL	A2402	0.0856	O60583	CCNT2	IPPLATHTI	B5101	0.0088	P15529	CD46	TTNNELSAISR	A6801	1.2372	Q8NEF3	CCDC112	QYSPLLAAF	A2402	0.0189	Q7L1Q6	BZW1
	TTAQEVLARAR	A6801	1.3807	Q9H211	CDT1	VYPSSLSKI	A2402	0.0493	Q86VP6	CAND1	DSADLVAQLR	A6801	0.185	P78371	CCT2	IYLLIHNNF	A2402	0.0152	P19397	CD53	EAQEGLQKFK	A6801	1.3751	Q96NT0	CCDC115	NYAQVFNKL	A2402	0.0192	Q9Y6E2	BZW2
	IYSDTQFPSL	A2402	0.2223	Q9UKY7	CDV3	NYLSIFRKF	A2402	0.0117	P07384	CAPN1	EAAEVILRV	B5101	0.0563	P78371	CCT2	YPFFRGVTI	B5101	0.0021	O75794	CDC123	FTAPPVSGR	A6801	0.0055	Q96HB5	CCDC120	DANSVTSSLR	A6801	0.3984	Q9Y6E2	BZW2
	LYQHEINLF	A2402	0.0097	Q03701	CEBPZ	DSFNVVSTR	A6801	0.0151	O75808	CAPN15	IYNYPEQLF	A2402	0.0088	P78371	CCT2	ASSGDILQL	C1502	0.3411	Q12834	CDC20	TAFEEAQLPR	A6801	0.1996	Q96CT7	CCDC124	QYAPLLAVF	A2402	0.0076	Q9Y6E2	BZW2
	DTFPSGIIGR	A6801	0.0182	Q9NYQ7	CELSR3	RYVIIPTTF	A2402	0.0065	O15484	CAPN5	QTVKDSRTV	C1502	1.8219	P78371	CCT2	ITSPPNALPR	A6801	0.156	P30260	CDC27	YYTTPIYRF	A2402	0.0028	P13994	CCDC130	TYIDKSTQL	A2402	0.0545	Q9H8K7	C10orf88
	EVKSITKER	A6801	0.1918	Q02224	CENPE	STYIDTRTV	C1502	0.0869	Q9Y6Q1	CAPN6	SYLDEGFLL	A2402	0.016	P78371	CCT2	HSNDHTLSF	C1502	0.1257	Q5VT25	CDC42BPA	SVSKDQPGR	A6801	0.3508	Q6PK04	CCDC137	AVIDQGLITR	A6801	0.1191	E9PRG8	C11orf98
	ELSVVTSER	A6801	0.129	P49454	CENPF	ESEEVRQFR	A6801	0.386	P04632	CAPNS1	SNSGITRVEK	A6801	1.7434	P50991	CCT4	IASQVLDLR	A6801	0.2184	Q9Y5S2	CDC42BPB	QVSDVPATSR	A6801	0.0486	O60826	CCDC22	FSAPENAVR	A6801	0.1	Q99622	C12orf57
	KINELELRL	C1502	0.0863	P49454	CENPF	EVESTEYVNR	A6801	0.4625	Q14444	CAPRIN1	VSNSGITRV	C1502	0.083	P50991	CCT4	IAEQPQPKR	A6801	1.6732	Q9NRR3	CDC42SE2	TFAVTDELVF	A2402	0.5345	O60826	CCDC22	KTPDFILQV	C1502	0.0342	Q9Y2V0	C15orf41
	KYISGPHEL	A2402	0.0296	P49454	CENPF	KYQEVTNNL	A2402	0.0176	Q14444	CAPRIN1	DGYEQAARV	B5101	0.0523	P48643	CCT5	YVTDVGVLQR	A6801	0.0435	O75419	CDC45	RYPDNLKHLYL	A2402	0.3447	Q9P031	CCDC59	EVLDPTAANR	A6801	0.048	Q96GQ5	C16orf58
	DAPLSPLL	B5101	0.1606	Q96H22	CENPN	STTQVVGILK	A6801	0.3992	P47755	CAPZA2	TVKKADKVEQR	A6801	0.9506	Q99832	CCT7	DFSGVTPQR	A6801	0.9272	Q99459	CDC5L	ETVTGGFGAK	A6801	0.1425	Q9H6F5	CCDC86	DVQTTSGDLK	A6801	1.3158	Q9BSJ5	C17orf80
	ETVAEFIKR	A6801	0.0182	Q96H22	CENPN	HVVEVQEKSSGR	A6801	0.8436	P47756	CAPZB	SPSKPAKSL	B0702	0.0098	P86790	CCZ1B	GVSEFTKKR	A6801	0.3503	Q99459	CDC5L	ETVTGGFGAKK	A6801	0.5097	Q9H6F5	CCDC86	ETVFESRNLR	A6801	0.0527	Q9BVV8	C19orf24
	ALSTIVSQR	A6801	0.6647	Q5EE01	CENPW	SSVDQPLKI	C1502	0.1019	P47756	CAPZB	LYKPKQEVKF	A2402	0.1973	Q6YHK3	CD109	RTIAPIIGR	A6801	0.0418	Q99459	CDC5L	QYIDKLNEL	A2402	0.084	Q3V6T2	CCDC88A	TVFESRNLR	A6801	0.006	Q9BVV8	C19orf24
	VYVDAVGQF	A2402	0.0093	O60308	CEP104	VTEKNVREV	C1502	0.8874	Q9BWT7	CARD10	EVSSISSKF	A6801	1.4405	Q9Y5K6	CD2AP	DAKLEPTNV	B5101	0.1409	Q99741	CDC6	ESAEVHLIKER	A6801	1.1809	Q53HC0	CCDC92	EVAAGAQEQR	A6801	0.1913	Q5SNV9	C1orf167
	HSISIPTKL	C1502	0.0416	Q5VT06	CEP350	YYPEHFTLL	A2402	0.0108	Q9BWT7	CARD10	KSQEmVHLV	C1502	0.1684	P16070	CD44	ELAKVHQNK	A6801	0.1983	Q99741	CDC6	KYLGQLTSI	A2402	0.0671	Q9BSQ5	CCM2	DAIRTSEI	B5101	0.0694	Q9BWL3	C1orf43
	LSQTKAALR	A6801	1.2415	Q5VT06	CEP350	SVTSVGHVR	A6801	0.0481	Q9BXL7	CARD11	IPPLATHTI	B5101	0.0088	P15529	CD46	QVISEVDGNR	A6801	0.3445	Q99741	CDC6	ETIPLTAEK	A6801	0.0042	P24385	CCND1	ELATAVKAR	A6801	0.3429	Q9BWL3	C1orf43
	ELLQDTLTR	A6801	0.4568	Q96ST8	CEP89	EYVPEIVNF	A2402	0.0151	P49589	CARS	IYLLIHNNF	A2402	0.0152	P19397	CD53	EGSVGLSVQR	A6801	0.2446	O00311	CDC7	ETIPLTAEKL	A6801	0.509	P24385	CCND1	SYmPVIDVF	A2402	0.0021	Q4AC94	C2CD3
	RYQTKFRHL	A2402	0.2856	Q96ST8	CEP89	KTEDKVRVm	C1502	0.2718	P49662	CASP4	LSEKTVLLL	C1502	0.5212	P13987	CD59	TALAQImTI	B5101	0.0125	O00311	CDC7	NYLDRFLSL	A2402	0.0551	P24385	CCND1	EYIPKWEQF	A2402	0.0088	Q9HBI5	C3orf14
	TYVSGTLRF	A2402	0.0073	Q9Y6K0	CEPT1	TFEELHFEI	A2402	0.6693	Q14790	CASP8	YPFFRGVTI	B5101	0.0021	O75794	CDC123	ATENIPVVRR	A6801	0.6054	Q6P1J9	CDC73	ETTPLTIEKL	A6801	1.5231	P30281	CCND3	EYFKSFNF	A2402	0.2932	Q8N1A6	C4orf33
	YWYYILEMSFYW	A2402	1.4538	Q8IU89	CERS3	SAAPPQEKK	A6801	0.2315	P20810	CAST	VYLDITDRL	A2402	0.0169	O60729	CDC14B	ESFPGSFRGR	A6801	0.0249	Q9BWT1	CDCA7	RYVPRASYF	A2402	0.0101	P30281	CCND3	ETLLLQAER	A6801	0.0716	Q5BLP8	C4orf48
	KmRFLQLNF	A2402	1.8417	Q5XG92	CES4A	SAAPPQEKKR	A6801	0.4318	P20810	CAST	ITSPPNALPR	A6801	0.156	P30260	CDC27	KFAEEFYSF	A2402	0.0042	Q96GN5	CDCA7L	IYAPKLQEF	A2402	0.0025	O96020	CCNE2	TVSESGTATLK	A6801	1.2508	Q5T0Z8	C6orf132
	NLQDIIHLL	C1502	0.7485	Q96N23	CFAP54	HSIQYSGEVR	A6801	0.7433	P04040	CAT	HSNDHTLSF	C1502	0.1257	Q5VT25	CDC42BPA	NTVTPAVGR	A6801	0.0082	Q53HL2	CDCA8	TAILSSASR	A6801	0.0735	P51946	CCNH	RYGSPINTF	A2402	0.0033	Q5T0Z8	C6orf132
	EAVKPTVGMKR	A6801	0.6928	Q9P2B7	CFAP97	SLLDKIIGA	C1502	1.8868	Q6NZI2	CAVIN1	IASQVLDLR	A6801	0.2184	Q9Y5S2	CDC42BPB	DNAPIPEPR	A6801	1.3613	P12830	CDH1	SYFSGSHmF	A2402	0.0024	Q8IV13	CCNJL	NTVSESGTATLK	A6801	1.0899	Q5T0Z8	C6orf132
	SAVDPSSGHPR	A6801	0.5405	Q9P2B7	CFAP97	NVSSImSVR	A6801	0.0178	P16152	CBR1	IAEQPQPKR	A6801	1.6732	Q9NRR3	CDC42SE2	EAPIFVPPEK	A6801	0.5479	P12830	CDH1	AYLQQTQEL	A2402	0.0856	O60583	CCNT2	LPPPTLRI	B5101	0.024	Q5I0X4	C6orf226
	TYPKIWVKV	A2402	0.0614	P00751	CFB	FVVEKVLDR	A6801	0.2577	Q13185	CBX3	YVTDVGVLQR	A6801	0.0435	O75419	CDC45	ESYTFTVPR	A6801	0.0214	P12830	CDH1	DSADLVAQLR	A6801	0.185	P78371	CCT2	DVFIDSGGVRR	A6801	0.3831	Q5T6V5	C9orf64
	SVQGAGTSYR	A6801	0.1915	O15519	CFLAR	FAAESIIKR	A6801	0.0168	O95503	CBX6	DFSGVTPQR	A6801	0.9272	Q99459	CDC5L	LTFPNSSPGLR	A6801	0.6967	P12830	CDH1	EAAEVILRV	B5101	0.0563	P78371	CCT2	KYISKPENL	A2402	0.0569	Q9H9S4	CAB39L
	LPYALIKGI	B5101	0.0067	P13569	CFTR	SSAAVHRLK	A6801	0.2828	O95503	CBX6	GVSEFTKKR	A6801	0.3503	Q99459	CDC5L	YYTSRPALF	A2402	0.0065	O14735	CDIPT	IYNYPEQLF	A2402	0.0088	P78371	CCT2	DYTNQIGRF	A2402	0.3667	P54289	CACNA2D1
	DAAPGASKLR	A6801	0.5093	Q8N884	CGAS	ETGVSGGVDR	A6801	0.5288	Q9Y3M2	CBY1	RTIAPIIGR	A6801	0.0418	Q99459	CDC5L	TTGQVVAmK	A6801	0.1222	P06493	CDK1	QTVKDSRTV	C1502	1.8219	P78371	CCT2	SYSmIVNNL	A2402	0.0593	Q9HB71	CACYBP
	VTAPPARNR	A6801	0.0771	Q9UFW8	CGGBP1	DPAYSSKV	B5101	0.6558	Q8N163	CCAR2	DAKLEPTNV	B5101	0.1409	Q99741	CDC6	EAFEHPNVVR	A6801	0.0728	P11802	CDK4	SYLDEGFLL	A2402	0.016	P78371	CCT2	SYLENVDHF	A2402	0.0042	O94983	CAMTA2
	DSQLGGQAR	A6801	1.4404	Q9P2M7	CGN	TTNNELSAISR	A6801	1.2372	Q8NEF3	CCDC112	ELAKVHQNK	A6801	0.1983	Q99741	CDC6	EAFEHPNVVRL	B5101	1.1049	P11802	CDK4	LSDLALHFL	C1502	0.524	P50991	CCT4	VYPSSLSKI	A2402	0.0493	Q86VP6	CAND1
	KSSPSILAV	C1502	0.0091	O14646	CHD1	EAQEGLQKFK	A6801	1.3751	Q96NT0	CCDC115	EGSVGLSVQR	A6801	0.2446	O00311	CDC7	ETFEHPNVVR	A6801	0.0145	Q00534	CDK6	SNSGITRVEK	A6801	1.7434	P50991	CCT4	RSTDSIRLL	C1502	0.0809	Q86VP6	CAND1
	QSYWNHREL	C1502	0.5215	Q14839	CHD4	FTAPPVSGR	A6801	0.0055	Q96HB5	CCDC120	TALAQImTI	B5101	0.0125	O00311	CDC7	MPLSTIREV	B5101	0.0134	Q00534	CDK6	VSNSGITRV	C1502	0.083	P50991	CCT4	DAAmFYTNR	A6801	0.1518	Q01518	CAP1
	ESIDKKISR	A6801	0.036	Q9NZZ3	CHMP5	TAGPPDPPR	A6801	0.6304	Q96HB5	CCDC120	ATENIPVVRR	A6801	0.6054	Q6P1J9	CDC73	EVYTDYVATR	A6801	0.0366	Q92772	CDKL2	DGYEQAARV	B5101	0.0523	P48643	CCT5	NYLSIFRKF	A2402	0.0117	P07384	CAPN1
	TYHPGVPVF	A2402	0.0057	Q9UHD1	CHORDC1	TAFEEAQLPR	A6801	0.1996	Q96CT7	CCDC124	SVTEGASAR	A6801	0.0669	Q6P1J9	CDC73	DIYTDYVATR	A6801	0.2575	Q8IVW4	CDKL3	IAVNAVLTV	B5101	0.0517	P48643	CCT5	DSFNVVSTR	A6801	0.0151	O75808	CAPN15
	RTYQEIQEL	C1502	0.0076	Q8IZ52	CHPF	YYTTPIYRF	A2402	0.0028	P13994	CCDC130	ESFPGSFRGR	A6801	0.0249	Q9BWT1	CDCA7	FVYDHVFAEK	A6801	0.1021	Q01850	CDR2	KPSVKGRAQL	B0702	0.0353	P40227	CCT6A	RYVIIPTTF	A2402	0.0065	O15484	CAPN5
	DSFDLKGIYTR	A6801	0.2908	Q7L1S5	CHST9	SVSKDQPGR	A6801	0.3508	Q6PK04	CCDC137	KFAEEFYSF	A2402	0.0042	Q96GN5	CDCA7L	TTAQEVLAR	A6801	0.0257	Q9H211	CDT1	LAVNISAAR	A6801	0.0683	P40227	CCT6A	ESEEVRQFR	A6801	0.386	P04632	CAPNS1
	LSEGHQRTV	C1502	1.3229	O76071	CIAO1	TVLELNEKI	C1502	1.1878	P0DO97	CCDC192	NTVTPAVGR	A6801	0.0082	Q53HL2	CDCA8	TTAQEVLARAR	A6801	1.3807	Q9H211	CDT1	TVKKADKVEQR	A6801	0.9506	Q99832	CCT7	KYQEVTNNL	A2402	0.0176	Q14444	CAPRIN1
	NANPLIYQR	A6801	0.0124	Q9Y3D0	CIAO2B	QVSDVPATSR	A6801	0.0486	O60826	CCDC22	TPAVGRLEV	B0702	0.0436	Q53HL2	CDCA8	IYSDTQFPSL	A2402	0.2223	Q9UKY7	CDV3	SPSKPAKSL	B0702	0.0098	P86790	CCZ1B	EVESTEYVNR	A6801	0.4625	Q14444	CAPRIN1
	NYAFKIYDF	A2402	0.0333	O75838	CIB2	TFAVTDELVF	A2402	0.5345	O60826	CCDC22	DNAPIPEPR	A6801	1.3613	P12830	CDH1	KTSPKALVI	C1502	0.013	Q9Y232	CDYL	ASSENLLHL	C1502	0.1859	Q9Y5K6	CD2AP	NYQTmSDTTF	A2402	0.1458	P47755	CAPZA2
	HTVGGPGSAR	A6801	0.0994	Q96RK0	CIC	RYPDNLKHLYL	A2402	0.3447	Q9P031	CCDC59	EAPIFVPPEK	A6801	0.5479	P12830	CDH1	DTFPSGIIGR	A6801	0.0182	Q9NYQ7	CELSR3	EVSSISSKF	A6801	1.4405	Q9Y5K6	CD2AP	VFNDVRLLL	A2402	0.1644	P47755	CAPZA2
	TYGKIDLGF	A2402	0.0185	Q8TCG1	CIP2A	ETVTGGFGAK	A6801	0.1425	Q9H6F5	CCDC86	ESYTFTVPR	A6801	0.0214	P12830	CDH1	EVKSITKER	A6801	0.1918	Q02224	CENPE	KSQEmVHLV	C1502	0.1684	P16070	CD44	VTEKNVREV	C1502	0.8874	Q9BWT7	CARD10
	QISEVVVVK	A6801	0.1427	Q14011	CIRBP	ETVTGGFGAKK	A6801	0.5097	Q9H6F5	CCDC86	LTFPNSSPGLR	A6801	0.6967	P12830	CDH1	KTIKEALEV	C1502	0.0592	Q02224	CENPE	FYIPPLATHTI	A2402	0.154	P15529	CD46	EYNQWFTKL	A2402	0.1287	Q5VZK9	CARMIL1
	SYRDSYDSY	A2402	0.9824	Q14011	CIRBP	QYIDKLNEL	A2402	0.084	Q3V6T2	CCDC88A	YYTSRPALF	A2402	0.0065	O14735	CDIPT	ELSVVTSER	A6801	0.129	P49454	CENPF	IPPLATHTI	B5101	0.0088	P15529	CD46	ESIKDVIGR	A6801	0.0225	Q5VZK9	CARMIL1
	QVSAQHLEV	C1502	0.7851	O14578	CIT	KYLGQLTSI	A2402	0.0671	Q9BSQ5	CCM2	TTGQVVAmK	A6801	0.1222	P06493	CDK1	KINELELRL	C1502	0.0863	P49454	CENPF	IYLLIHNNF	A2402	0.0152	P19397	CD53	DYIDTIWKI	A2402	0.0505	Q8N4J0	CARNMT1
	RYFKTPRKF	A2402	0.0302	Q9ULV3	CIZ1	DLASPLIGR	A6801	0.1573	O95067	CCNB2	EAFEHPNVVR	A6801	0.0728	P11802	CDK4	KYISGPHEL	A2402	0.0296	P49454	CENPF	LSEKTVLLL	C1502	0.5212	P13987	CD59	EYVPEIVNF	A2402	0.0151	P49589	CARS
	TSANVTIRK	A6801	0.0441	Q8WWK9	CKAP2	ETIPLTAEK	A6801	0.0042	P24385	CCND1	EAFEHPNVVRL	B5101	1.1049	P11802	CDK4	DAPLSPLL	B5101	0.1606	Q96H22	CENPN	YPFFRGVTI	B5101	0.0021	O75794	CDC123	TYFSAPGVmNF	A2402	0.0183	O15234	CASC3
	ATNPAVRTA	C1502	0.3564	Q14008	CKAP5	ETIPLTAEKL	A6801	0.509	P24385	CCND1	ETFEHPNVVR	A6801	0.0145	Q00534	CDK6	ALSTIVSQR	A6801	0.6647	Q5EE01	CENPW	EAFKERVRGR	A6801	0.3714	Q16543	CDC37	EVAELQGQVQR	A6801	0.4506	Q6P4E1	CASC4
	EVVSGVVSK	A6801	0.0175	Q14008	CKAP5	NYLDRFLSL	A2402	0.0551	P24385	CCND1	MPLSTIREV	B5101	0.0134	Q00534	CDK6	VYVDAVGQF	A2402	0.0093	O60308	CEP104	ELFQSKTRHR	A6801	0.8119	Q5VT25	CDC42BPA	KTEDKVRVm	C1502	0.2718	P49662	CASP4
	KYFDEHYEY	A2402	0.1217	P33552	CKS2	ETTPLTIEKL	A6801	1.5231	P30281	CCND3	EVYTDYVATR	A6801	0.0366	Q92772	CDKL2	SSSPVVVQH	A6801	1.0825	Q9C0D2	CEP295	HSNDHTLSF	C1502	0.1257	Q5VT25	CDC42BPA	DTIFQIFNNR	A6801	0.2856	P49662	CASP4
	EYDNFFQHL	A2402	0.1614	Q7Z460	CLASP1	RYVPRASYF	A2402	0.0101	P30281	CCND3	DIYTDYVATR	A6801	0.2575	Q8IVW4	CDKL3	HSISIPTKL	C1502	0.0416	Q5VT06	CEP350	IASQVLDLR	A6801	0.2184	Q9Y5S2	CDC42BPB	LYDTIFQIF	A2402	0.0162	P49662	CASP4
	TSVGSPSNTIGR	A6801	1.0457	Q7Z460	CLASP1	IYPPKLHQF	A2402	0.0023	P24864	CCNE1	ETASSGLTSK	A6801	0.1523	Q9NXV6	CDKN2AIP	EAVGVDISGR	A6801	0.1337	Q9C0F1	CEP44	IAEQPQPKR	A6801	1.6732	Q9NRR3	CDC42SE2	TFEELHFEI	A2402	0.6693	Q14790	CASP8
	VIFTKFDEV	C1502	0.9024	Q7Z460	CLASP1	IYAPKLQEF	A2402	0.0025	O96020	CCNE2	TTAQEVLAR	A6801	0.0257	Q9H211	CDT1	YYKDQFSLL	A2402	0.025	Q96GE4	CEP95	YVTDVGVLQR	A6801	0.0435	O75419	CDC45	SAAPPQEKKR	A6801	0.4318	P20810	CAST
	ESQSNPVFR	A6801	0.127	Q96S66	CLCC1	SVEDILAVR	A6801	0.0537	P41002	CCNF	TTAQEVLARAR	A6801	1.3807	Q9H211	CDT1	QYLTSVQQL	A2402	0.1038	Q8IW35	CEP97	DFSGVTPQR	A6801	0.9272	Q99459	CDC5L	HSIQYSGEVR	A6801	0.7433	P04040	CAT
	mRTPVVmTL	C1502	0.8131	Q96B33	CLDN23	ELALNVITK	A6801	0.3601	P51946	CCNH	IYSDTQFPSL	A2402	0.2223	Q9UKY7	CDV3	TYVSGTLRF	A2402	0.0073	Q9Y6K0	CEPT1	GVSEFTKKR	A6801	0.3503	Q99459	CDC5L	NVSSImSVR	A6801	0.0178	P16152	CBR1
	APRSTGPGASL	B0702	0.0076	O15551	CLDN3	TAILSSASR	A6801	0.0735	P51946	CCNH	KTSPKALVI	C1502	0.013	Q9Y232	CDYL	NLQDIIHLL	C1502	0.7485	Q96N23	CFAP54	RTIAPIIGR	A6801	0.0418	Q99459	CDC5L	FVVEKVLDR	A6801	0.2577	Q13185	CBX3
	RSAAASNYV	C1502	0.1229	O14493	CLDN4	DLIAIVSNR	A6801	0.1403	Q5T5M9	CCNJ	RAIDFSPYL	C1502	0.0043	P17676	CEBPB	EAVKPTVGMKR	A6801	0.6928	Q9P2B7	CFAP97	VTNNSVALR	A6801	0.0537	Q99459	CDC5L	SSAAVHRLK	A6801	0.2828	O95503	CBX6
	FLDGNELTL	C1502	0.0911	O00299	CLIC1	SYFSGSHmF	A2402	0.0024	Q8IV13	CCNJL	DTFPSGIIGR	A6801	0.0182	Q9NYQ7	CELSR3	SAVDPSSGHPR	A6801	0.5405	Q9P2B7	CFAP97	DAKLEPTNV	B5101	0.1409	Q99741	CDC6	ETGVSGGVDR	A6801	0.5288	Q9Y3M2	CBY1
	NVTTVDTKR	A6801	0.0368	O00299	CLIC1	AYLQQTQEL	A2402	0.0856	O60583	CCNT2	KTIKEALEV	C1502	0.0592	Q02224	CENPE	SVQGAGTSYR	A6801	0.1915	O15519	CFLAR	ELAKVHQNK	A6801	0.1983	Q99741	CDC6	EAQEGLQKFK	A6801	1.3751	Q96NT0	CCDC115
	TSAEDEGVSQR	A6801	1.32	O00299	CLIC1	DSADLVAQLR	A6801	0.185	P78371	CCT2	KINELELRL	C1502	0.0863	P49454	CENPF	LPYALIKGI	B5101	0.0067	P13569	CFTR	QVISEVDGNR	A6801	0.3445	Q99741	CDC6	FTAPPVSGR	A6801	0.0055	Q96HB5	CCDC120
	DAFANFANF	B5101	0.0769	Q14677	CLINT1	EAAEVILRV	B5101	0.0563	P78371	CCT2	DAPLSPLL	B5101	0.1606	Q96H22	CENPN	DAAPGASKLR	A6801	0.5093	Q8N884	CGAS	EGSVGLSVQR	A6801	0.2446	O00311	CDC7	TAGPPDPPR	A6801	0.6304	Q96HB5	CCDC120
	VQPKQDAFANF	A2402	1.0245	Q14677	CLINT1	IYNYPEQLF	A2402	0.0088	P78371	CCT2	VYVDAVGQF	A2402	0.0093	O60308	CEP104	VTAPPARNR	A6801	0.0771	Q9UFW8	CGGBP1	ATENIPVVRR	A6801	0.6054	Q6P1J9	CDC73	TAFEEAQLPR	A6801	0.1996	Q96CT7	CCDC124
	EASEEAVSVQR	A6801	0.8973	P30622	CLIP1	QTVKDSRTV	C1502	1.8219	P78371	CCT2	SSSPVVVQH	A6801	1.0825	Q9C0D2	CEP295	DAAIPSKSR	A6801	0.4781	Q13111	CHAF1A	ESFPGSFRGR	A6801	0.0249	Q9BWT1	CDCA7	TFAVTDELVF	A2402	0.5345	O60826	CCDC22
	ESSKASSITR	A6801	0.3671	P30622	CLIP1	SYLDEGFLL	A2402	0.016	P78371	CCT2	HSISIPTKL	C1502	0.0416	Q5VT06	CEP350	FNSDVVIVER	A6801	0.8384	Q13111	CHAF1A	KFAEEFYSF	A2402	0.0042	Q96GN5	CDCA7L	QVSDVPATSR	A6801	0.0486	O60826	CCDC22
	SVASSVSSR	A6801	0.015	P30622	CLIP1	LSDLALHFL	C1502	0.524	P50991	CCT4	EAVGVDISGR	A6801	0.1337	Q9C0F1	CEP44	KSSPSILAV	C1502	0.0091	O14646	CHD1	NTVTPAVGR	A6801	0.0082	Q53HL2	CDCA8	RYPDNLKHLYL	A2402	0.3447	Q9P031	CCDC59
	AYFDVPELI	A2402	0.0156	Q8N3C7	CLIP4	SNSGITRVEK	A6801	1.7434	P50991	CCT4	RYQTKFRHL	A2402	0.2856	Q96ST8	CEP89	DTVEEIVYR	A6801	0.0118	Q86WJ1	CHD1L	DNAPIPEPR	A6801	1.3613	P12830	CDH1	RYPDNLKHLY	A2402	0.2939	Q9P031	CCDC59
	NTTDPNSTFR	A6801	0.0759	P49759	CLK1	VSNSGITRV	C1502	0.083	P50991	CCT4	YYKDQFSLL	A2402	0.025	Q96GE4	CEP95	EVANQTPGLQR	A6801	0.5606	Q8TD26	CHD6	ESYTFTVPR	A6801	0.0214	P12830	CDH1	ETVTGGFGAKK	A6801	0.5097	Q9H6F5	CCDC86
	EYYRGFTLF	A2402	0.0071	P49761	CLK3	DGYEQAARV	B5101	0.0523	P48643	CCT5	TYVSGTLRF	A2402	0.0073	Q9Y6K0	CEPT1	EISEAFSQR	A6801	0.0224	Q96CF2	CHMP4C	LTFPNSSPGLR	A6801	0.6967	P12830	CDH1	ETVTGGFGAK	A6801	0.1425	Q9H6F5	CCDC86
	EIIDKDSKTR	A6801	0.3739	Q9H078	CLPB	ELIAIATGGR	A6801	0.6544	P48643	CCT5	NLQDIIHLL	C1502	0.7485	Q96N23	CFAP54	ESIDKKISR	A6801	0.036	Q9NZZ3	CHMP5	YYTSRPALF	A2402	0.0065	O14735	CDIPT	QYIDKLNEL	A2402	0.084	Q3V6T2	CCDC88A
	VYISEHEHF	A2402	0.0054	O96005	CLPTM1	IAVNAVLTV	B5101	0.0517	P48643	CCT5	EAVKPTVGMKR	A6801	0.6928	Q9P2B7	CFAP97	KPKAPPPSL	B0702	0.0028	Q9NZZ3	CHMP5	TTGQVVAmK	A6801	0.1222	P06493	CDK1	TAASmGPVR	A6801	0.2252	P29279	CCN2
	YISEHEHF	A2402	0.9089	O96005	CLPTM1	TVKKADKVEQR	A6801	0.9506	Q99832	CCT7	DISEVVTPR	A6801	0.0706	P00751	CFB	TYHPGVPVF	A2402	0.0057	Q9UHD1	CHORDC1	EAFEHPNVVR	A6801	0.0728	P11802	CDK4	DTFGPDPTmIR	A6801	0.2196	P29279	CCN2
	ATAGIIGVNR	A6801	0.0501	Q00610	CLTC	ASSENLLHL	C1502	0.1859	Q9Y5K6	CD2AP	LPYALIKGI	B5101	0.0067	P13569	CFTR	RTYQEIQEL	C1502	0.0076	Q8IZ52	CHPF	EAFEHPNVVRL	B5101	1.1049	P11802	CDK4	GImDRFLQV	C1502	0.1077	O95067	CCNB2
	EYLTKVDKL	A2402	0.3177	Q00610	CLTC	EVSSISSKF	A6801	1.4405	Q9Y5K6	CD2AP	DAAPGASKLR	A6801	0.5093	Q8N884	CGAS	TYVSGmLRF	A2402	0.0122	Q8WUD6	CHPT1	EAGGSEIQR	A6801	0.33	Q96SN8	CDK5RAP2	DLASPLIGR	A6801	0.1573	O95067	CCNB2
	KSFEGLFYF	C1502	0.0826	Q00610	CLTC	FYIPPLATHTI	A2402	0.154	P15529	CD46	VTAPPARNR	A6801	0.0771	Q9UFW8	CGGBP1	HTSLPASAR	A6801	0.0269	Q9NRB3	CHST12	ETFEHPNVVR	A6801	0.0145	Q00534	CDK6	NYLDRFLSL	A2402	0.0551	P24385	CCND1
	TYLEKFQNL	A2402	0.0167	Q96AJ1	CLUAP1	IPPLATHTI	B5101	0.0088	P15529	CD46	DSQLGGQAR	A6801	1.4404	Q9P2M7	CGN	LSEGHQRTV	C1502	1.3229	O76071	CIAO1	EVYTDYVATR	A6801	0.0366	Q92772	CDKL2	ETIPLTAEKL	A6801	0.509	P24385	CCND1
	EVFTPVVQR	A6801	0.0043	Q8IY22	CMIP	IYLLIHNNF	A2402	0.0152	P19397	CD53	KSSPSILAV	C1502	0.0091	O14646	CHD1	NANPLIYQR	A6801	0.0124	Q9Y3D0	CIAO2B	DIYTDYVATR	A6801	0.2575	Q8IVW4	CDKL3	ETIPLTAEK	A6801	0.0042	P24385	CCND1
	SVELVDIGK	A6801	0.457	Q96KP4	CNDP2	LSEKTVLLL	C1502	0.5212	P13987	CD59	DTVEEIVYR	A6801	0.0118	Q86WJ1	CHD1L	APSQQRLVVV	B0702	0.1938	Q9H6Q4	CIAO3	AYNPVTHQL	A2402	0.0118	Q4KMG0	CDON	ETTPLTIEKL	A6801	1.5231	P30281	CCND3
	QVIPGSQTR	A6801	0.0317	Q8NE01	CNNM3	YPFFRGVTI	B5101	0.0021	O75794	CDC123	NTITPVVGKK	A6801	0.0636	Q9HCK8	CHD8	HTVGGPGSAR	A6801	0.0994	Q96RK0	CIC	TTAQEVLAR	A6801	0.0257	Q9H211	CDT1	RYVPRASYF	A2402	0.0101	P30281	CCND3
	KYPDVIQEL	A2402	0.014	Q6P4Q7	CNNM4	VYLDITDRL	A2402	0.0169	O60729	CDC14B	EISEAFSQR	A6801	0.0224	Q96CF2	CHMP4C	QISEVVVVK	A6801	0.1427	Q14011	CIRBP	TTAQEVLARAR	A6801	1.3807	Q9H211	CDT1	IYAPKLQEF	A2402	0.0025	O96020	CCNE2
	APFLRNVEL	B0702	0.0123	A5YKK6	CNOT1	ASSGDILQL	C1502	0.3411	Q12834	CDC20	ESIDKKISR	A6801	0.036	Q9NZZ3	CHMP5	SYRDSYDSY	A2402	0.9824	Q14011	CIRBP	LYQHEINLF	A2402	0.0097	Q03701	CEBPZ	ELALNVITK	A6801	0.3601	P51946	CCNH
	QYEQVKQLF	A2402	0.0524	A5YKK6	CNOT1	ITSPPNALPR	A6801	0.156	P30260	CDC27	KPKAPPPSL	B0702	0.0028	Q9NZZ3	CHMP5	RYFKTPRKF	A2402	0.0302	Q9ULV3	CIZ1	DTFPSGIIGR	A6801	0.0182	Q9NYQ7	CELSR3	SYFSGSHmF	A2402	0.0024	Q8IV13	CCNJL
	RYPNSHTHYF	A2402	0.033	A5YKK6	CNOT1	EAFKERVRGR	A6801	0.3714	Q16543	CDC37	TYHPGVPVF	A2402	0.0057	Q9UHD1	CHORDC1	TSANVTIRK	A6801	0.0441	Q8WWK9	CKAP2	ELSVVTSER	A6801	0.129	P49454	CENPF	AYLQQTQEL	A2402	0.0856	O60583	CCNT2
	TVAKTVTVTR	A6801	0.0314	A5YKK6	CNOT1	HSNDHTLSF	C1502	0.1257	Q5VT25	CDC42BPA	RTYQEIQEL	C1502	0.0076	Q8IZ52	CHPF	IYTEVRELV	A2402	0.1652	Q07065	CKAP4	KINELELRL	C1502	0.0863	P49454	CENPF	SYLDEGFLL	A2402	0.016	P78371	CCT2
	NSTGVEIKR	A6801	0.0541	Q9UKZ1	CNOT11	IAEQPQPKR	A6801	1.6732	Q9NRR3	CDC42SE2	TYVSGmLRF	A2402	0.0122	Q8WUD6	CHPT1	ATNPAVRTA	C1502	0.3564	Q14008	CKAP5	KYISGPHEL	A2402	0.0296	P49454	CENPF	DSADLVAQLR	A6801	0.185	P78371	CCT2
	SNNTPQLNR	A6801	1.3662	Q9NZN8	CNOT2	YVTDVGVLQR	A6801	0.0435	O75419	CDC45	LSEGHQRTV	C1502	1.3229	O76071	CIAO1	EVAGIINDAK	A6801	0.0378	Q14008	CKAP5	KSLPLPSSV	C1502	0.0283	Q9NSP4	CENPM	EAAEVILRV	B5101	0.0563	P78371	CCT2
	KSYSKAFTL	C1502	0.0092	P09543	CNP	DFSGVTPQR	A6801	0.9272	Q99459	CDC5L	NANPLIYQR	A6801	0.0124	Q9Y3D0	CIAO2B	EVVSGVVSK	A6801	0.0175	Q14008	CKAP5	DAPLSPLL	B5101	0.1606	Q96H22	CENPN	SNSGITRVEK	A6801	1.7434	P50991	CCT4
	FYSISQERF	A2402	0.0334	Q9Y2R0	COA3	GVSEFTKKR	A6801	0.3503	Q99459	CDC5L	NYAFKIYDF	A2402	0.0333	O75838	CIB2	STANIDDLK	A6801	0.0702	Q14008	CKAP5	ALSTIVSQR	A6801	0.6647	Q5EE01	CENPW	LSDLALHFL	C1502	0.524	P50991	CCT4
	YTFYSISQER	A6801	0.0421	Q9Y2R0	COA3	RTIAPIIGR	A6801	0.0418	Q99459	CDC5L	HTVGGPGSAR	A6801	0.0994	Q96RK0	CIC	KYFDEHYEY	A2402	0.1217	P33552	CKS2	VYVDAVGQF	A2402	0.0093	O60308	CEP104	HVIETLIGK	A6801	0.0201	P48643	CCT5
	EVTFLKPQRR	A6801	0.545	O75128	COBL	VTNNSVALR	A6801	0.0537	Q99459	CDC5L	QISEVVVVK	A6801	0.1427	Q14011	CIRBP	EYDNFFQHL	A2402	0.1614	Q7Z460	CLASP1	STISLVTGETER	A6801	0.6509	Q5SW79	CEP170	DGYEQAARV	B5101	0.0523	P48643	CCT5
	RYSPVLSRF	A2402	0.0051	Q8WTW3	COG1	DAKLEPTNV	B5101	0.1409	Q99741	CDC6	SYRDSYDSY	A2402	0.9824	Q14011	CIRBP	TSVGSPSNTIGR	A6801	1.0457	Q7Z460	CLASP1	HSISIPTKL	C1502	0.0416	Q5VT06	CEP350	DALLIIPKV	B5101	0.0082	Q92526	CCT6B
	RYSVFVNEL	A2402	0.0973	Q14746	COG2	EITTNSEQR	A6801	0.3189	Q99741	CDC6	QVSAQHLEV	C1502	0.7851	O14578	CIT	VIFTKFDEV	C1502	0.9024	Q7Z460	CLASP1	EAVGVDISGR	A6801	0.1337	Q9C0F1	CEP44	EVNSGFFYK	A6801	0.0082	Q92526	CCT6B
	DALAKVTKI	B5101	0.0076	Q96MW5	COG8	ELAKVHQNK	A6801	0.1983	Q99741	CDC6	RYFKTPRKF	A2402	0.0302	Q9ULV3	CIZ1	ESQSNPVFR	A6801	0.127	Q96S66	CLCC1	SPKSPTAAL	B0702	0.0017	Q53EZ4	CEP55	GTTSNVLII	C1502	0.6975	Q92526	CCT6B
	EAEEISSNR	A6801	0.3118	Q96MW5	COG8	QVISEVDGNR	A6801	0.3445	Q99741	CDC6	TSANVTIRK	A6801	0.0441	Q8WWK9	CKAP2	VTRKDLARYR	A6801	1.1965	P51798	CLCN7	RYQTKFRHL	A2402	0.2856	Q96ST8	CEP89	EVSSISSKF	A6801	1.4405	Q9Y5K6	CD2AP
	SFVDLRLLL	A2402	0.3915	P02452	COL1A1	EGSVGLSVQR	A6801	0.2446	O00311	CDC7	IYTEVRELV	A2402	0.1652	Q07065	CKAP4	mRTPVVmTL	C1502	0.8131	Q96B33	CLDN23	YYKDQFSLL	A2402	0.025	Q96GE4	CEP95	EVLLQTTTR	A6801	0.1048	P16070	CD44
	EYPKFLKRF	A2402	0.06	Q9Y5P4	COL4A3BP	ATENIPVVRR	A6801	0.6054	Q6P1J9	CDC73	EVAGIINDAK	A6801	0.0378	Q14008	CKAP5	APRSTGPGASL	B0702	0.0076	O15551	CLDN3	TYVSGTLRF	A2402	0.0073	Q9Y6K0	CEPT1	NAFDGPITI	B5101	0.0063	P16070	CD44
	EVFSPPGSDR	A6801	0.1096	P12110	COL6A2	ESFPGSFRGR	A6801	0.0249	Q9BWT1	CDCA7	EVVSGVVSK	A6801	0.0175	Q14008	CKAP5	RSAAASNYV	C1502	0.1229	O14493	CLDN4	NLQDIIHLL	C1502	0.7485	Q96N23	CFAP54	FYIPPLATHTI	A2402	0.154	P15529	CD46
	EYQIKTNQL	A2402	0.3588	Q9UBI1	COMMD3	KFAEEFYSF	A2402	0.0042	Q96GN5	CDCA7L	KYFDEHYEY	A2402	0.1217	P33552	CKS2	NVTTVDTKR	A6801	0.0368	O00299	CLIC1	EAVKPTVGmKR	A6801	0.6928	Q9P2B7	CFAP97	TTTPNAQATR	A6801	0.1313	P08174	CD55
	KSLERATQL	C1502	0.0256	Q9UBI1	COMMD3	NTVTPAVGR	A6801	0.0082	Q53HL2	CDCA8	EYDNFFQHL	A2402	0.1614	Q7Z460	CLASP1	TSAEDEGVSQR	A6801	1.32	O00299	CLIC1	DISEVVTPR	A6801	0.0706	P00751	CFB	LSEKTVLLL	C1502	0.5212	P13987	CD59
	AANKVVLQL	C1502	0.0283	Q9NX08	COMMD8	ESYTFTVPR	A6801	0.0214	P12830	CDH1	TSVGSPSNTIGR	A6801	1.0457	Q7Z460	CLASP1	DAFANFANF	B5101	0.0769	Q14677	CLINT1	TYPKIWVKV	A2402	0.0614	P00751	CFB	YPFFRGVTI	B5101	0.0021	O75794	CDC123
	EAANKVVLQLK	A6801	1.2496	Q9NX08	COMMD8	TTGQVVAmK	A6801	0.1222	P06493	CDK1	VIFTKFDEV	C1502	0.9024	Q7Z460	CLASP1	VQPKQDAFANF	A2402	1.0245	Q14677	CLINT1	DSFDQFSAER	A6801	0.144	P13569	CFTR	VYLDITDRL	A2402	0.0169	O60729	CDC14B
	RYLPDTLLL	A2402	0.0156	P21964	COMT	EAFEHPNVVR	A6801	0.0728	P11802	CDK4	ESQSNPVFR	A6801	0.127	Q96S66	CLCC1	EASEEAVSVQR	A6801	0.8973	P30622	CLIP1	LPYALIKGI	B5101	0.0067	P13569	CFTR	AYTLLGHEF	A2402	0.0228	P30260	CDC27
	GYPEVALHF	A2402	0.0078	P53621	COPA	EAFEHPNVVRL	B5101	1.1049	P11802	CDK4	KVSGVILSV	C1502	0.0239	P51798	CLCN7	NTTDPNSTFR	A6801	0.0759	P49759	CLK1	DAAPGASKLR	A6801	0.5093	Q8N884	CGAS	HSNDHTLSF	C1502	0.1257	Q5VT25	CDC42BPA
	SYNPAENAVLL	A2402	0.3344	P53621	COPA	EAGGSEIQR	A6801	0.33	Q96SN8	CDK5RAP2	mRTPVVmTL	C1502	0.8131	Q96B33	CLDN23	EYYRGFTLF	A2402	0.0071	P49761	CLK3	VTAPPARNR	A6801	0.0771	Q9UFW8	CGGBP1	AAYDSLVVGK	A6801	0.6198	Q00587	CDC42EP1
	HAIKSVKIYR	A6801	0.0912	P53618	COPB1	ETFEHPNVVR	A6801	0.0145	Q00534	CDK6	APRSTGPGASL	B0702	0.0076	O15551	CLDN3	SAAHDILSHKR	A6801	1.7595	Q13286	CLN3	DSQLGGQAR	A6801	1.4404	Q9P2M7	CGN	YVTDVGVLQR	A6801	0.0435	O75419	CDC45
	IYTSSVNRL	A2402	0.0513	P35606	COPB2	MPLSTIREV	B5101	0.0134	Q00534	CDK6	RSAAASNYV	C1502	0.1229	O14493	CLDN4	VYISEHEHF	A2402	0.0054	O96005	CLPTM1	KSSPSILAV	C1502	0.0091	O14646	CHD1	GVSEFTKKR	A6801	0.3503	Q99459	CDC5L
	YYVGGEIVTI	A2402	0.1796	P35606	COPB2	ETIKGHSVR	A6801	0.0374	Q5VV42	CDKAL1	NVTTVDTKR	A6801	0.0368	O00299	CLIC1	YISEHEHF	A2402	0.9089	O96005	CLPTM1	DTVEEIVYR	A6801	0.0118	Q86WJ1	CHD1L	RTIAPIIGR	A6801	0.0418	Q99459	CDC5L
	RSVDVTNTTF	C1502	0.7505	O14579	COPE	EVYTDYVATR	A6801	0.0366	Q92772	CDKL2	TSAEDEGVSQR	A6801	1.32	O00299	CLIC1	ATAGIIGVNR	A6801	0.0501	Q00610	CLTC	EmEEKYYRF	A2402	0.7584	Q12873	CHD3	DFSGVTPQR	A6801	0.9272	Q99459	CDC5L
	DTVTmQVTAR	A6801	0.3545	Q9Y678	COPG1	DIYTDYVATR	A6801	0.2575	Q8IVW4	CDKL3	VQPKQDAFANF	A2402	1.0245	Q14677	CLINT1	EYLTKVDKL	A2402	0.3177	Q00610	CLTC	QSYWNHREL	C1502	0.5215	Q14839	CHD4	EITTNSEQR	A6801	0.3189	Q99741	CDC6
	ESTPITAVK	A6801	0.0207	Q9Y678	COPG1	ETASSGLTSK	A6801	0.1523	Q9NXV6	CDKN2AIP	EASEEAVSVQR	A6801	0.8973	P30622	CLIP1	KSFEGLFYF	C1502	0.0826	Q00610	CLTC	ESIDKKISR	A6801	0.036	Q9NZZ3	CHMP5	DAKLEPTNV	B5101	0.1409	Q99741	CDC6
	TVTmQVTAR	A6801	0.1332	Q9Y678	COPG1	AYNPVTHQL	A2402	0.0118	Q4KMG0	CDON	ESSKASSITR	A6801	0.3671	P30622	CLIP1	LYEEAFTVF	A2402	0.0181	P53675	CLTCL1	KPKAPPPSL	B0702	0.0028	Q9NZZ3	CHMP5	ELAKVHQNK	A6801	0.1983	Q99741	CDC6
	TTADGSSILDR	A6801	0.7443	Q9BT78	COPS4	TTAQEVLAR	A6801	0.0257	Q9H211	CDT1	NTTDPNSTFR	A6801	0.0759	P49759	CLK1	TYLEKFQNL	A2402	0.0167	Q96AJ1	CLUAP1	TYHPGVPVF	A2402	0.0057	Q9UHD1	CHORDC1	TALAQImTI	B5101	0.0125	O00311	CDC7
	YYALEVSYF	A2402	0.0093	Q92905	COPS5	TTAQEVLARAR	A6801	1.3807	Q9H211	CDT1	EYYRGFTLF	A2402	0.0071	P49761	CLK3	KNSGVLmVV	C1502	1.5617	Q7Z7K0	CMC1	RTYQEIQEL	C1502	0.0076	Q8IZ52	CHPF	DVTRDIVSR	A6801	0.1101	Q6P1J9	CDC73
	DVAGGTGDIAFR	A6801	0.5587	Q5HYK3	COQ5	IYSDTQFPSL	A2402	0.2223	Q9UKY7	CDV3	SAAHDILSHKR	A6801	1.7595	Q13286	CLN3	EVFTPVVQR	A6801	0.0043	Q8IY22	CMIP	TYVSGmLRF	A2402	0.0122	Q8WUD6	CHPT1	ATENIPVVRR	A6801	0.6054	Q6P1J9	CDC73
	AVNPKFLAV	C1502	0.009	Q9BR76	CORO1B	LYQHEINLF	A2402	0.0097	Q03701	CEBPZ	LASLPLRV	B5101	1.0403	O96005	CLPTM1	KYPDVIQEL	A2402	0.014	Q6P4Q7	CNNM4	DSFDLKGIYTR	A6801	0.2908	Q7L1S5	CHST9	ESFPGSFRGR	A6801	0.0249	Q9BWT1	CDCA7
	NVFTTGFSR	A6801	0.01	Q9ULV4	CORO1C	DTFPSGIIGR	A6801	0.0182	Q9NYQ7	CELSR3	VYISEHEHF	A2402	0.0054	O96005	CLPTM1	APFLRNVEL	B0702	0.0123	A5YKK6	CNOT1	LSEGHQRTV	C1502	1.3229	O76071	CIAO1	KFAEEFYSF	A2402	0.0042	Q96GN5	CDCA7L
	ESFAEmNR	A6801	1.4053	P13073	COX4I1	EVKSITKER	A6801	0.1918	Q02224	CENPE	YISEHEHF	A2402	0.9089	O96005	CLPTM1	EAIQEQITR	A6801	0.1194	A5YKK6	CNOT1	NANPLIYQR	A6801	0.0124	Q9Y3D0	CIAO2B	LYQILQGIVF	A2402	0.3692	P06493	CDK1
	VYGPLPQSF	A2402	0.0023	P13073	COX4I1	KTIKEALEV	C1502	0.0592	Q02224	CENPE	ATAGIIGVNR	A6801	0.0501	Q00610	CLTC	QYEQVKQLF	A2402	0.0524	A5YKK6	CNOT1	APSQQRLVVV	B0702	0.1938	Q9H6Q4	CIAO3	TTGQVVAmK	A6801	0.1222	P06493	CDK1
	ASTVRILEV	C1502	0.3025	P20674	COX5A	ELSVVTSER	A6801	0.129	P49454	CENPF	EYLTKVDKL	A2402	0.3177	Q00610	CLTC	RYPNSHTHYF	A2402	0.033	A5YKK6	CNOT1	HTVGGPGSAR	A6801	0.0994	Q96RK0	CIC	VPSTAIREI	B5101	0.0462	P06493	CDK1
	IYPYVIQEL	A2402	0.0136	P20674	COX5A	KINELELRL	C1502	0.0863	P49454	CENPF	KSFEGLFYF	C1502	0.0826	Q00610	CLTC	TTVAKTVTVTR	A6801	0.5149	A5YKK6	CNOT1	QISEVVVVK	A6801	0.1427	Q14011	CIRBP	EAFEHPNVVR	A6801	0.0728	P11802	CDK4
	AVVGVSSVSR	A6801	0.2259	P12074	COX6A1	KYISGPHEL	A2402	0.0296	P49454	CENPF	LYEEAFTVF	A2402	0.0181	P53675	CLTCL1	TVAKTVTVTR	A6801	0.0314	A5YKK6	CNOT1	SYRDSYDSY	A2402	0.9824	Q14011	CIRBP	EAFEHPNVVRL	B5101	1.1049	P11802	CDK4
	ELAVASFPK	A6801	0.3888	P14406	COX7A2	NTSQETmLR	A6801	0.0328	P49454	CENPF	TYLEKFQNL	A2402	0.0167	Q96AJ1	CLUAP1	NSTGVEIKR	A6801	0.0541	Q9UKZ1	CNOT11	RYFKTPRKF	A2402	0.0302	Q9ULV3	CIZ1	AYVELVHHI	A2402	0.015	Q96SZ6	CDK5RAP1
	GVADALLYR	A6801	0.0227	P14406	COX7A2	KSLPLPSSV	C1502	0.0283	Q9NSP4	CENPM	KNSGVLmVV	C1502	1.5617	Q7Z7K0	CMC1	SNNTPQLNR	A6801	1.3662	Q9NZN8	CNOT2	TSANVTIRK	A6801	0.0441	Q8WWK9	CKAP2	ETSEKSFFSR	A6801	0.1878	Q96SN8	CDK5RAP2
	YmASQPKNK	A6801	1.6799	O14548	COX7A2L	DAPLSPLL	B5101	0.1606	Q96H22	CENPN	EVFTPVVQR	A6801	0.0043	Q8IY22	CMIP	VLPQRFPQF	A2402	0.0341	O95628	CNOT4	IYTEVRELV	A2402	0.1652	Q07065	CKAP4	EAGGSEIQR	A6801	0.33	Q96SN8	CDK5RAP2
	SAFATPFLVVR	A6801	0.8721	P15954	COX7C	ALSTIVSQR	A6801	0.6647	Q5EE01	CENPW	KYPDVIQEL	A2402	0.014	Q6P4Q7	CNNM4	KSYSKAFTL	C1502	0.0092	P09543	CNP	EVAGIINDAK	A6801	0.0378	Q14008	CKAP5	ETFEHPNVVR	A6801	0.0145	Q00534	CDK6
	IGTDVLSTR	A6801	0.8418	P15088	CPA3	VYVDAVGQF	A2402	0.0093	O60308	CEP104	APFLRNVEL	B0702	0.0123	A5YKK6	CNOT1	FYSISQERF	A2402	0.0334	Q9Y2R0	COA3	EVVSGVVSK	A6801	0.0175	Q14008	CKAP5	MPLSTIREV	B5101	0.0134	Q00534	CDK6
	VYILQPEVI	A2402	0.037	Q9H799	CPLANE1	SSSPVVVQH	A6801	1.0825	Q9C0D2	CEP295	EAIQEQITR	A6801	0.1194	A5YKK6	CNOT1	YTFYSISQER	A6801	0.0421	Q9Y2R0	COA3	KYFDEHYEY	A2402	0.1217	P33552	CKS2	DAFGHKSNI	B5101	0.0148	P50613	CDK7
	EATREAVVR	A6801	0.5803	Q99829	CPNE1	HSISIPTKL	C1502	0.0416	Q5VT06	CEP350	QYEQVKQLF	A2402	0.0524	A5YKK6	CNOT1	EVTFLKPQRR	A6801	0.545	O75128	COBL	EYDNFFQHL	A2402	0.1614	Q7Z460	CLASP1	EVYTDYVATR	A6801	0.0366	Q92772	CDKL2
	NVYEVVNPK	A6801	0.0187	Q86YQ8	CPNE8	EAVGVDISGR	A6801	0.1337	Q9C0F1	CEP44	RYPNSHTHYF	A2402	0.033	A5YKK6	CNOT1	EAADTIGQmR	A6801	0.147	Q8WTW3	COG1	TSVGSPSNTIGR	A6801	1.0457	Q7Z460	CLASP1	DIYTDYVATR	A6801	0.2575	Q8IVW4	CDKL3
	NTVHDIVNR	A6801	0.0115	Q9UKF6	CPSF3	RYQTKFRHL	A2402	0.2856	Q96ST8	CEP89	TTVAKTVTVTR	A6801	0.5149	A5YKK6	CNOT1	GQPEIFYTF	A2402	0.0506	Q9UP83	COG5	VIFTKFDEV	C1502	0.9024	Q7Z460	CLASP1	AYNPVTHQL	A2402	0.0118	Q4KMG0	CDON
	TVTTVILEV	C1502	0.453	Q9UKF6	CPSF3	YYKDQFSLL	A2402	0.025	Q96GE4	CEP95	TVAKTVTVTR	A6801	0.0314	A5YKK6	CNOT1	DALAKVTKI	B5101	0.0076	Q96MW5	COG8	ESQSNPVFR	A6801	0.127	Q96S66	CLCC1	TTAQEVLAR	A6801	0.0257	Q9H211	CDT1
	IYADVGEEF	A2402	0.0041	Q16630	CPSF6	QYLTSVQQL	A2402	0.1038	Q8IW35	CEP97	NSTGVEIKR	A6801	0.0541	Q9UKZ1	CNOT11	EAEEISSNR	A6801	0.3118	Q96MW5	COG8	mRTPVVmTL	C1502	0.8131	Q96B33	CLDN23	TTAQEVLARAR	A6801	1.3807	Q9H211	CDT1
	VYDVVELKF	A2402	0.0248	Q8N684	CPSF7	TYVSGTLRF	A2402	0.0073	Q9Y6K0	CEPT1	SNNTPQLNR	A6801	1.3662	Q9NZN8	CNOT2	EAPSNLVISER	A6801	1.8052	Q99715	COL12A1	APRSTGPGASL	B0702	0.0076	O15551	CLDN3	VFIDKQTNL	A2402	0.3233	Q92879	CELF1
	VYVGSFSWW	A2402	0.0787	Q8N684	CPSF7	KmRFLQLNF	A2402	1.8417	Q5XG92	CES4A	VLPQRFPQF	A2402	0.0341	O95628	CNOT4	EVFSPPGSDR	A6801	0.1096	P12110	COL6A2	RSAAASNYV	C1502	0.1229	O14493	CLDN4	DTFPSGIIGR	A6801	0.0182	Q9NYQ7	CELSR3
	DAPIVAHL	B5101	0.1165	P50416	CPT1A	NLQDIIHLL	C1502	0.7485	Q96N23	CFAP54	RYNESLTNF	A2402	0.008	Q9ULM6	CNOT6	EVISPDTTER	A6801	0.0239	P12110	COL6A2	NVTTVDTKR	A6801	0.0368	O00299	CLIC1	ELSVVTSER	A6801	0.129	P49454	CENPF
	DAPIVAHLW	B5101	0.6096	P50416	CPT1A	EAVKPTVGmKR	A6801	0.6928	Q9P2B7	CFAP97	FYSISQERF	A2402	0.0334	Q9Y2R0	COA3	FLFDGSANL	C1502	0.0777	P12111	COL6A3	NVTTVDTKRR	A6801	0.3456	O00299	CLIC1	KYISGPHEL	A2402	0.0296	P49454	CENPF
	RWFDKSFTF	A2402	0.0032	P50416	CPT1A	SAVDPSSGHPR	A6801	0.5405	Q9P2B7	CFAP97	YTFYSISQER	A6801	0.0421	Q9Y2R0	COA3	EAFLTAQTK	A6801	0.1885	Q8N668	COMMD1	TSAEDEGVSQR	A6801	1.32	O00299	CLIC1	KINELELRL	C1502	0.0863	P49454	CENPF
	KSYAGFLTV	C1502	0.0069	Q9H3G5	CPVL	DISEVVTPR	A6801	0.0706	P00751	CFB	EVTFLKPQRR	A6801	0.545	O75128	COBL	EYQIKTNQL	A2402	0.3588	Q9UBI1	COMMD3	DAFANFANF	B5101	0.0769	Q14677	CLINT1	ETVAEFIKR	A6801	0.0182	Q96H22	CENPN
	KYIDFDHVF	A2402	0.0044	Q96RY5	CRAMP1	TYPKIWVKV	A2402	0.0614	P00751	CFB	GSFDSEGVASR	A6801	0.9805	O75128	COBL	KSLERATQL	C1502	0.0256	Q9UBI1	COMMD3	VQPKQDAFANF	A2402	1.0245	Q14677	CLINT1	ALSTIVSQR	A6801	0.6647	Q5EE01	CENPW
	DAPGVPRI	B5101	0.0386	P16220	CREB1	YYVWLQHTL	A2402	0.0813	O15519	CFLAR	VPPKSLEI	B5101	0.1534	Q53SF7	COBLL1	AANKVVLQL	C1502	0.0283	Q9NX08	COMMD8	EASEEAVSVQR	A6801	0.8973	P30622	CLIP1	LYKTIFEGF	A2402	0.0501	O60308	CEP104
	ASSDKTVEV	C1502	0.0773	Q92793	CREBBP	LPYALIKGI	B5101	0.0067	P13569	CFTR	EAADTIGQmR	A6801	0.147	Q8WTW3	COG1	EAANKVVLQLK	A6801	1.2496	Q9NX08	COMMD8	ESSKASSITR	A6801	0.3671	P30622	CLIP1	VYVDAVGQF	A2402	0.0093	O60308	CEP104
	SYLDSIHFF	A2402	0.0015	Q92793	CREBBP	DAAPGASKLR	A6801	0.5093	Q8N884	CGAS	RYSPVLSRF	A2402	0.0051	Q8WTW3	COG1	GYPEVALHF	A2402	0.0078	P53621	COPA	AYFDVPELI	A2402	0.0156	Q8N3C7	CLIP4	VTSGLGSVR	A6801	0.1898	Q8TEP8	CEP192
	EVGDIVKVTR	A6801	0.077	P46109	CRKL	VTAPPARNR	A6801	0.0771	Q9UFW8	CGGBP1	DALAKVTKI	B5101	0.0076	Q96MW5	COG8	SYNPAENAVLL	A2402	0.3344	P53621	COPA	NTTDPNSTFR	A6801	0.0759	P49759	CLK1	HSISIPTKL	C1502	0.0416	Q5VT06	CEP350
	RFEEKHAYF	A2402	0.1182	Q9BZJ0	CRNKL1	DSQLGGQAR	A6801	1.4404	Q9P2M7	CGN	EAEEISSNR	A6801	0.3118	Q96MW5	COG8	HAIKSVKIYR	A6801	0.0912	P53618	COPB1	EYYRGFTLF	A2402	0.0071	P49761	CLK3	EAVGVDISGR	A6801	0.1337	Q9C0F1	CEP44
	DVTNGGIKR	A6801	0.2412	Q9Y4K1	CRYBG1	mYKLSSEQF	A2402	0.0611	Q9BRQ6	CHCHD6	VYNPTPNSL	A2402	0.0214	Q99715	COL12A1	IYTSSVNRL	A2402	0.0513	P35606	COPB2	SAAHDILSHKR	A6801	1.7595	Q13286	CLN3	RYQTKFRHL	A2402	0.2856	Q96ST8	CEP89
	TAIETKVTV	B5101	0.0565	Q9Y4K1	CRYBG1	KSSPSILAV	C1502	0.0091	O14646	CHD1	EYPKFLKRF	A2402	0.06	Q9Y5P4	COL4A3BP	YYVGGEIVTI	A2402	0.1796	P35606	COPB2	VYISEHEHF	A2402	0.0054	O96005	CLPTM1	TYVSGTLRF	A2402	0.0073	Q9Y6K0	CEPT1
	VFDPKVFTF	A2402	0.0056	Q9Y4K1	CRYBG1	DTVEEIVYR	A6801	0.0118	Q86WJ1	CHD1L	DVNDALGYVTR	A6801	0.6955	P12109	COL6A1	RSVDVTNTTF	C1502	0.7505	O14579	COPE	YISEHEHF	A2402	0.9089	O96005	CLPTM1	NLQDIIHLL	C1502	0.7485	Q96N23	CFAP54
	QYAIISEAW	A2402	0.1062	Q9Y2S2	CRYL1	QSYWNHREL	C1502	0.5215	Q14839	CHD4	EVFSPPGSDR	A6801	0.1096	P12110	COL6A2	DTVTmQVTAR	A6801	0.3545	Q9Y678	COPG1	ATAGIIGVNR	A6801	0.0501	Q00610	CLTC	EAVKPTVGMKR	A6801	0.6928	Q9P2B7	CFAP97
	NSmGFGAER	A6801	0.0136	O75534	CSDE1	RYGNTPFLF	A2402	0.0039	P24386	CHM	EVISPDTTER	A6801	0.0239	P12110	COL6A2	ESTPITAVK	A6801	0.0207	Q9Y678	COPG1	EYLTKVDKL	A2402	0.3177	Q00610	CLTC	EAVKPTVGmKR	A6801	0.6928	Q9P2B7	CFAP97
	RTGKPIAV	C1502	1.8149	O75534	CSDE1	EISEAFSQR	A6801	0.0224	Q96CF2	CHMP4C	FLFDGSANL	C1502	0.0777	P12111	COL6A3	TVTmQVTAR	A6801	0.1332	Q9Y678	COPG1	KSFEGLFYF	C1502	0.0826	Q00610	CLTC	SVQGAGTSYR	A6801	0.1915	O15519	CFLAR
	EGSDIDTRR	A6801	0.473	P55060	CSE1L	ESIDKKISR	A6801	0.036	Q9NZZ3	CHMP5	NSIGEAVSGTAR	A6801	0.8831	Q02388	COL7A1	LPYNQPGI	B5101	0.016	Q9UBF2	COPG2	TYLEKFQNL	A2402	0.0167	Q96AJ1	CLUAP1	LPYALIKGI	B5101	0.0067	P13569	CFTR
	HANDASALR	A6801	0.0108	P55060	CSE1L	KPKAPPPSL	B0702	0.0028	Q9NZZ3	CHMP5	EAFLTAQTK	A6801	0.1885	Q8N668	COMMD1	TTADGSSILDR	A6801	0.7443	Q9BT78	COPS4	RYLGKVLEL	A2402	0.0489	O75153	CLUH	DSFDQFSAER	A6801	0.144	P13569	CFTR
	KSQDNVIKV	C1502	0.0755	P55060	CSE1L	TYHPGVPVF	A2402	0.0057	Q9UHD1	CHORDC1	EYQIKTNQL	A2402	0.3588	Q9UBI1	COMMD3	YYALEVSYF	A2402	0.0093	Q92905	COPS5	KNSGVLmVV	C1502	1.5617	Q7Z7K0	CMC1	NTYLRYITV	B5101	0.3108	P13569	CFTR
	NYIKRNWRI	A2402	0.0665	P55060	CSE1L	RTYQEIQEL	C1502	0.0076	Q8IZ52	CHPF	KSLERATQL	C1502	0.0256	Q9UBI1	COMMD3	DVAGGTGDIAFR	A6801	0.5587	Q5HYK3	COQ5	EVFTPVVQR	A6801	0.0043	Q8IY22	CMIP	DAAPGASKLR	A6801	0.5093	Q8N884	CGAS
	AVLSSGLTAAR	A6801	1.7641	P19784	CSNK2A2	TYVSGmLRF	A2402	0.0122	Q8WUD6	CHPT1	AANKVVLQL	C1502	0.0283	Q9NX08	COMMD8	NVFTTGFSR	A6801	0.01	Q9ULV4	CORO1C	ELEANSVFR	A6801	0.3943	Q5EBM0	CMPK2	DSQLGGQAR	A6801	1.4404	Q9P2M7	CGN
	DVYTPKSSR	A6801	0.069	P67870	CSNK2B	GTmVDLILI	C1502	0.6705	Q05901	CHRNB3	EAANKVVLQLK	A6801	1.2496	Q9NX08	COMMD8	VYGPLPQSF	A2402	0.0023	P13073	COX4I1	KYPDVIQEL	A2402	0.014	Q6P4Q7	CNNM4	FNSDVVIVER	A6801	0.8384	Q13111	CHAF1A
	DTAVQYAIGR	A6801	0.4974	Q05048	CSTF1	RYSTGLAGNLL	A2402	0.7909	P0CG13	CHTF8	GYPEVALHF	A2402	0.0078	P53621	COPA	ASTVRILEV	C1502	0.3025	P20674	COX5A	APFLRNVEL	B0702	0.0123	A5YKK6	CNOT1	APRQPGLmAQm	B0702	0.0317	Q5T1J5	CHCHD2P9
	TAVQYAIGR	A6801	0.0479	Q05048	CSTF1	LSEGHQRTV	C1502	1.3229	O76071	CIAO1	SYNPAENAVLL	A2402	0.3344	P53621	COPA	IYPYVIQEL	A2402	0.0136	P20674	COX5A	ASISHFmQF	C1502	0.3923	A5YKK6	CNOT1	APRQPGLmA	B0702	0.0392	Q5T1J5	CHCHD2P9
	SPQEARNmL	B0702	0.0108	P33240	CSTF2	NANPLIYQR	A6801	0.0124	Q9Y3D0	CIAO2B	HAIKSVKIYR	A6801	0.0912	P53618	COPB1	AVVGVSSVSR	A6801	0.2259	P12074	COX6A1	EAIQEQITR	A6801	0.1194	A5YKK6	CNOT1	KSSPSILAV	C1502	0.0091	O14646	CHD1
	AYIDYLSHL	A2402	0.0224	Q12996	CSTF3	NYAFKIYDF	A2402	0.0333	O75838	CIB2	IYTSSVNRL	A2402	0.0513	P35606	COPB2	ELAVASFPK	A6801	0.3888	P14406	COX7A2	QYEQVKQLF	A2402	0.0524	A5YKK6	CNOT1	EmEEKYYRF	A2402	0.7584	Q12873	CHD3
	EAVGSYAENQR	A6801	1.2524	Q12996	CSTF3	HTVGGPGSAR	A6801	0.0994	Q96RK0	CIC	YYVGGEIVTI	A2402	0.1796	P35606	COPB2	SAFATPFLVVR	A6801	0.8721	P15954	COX7C	RYPNSHTHYF	A2402	0.033	A5YKK6	CNOT1	RYGNTPFLF	A2402	0.0039	P24386	CHM
	NYDKVEKLF	A2402	0.1005	Q12996	CSTF3	TYGKIDLGF	A2402	0.0185	Q8TCG1	CIP2A	RSVDVTNTTF	C1502	0.7505	O14579	COPE	VYILQPEVI	A2402	0.037	Q9H799	CPLANE1	TTVAKTVTVTR	A6801	0.5149	A5YKK6	CNOT1	EISEAFSQR	A6801	0.0224	Q96CF2	CHMP4C
	QYLEQSSKL	A2402	0.2406	Q12996	CSTF3	QISEVVVVK	A6801	0.1427	Q14011	CIRBP	VTNTTFLLm	C1502	0.2029	O14579	COPE	EATREAVVR	A6801	0.5803	Q99829	CPNE1	NSTGVEIKR	A6801	0.0541	Q9UKZ1	CNOT11	ESIDKKISR	A6801	0.036	Q9NZZ3	CHMP5
	EAAATEIRR	A6801	0.0256	P56545	CTBP2	SYRDSYDSY	A2402	0.9824	Q14011	CIRBP	DTVTmQVTAR	A6801	0.3545	Q9Y678	COPG1	NVYEVVNPK	A6801	0.0187	Q86YQ8	CPNE8	SNNTPQLNR	A6801	1.3662	Q9NZN8	CNOT2	TYHPGVPVF	A2402	0.0057	Q9UHD1	CHORDC1
	ETFIKGKER	A6801	0.1661	P49711	CTCF	QVSAQHLEV	C1502	0.7851	O14578	CIT	ESTPITAVK	A6801	0.0207	Q9Y678	COPG1	NATYVQPRR	A6801	0.1633	Q9P2I0	CPSF2	KSYSKAFTL	C1502	0.0092	P09543	CNP	RTYQEIQEL	C1502	0.0076	Q8IZ52	CHPF
	NYIKDLNIL	A2402	0.1218	Q05D32	CTDSPL2	RYFKTPRKF	A2402	0.0302	Q9ULV3	CIZ1	TVTmQVTAR	A6801	0.1332	Q9Y678	COPG1	NTVHDIVNR	A6801	0.0115	Q9UKF6	CPSF3	FYSISQERF	A2402	0.0334	Q9Y2R0	COA3	TYVSGmLRF	A2402	0.0122	Q8WUD6	CHPT1
	VYADKLLNI	A2402	0.0178	Q05D32	CTDSPL2	DTVKQGISR	A6801	0.1455	Q8WWK9	CKAP2	LPYNQPGI	B5101	0.016	Q9UBF2	COPG2	TVTTVILEV	C1502	0.453	Q9UKF6	CPSF3	YTFYSISQER	A6801	0.0421	Q9Y2R0	COA3	LYEADFVLF	A2402	0.0168	Q9NRB3	CHST12
	TAASmGPVR	A6801	0.2252	P29279	CTGF	TSANVTIRK	A6801	0.0441	Q8WWK9	CKAP2	TTADGSSILDR	A6801	0.7443	Q9BT78	COPS4	VYDVVELKF	A2402	0.0248	Q8N684	CPSF7	EVTFLKPQRR	A6801	0.545	O75128	COBL	HTSLPASAR	A6801	0.0269	Q9NRB3	CHST12
	DVYGGTNRY	A6801	0.1346	P32929	CTH	IYTEVRELV	A2402	0.1652	Q07065	CKAP4	YYALEVSYF	A2402	0.0093	Q92905	COPS5	DAPIVAHL	B5101	0.1165	P50416	CPT1A	GSFDSEGVASR	A6801	0.9805	O75128	COBL	DSFDLKGIYTR	A6801	0.2908	Q7L1S5	CHST9
	ETEDFDVRSR	A6801	0.4983	P35221	CTNNA1	ATNPAVRTA	C1502	0.3564	Q14008	CKAP5	DVAGGTGDIAFR	A6801	0.5587	Q5HYK3	COQ5	DAPIVAHLW	B5101	0.6096	P50416	CPT1A	GQPEIFYTF	A2402	0.0506	Q9UP83	COG5	NANPLIYQR	A6801	0.0124	Q9Y3D0	CIAO2B
	SSVTKVLLL	C1502	0.1522	Q9UBT7	CTNNAL1	EVAGIINDAK	A6801	0.0378	Q14008	CKAP5	NVFTTGFSR	A6801	0.01	Q9ULV4	CORO1C	RWFDKSFTF	A2402	0.0032	P50416	CPT1A	DALAKVTKI	B5101	0.0076	Q96MW5	COG8	NYAFKIYDF	A2402	0.0333	O75838	CIB2
	DAAHPTNVQR	A6801	0.2152	P35222	CTNNB1	EVVSGVVSK	A6801	0.0175	Q14008	CKAP5	VYGPLPQSF	A2402	0.0023	P13073	COX4I1	KSYAGFLTV	C1502	0.0069	Q9H3G5	CPVL	EAEEISSNR	A6801	0.3118	Q96MW5	COG8	HTVGGPGSAR	A6801	0.0994	Q96RK0	CIC
	HPPSHWPLI	B5101	0.0416	P35222	CTNNB1	STANIDDLK	A6801	0.0702	Q14008	CKAP5	ASTVRILEV	C1502	0.3025	P20674	COX5A	DAPGVPRI	B5101	0.0386	P16220	CREB1	SFVDLRLLL	A2402	0.3915	P02452	COL1A1	TYGKIDLGF	A2402	0.0185	Q8TCG1	CIP2A
	KTNVKFLAI	C1502	0.085	P35222	CTNNB1	KYFDEHYEY	A2402	0.1217	P33552	CKS2	IYPYVIQEL	A2402	0.0136	P20674	COX5A	ASSDKTVEV	C1502	0.0773	Q92793	CREBBP	EYPKFLKRF	A2402	0.06	Q9Y5P4	COL4A3BP	EVVVVKDRETQR	A6801	1.7886	Q14011	CIRBP
	LTDPSQRLV	C1502	0.1002	P35222	CTNNB1	EYDNFFQHL	A2402	0.1614	Q7Z460	CLASP1	AVVGVSSVSR	A6801	0.2259	P12074	COX6A1	EVGDIVKVTR	A6801	0.077	P46109	CRKL	EVFSPPGSDR	A6801	0.1096	P12110	COL6A2	QISEVVVVK	A6801	0.1427	Q14011	CIRBP
	NTNDVETAR	A6801	0.0083	P35222	CTNNB1	TSVGSPSNTIGR	A6801	1.0457	Q7Z460	CLASP1	ELAVASFPK	A6801	0.3888	P14406	COX7A2	DVTNGGIKR	A6801	0.2412	Q9Y4K1	CRYBG1	EAFLTAQTK	A6801	0.1885	Q8N668	COMMD1	SYRDSYDSY	A2402	0.9824	Q14011	CIRBP
	DVYGPQPQVR	A6801	0.1535	O60716	CTNND1	VIFTKFDEV	C1502	0.9024	Q7Z460	CLASP1	SAFATPFLVVR	A6801	0.8721	P15954	COX7C	TAIETKVTV	B5101	0.0565	Q9Y4K1	CRYBG1	EYQIKTNQL	A2402	0.3588	Q9UBI1	COMMD3	RYFKTPRKF	A2402	0.0302	Q9ULV3	CIZ1
	LTNEHERVV	C1502	0.5413	O60716	CTNND1	STANPSTVAGR	A6801	0.4129	O75122	CLASP2	VYILQPEVI	A2402	0.037	Q9H799	CPLANE1	VFDPKVFTF	A2402	0.0056	Q9Y4K1	CRYBG1	KSLERATQL	C1502	0.0256	Q9UBI1	COMMD3	TSANVTIRK	A6801	0.0441	Q8WWK9	CKAP2
	NNYSTPNER	A6801	0.7257	O60716	CTNND1	ESQSNPVFR	A6801	0.127	Q96S66	CLCC1	EATREAVVR	A6801	0.5803	Q99829	CPNE1	QYAIISEAW	A2402	0.1062	Q9Y2S2	CRYL1	AANKVVLQL	C1502	0.0283	Q9NX08	COMMD8	IYTEVRELV	A2402	0.1652	Q07065	CKAP4
	VSNNYIQTL	C1502	0.0634	O60716	CTNND1	KVSGVILSV	C1502	0.0239	P51798	CLCN7	NVYEVVNPK	A6801	0.0187	Q86YQ8	CPNE8	ASAPRLmVL	C1502	0.0082	O75534	CSDE1	EAANKVVLQLK	A6801	1.2496	Q9NX08	COMMD8	EVVSGVVSK	A6801	0.0175	Q14008	CKAP5
	VPPEILNNV	B5101	0.0125	Q6PD62	CTR9	RYEFGQALF	A2402	0.0253	O95832	CLDN1	SDFKQVLLR	A6801	1.9222	Q9P2I0	CPSF2	NSmGFGAER	A6801	0.0136	O75534	CSDE1	RYLPDTLLL	A2402	0.0156	P21964	COMT	ATNPAVRTA	C1502	0.3564	Q14008	CKAP5
	YPRISVNNV	B5101	0.0238	P07339	CTSD	mRTPVVmTL	C1502	0.8131	Q96B33	CLDN23	NTVHDIVNR	A6801	0.0115	Q9UKF6	CPSF3	RTGKPIAV	C1502	1.8149	O75534	CSDE1	GYPEVALHF	A2402	0.0078	P53621	COPA	KYFDEHYEY	A2402	0.1217	P33552	CKS2
	ESAIAIATGK	A6801	0.2193	P09668	CTSH	APRSTGPGASL	B0702	0.0076	O15551	CLDN3	TVTTVILEV	C1502	0.453	Q9UKF6	CPSF3	EGSDIDTRR	A6801	0.473	P55060	CSE1L	SYNPAENAVLL	A2402	0.3344	P53621	COPA	EYDNFFQHL	A2402	0.1614	Q7Z460	CLASP1
	EAQPVVVIR	A6801	0.079	Q2VPK5	CTU2	RSAAASNYV	C1502	0.1229	O14493	CLDN4	VYDVVELKF	A2402	0.0248	Q8N684	CPSF7	EIFDGIQPK	A6801	0.0181	P55060	CSE1L	HAIKSVKIYR	A6801	0.0912	P53618	COPB1	TSVGSPSNTIGR	A6801	1.0457	Q7Z460	CLASP1
	DSAEDQKIHR	A6801	0.9479	Q9H467	CUEDC2	NVTTVDTKR	A6801	0.0368	O00299	CLIC1	DAPIVAHL	B5101	0.1165	P50416	CPT1A	HANDASALR	A6801	0.0108	P55060	CSE1L	ESTLNYGmER	A6801	0.2644	P35606	COPB2	VIFTKFDEV	C1502	0.9024	Q7Z460	CLASP1
	DAYTVQQL	B5101	0.0351	Q13616	CUL1	TSAEDEGVSQR	A6801	1.32	O00299	CLIC1	RWFDKSFTF	A2402	0.0032	P50416	CPT1A	KSQDNVIKV	C1502	0.0755	P55060	CSE1L	IYTSSVNRL	A2402	0.0513	P35606	COPB2	ESQSNPVFR	A6801	0.127	Q96S66	CLCC1
	NSASVYIKK	A6801	0.0278	Q13618	CUL3	DAFANFANF	B5101	0.0769	Q14677	CLINT1	KSYAGFLTV	C1502	0.0069	Q9H3G5	CPVL	LPNSHPPTV	B5101	0.0087	P07498	CSN3	YYVGGEIVTI	A2402	0.1796	P35606	COPB2	KVSGVILSV	C1502	0.0239	P51798	CLCN7
	ESFETFINK	A6801	0.0247	Q13619	CUL4A	VQPKQDAFANF	A2402	1.0245	Q14677	CLINT1	DAPGVPRI	B5101	0.0386	P16220	CREB1	AVLSSGLTAAR	A6801	1.7641	P19784	CSNK2A2	RSVDVTNTTF	C1502	0.7505	O14579	COPE	mRTPVVmTL	C1502	0.8131	Q96B33	CLDN23
	ESFETFINKR	A6801	0.0967	Q13619	CUL4A	EASEEAVSVQR	A6801	0.8973	P30622	CLIP1	DPFLSEKSV	B5101	0.0394	Q70SY1	CREB3L2	DVYTPKSSR	A6801	0.069	P67870	CSNK2B	VTNTTFLLm	C1502	0.2029	O14579	COPE	APRSTGPGASL	B0702	0.0076	O15551	CLDN3
	EAFETFINK	A6801	0.0283	Q13620	CUL4B	SVASSVSSR	A6801	0.015	P30622	CLIP1	ASSDKTVEV	C1502	0.0773	Q92793	CREBBP	KSLPGQNEDL	C1502	1.9415	P01040	CSTA	DTVTmQVTAR	A6801	0.3545	Q9Y678	COPG1	RSAAASNYV	C1502	0.1229	O14493	CLDN4
	EAFETFINKR	A6801	0.1135	Q13620	CUL4B	AYFDVPELI	A2402	0.0156	Q8N3C7	CLIP4	EVGDIVKVTR	A6801	0.077	P46109	CRKL	DTAVQYAIGR	A6801	0.4974	Q05048	CSTF1	ESTPITAVK	A6801	0.0207	Q9Y678	COPG1	LYTEAIKFF	A2402	0.0173	Q2KHT3	CLEC16A
	EAVFNPQSR	A6801	0.1795	Q14999	CUL7	NTTDPNSTFR	A6801	0.0759	P49759	CLK1	LPPPPQQKI	B5101	0.0214	Q9BZJ0	CRNKL1	TAVQYAIGR	A6801	0.0479	Q05048	CSTF1	TVTmQVTAR	A6801	0.1332	Q9Y678	COPG1	NVTTVDTKR	A6801	0.0368	O00299	CLIC1
	SGNTYALYV	C1502	1.0258	Q14999	CUL7	EYYRGFTLF	A2402	0.0071	P49761	CLK3	RFEEKHAYF	A2402	0.1182	Q9BZJ0	CRNKL1	SPQEARNmL	B0702	0.0108	P33240	CSTF2	DGVTmQVTV	B5101	0.148	Q9UBF2	COPG2	TSAEDEGVSQR	A6801	1.32	O00299	CLIC1
	TYEKFFGLL	A2402	0.2867	Q9HCG8	CWC22	SAAHDILSHKR	A6801	1.7595	Q13286	CLN3	DVTNGGIKR	A6801	0.2412	Q9Y4K1	CRYBG1	AYIDYLSHL	A2402	0.0224	Q12996	CSTF3	AYINRASLL	A2402	0.0935	Q9BT78	COPS4	EIAYSDVAK	A6801	0.0565	Q9Y696	CLIC4
	EIYDPRNPVNK	A6801	0.2583	Q6UX04	CWC27	EIIDKDSKTR	A6801	0.3739	Q9H078	CLPB	TAIETKVTV	B5101	0.0565	Q9Y4K1	CRYBG1	EAVGSYAENQR	A6801	1.2524	Q12996	CSTF3	TTADGSSILDR	A6801	0.7443	Q9BT78	COPS4	DAFANFANF	B5101	0.0769	Q14677	CLINT1
	EIYDPRNPVNKR	A6801	0.3534	Q6UX04	CWC27	LASLPLRV	B5101	1.0403	O96005	CLPTM1	VFDPKVFTF	A2402	0.0056	Q9Y4K1	CRYBG1	NYDKVEKLF	A2402	0.1005	Q12996	CSTF3	YYALEVSYF	A2402	0.0093	Q92905	COPS5	VQPKQDAFANF	A2402	1.0245	Q14677	CLINT1
	LSDDHVLIL	C1502	0.0401	Q69YN2	CWF19L1	VYISEHEHF	A2402	0.0054	O96005	CLPTM1	QYAIISEAW	A2402	0.1062	Q9Y2S2	CRYL1	QYLEQSSKL	A2402	0.2406	Q12996	CSTF3	DVAGGTGDIAFR	A6801	0.5587	Q5HYK3	COQ5	EASEEAVSVQR	A6801	0.8973	P30622	CLIP1
	AARVPGPSSSL	B0702	0.6662	P42830	CXCL5	YISEHEHF	A2402	0.9089	O96005	CLPTM1	APRPDRLVNRL	B0702	0.0262	O75534	CSDE1	EAAATEIRR	A6801	0.0256	P56545	CTBP2	NVFTTGFSR	A6801	0.01	Q9ULV4	CORO1C	SVASSVSSR	A6801	0.015	P30622	CLIP1
	AVVKLFGPFTR	A6801	1.4899	P13498	CYBA	NSTDFTTDR	A6801	0.1888	Q9HAW4	CLSPN	ASAPRLmVL	C1502	0.0082	O75534	CSDE1	NYIKDLNIL	A2402	0.1218	Q05D32	CTDSPL2	VYGPLPQSF	A2402	0.0023	P13073	COX4I1	AYFDVPELI	A2402	0.0156	Q8N3C7	CLIP4
	AYSIVAGVF	A2402	0.0966	P13498	CYBA	ATAGIIGVNR	A6801	0.0501	Q00610	CLTC	NSmGFGAER	A6801	0.0136	O75534	CSDE1	VYADKLLNI	A2402	0.0178	Q05D32	CTDSPL2	ASTVRILEV	C1502	0.3025	P20674	COX5A	DAAATAKEI	B5101	0.0445	Q8N3C7	CLIP4
	KYmTAVVKL	A2402	0.0279	P13498	CYBA	EYLTKVDKL	A2402	0.3177	Q00610	CLTC	RTGKPIAV	C1502	1.8149	O75534	CSDE1	TAASmGPVR	A6801	0.2252	P29279	CTGF	IYPYVIQEL	A2402	0.0136	P20674	COX5A	NTTDPNSTFR	A6801	0.0759	P49759	CLK1
	YSIVAGVFV	C1502	0.3744	P13498	CYBA	KSFEGLFYF	C1502	0.0826	Q00610	CLTC	EGSDIDTRR	A6801	0.473	P55060	CSE1L	DVYGGTNRY	A6801	0.1346	P32929	CTH	AVVGVSSVSR	A6801	0.2259	P12074	COX6A1	EYYRGFTLF	A2402	0.0071	P49761	CLK3
	LYEEINQVF	A2402	0.0212	Q6UW02	CYP20A1	SYVETELIF	A2402	0.0165	Q00610	CLTC	EIFDGIQPK	A6801	0.0181	P55060	CSE1L	ETEDFDVRSR	A6801	0.4983	P35221	CTNNA1	ELAVASFPK	A6801	0.3888	P14406	COX7A2	SAAHDILSHKR	A6801	1.7595	Q13286	CLN3
	SAYPQRLEI	C1502	0.009	Q07973	CYP24A1	LYEEAFTVF	A2402	0.0181	P53675	CLTCL1	HANDASALR	A6801	0.0108	P55060	CSE1L	DAAHPTNVQR	A6801	0.2152	P35222	CTNNB1	SAFATPFLVVR	A6801	0.8721	P15954	COX7C	NGFEGTIQR	A6801	0.1496	O15516	CLOCK
	YTSPQPREV	C1502	0.0357	Q07973	CYP24A1	TYLEKFQNL	A2402	0.0167	Q96AJ1	CLUAP1	KSQDNVIKV	C1502	0.0755	P55060	CSE1L	HPPSHWPLI	B5101	0.0416	P35222	CTNNB1	VYILQPEVI	A2402	0.037	Q9H799	CPLANE1	VYISEHEHF	A2402	0.0054	O96005	CLPTM1
	RYFPNPEEF	A2402	0.0033	Q6ZWL3	CYP4V2	KNSGVLmVV	C1502	1.5617	Q7Z7K0	CMC1	LPNSHPPTV	B5101	0.0087	P07498	CSN3	KTNVKFLAI	C1502	0.085	P35222	CTNNB1	EATREAVVR	A6801	0.5803	Q99829	CPNE1	YISEHEHF	A2402	0.9089	O96005	CLPTM1
	DIFYKAIQK	A6801	0.0961	Q16850	CYP51A1	EVFTPVVQR	A6801	0.0043	Q8IY22	CMIP	AVLSSGLTAAR	A6801	1.7641	P19784	CSNK2A2	LTDPSQRLV	C1502	0.1002	P35222	CTNNB1	NVYEVVNPK	A6801	0.0187	Q86YQ8	CPNE8	VYSLQQFGF	A2402	0.0416	Q96KA5	CLPTM1L
	KYGPVFSF	A2402	0.0356	Q16850	CYP51A1	KYPDVIQEL	A2402	0.014	Q6P4Q7	CNNM4	DVYTPKSSR	A6801	0.069	P67870	CSNK2B	NTNDVETAR	A6801	0.0083	P35222	CTNNB1	NTVHDIVNR	A6801	0.0115	Q9UKF6	CPSF3	NSTDFTTDR	A6801	0.1888	Q9HAW4	CLSPN
	YTIPPGHQV	C1502	0.0029	Q16850	CYP51A1	APFLRNVEL	B0702	0.0123	A5YKK6	CNOT1	ETQHIADQVR	A6801	0.5791	P04080	CSTB	LTNEHERVV	C1502	0.5413	O60716	CTNND1	TVTTVILEV	C1502	0.453	Q9UKF6	CPSF3	mSLKQTPLSR	A6801	1.152	P09497	CLTB
	AAVPVAAAR	A6801	0.0543	Q9BWK5	CYREN	ASISHFmQF	C1502	0.3923	A5YKK6	CNOT1	DTAVQYAIGR	A6801	0.4974	Q05048	CSTF1	VPPEILNNV	B5101	0.0125	Q6PD62	CTR9	VYDVVELKF	A2402	0.0248	Q8N684	CPSF7	ATAGIIGVNR	A6801	0.0501	Q00610	CLTC
	ASTILHLVV	C1502	0.9066	P61803	DAD1	EAIQEQITR	A6801	0.1194	A5YKK6	CNOT1	TAVQYAIGR	A6801	0.0479	Q05048	CSTF1	YPRISVNNV	B5101	0.0238	P07339	CTSD	DAPIVAHL	B5101	0.1165	P50416	CPT1A	KSFEGLFYF	C1502	0.0826	Q00610	CLTC
	AYSEIAYLF	A2402	0.0017	Q9Y4D2	DAGLA	QYEQVKQLF	A2402	0.0524	A5YKK6	CNOT1	SPQEARNmL	B0702	0.0108	P33240	CSTF2	ESAIAIATGK	A6801	0.2193	P09668	CTSH	DAPIVAHLW	B5101	0.6096	P50416	CPT1A	TAGIIGVNR	A6801	0.2072	Q00610	CLTC
	TVFISGVIAR	A6801	0.0282	P51397	DAP	RYPNSHTHYF	A2402	0.033	A5YKK6	CNOT1	AYIDYLSHL	A2402	0.0224	Q12996	CSTF3	DSAEDQKIHR	A6801	0.9479	Q9H467	CUEDC2	RWFDKSFTF	A2402	0.0032	P50416	CPT1A	EYLTKVDKL	A2402	0.3177	Q00610	CLTC
	EVVEQGITR	A6801	0.0263	P51398	DAP3	TTVAKTVTVTR	A6801	0.5149	A5YKK6	CNOT1	EAVGSYAENQR	A6801	1.2524	Q12996	CSTF3	DAYTVQQL	B5101	0.0351	Q13616	CUL1	KSYAGFLTV	C1502	0.0069	Q9H3G5	CPVL	LYEEAFTVF	A2402	0.0181	P53675	CLTCL1
	NSISSVVSR	A6801	0.0123	P53355	DAPK1	TVAKTVTVTR	A6801	0.0314	A5YKK6	CNOT1	NYDKVEKLF	A2402	0.1005	Q12996	CSTF3	YRNAYTmVL	C1502	0.9618	Q13618	CUL3	DAPGVPRI	B5101	0.0386	P16220	CREB1	FLNDQTLEF	C1502	0.2319	Q9HBJ8	CLTRN
	HNVQGFHPYR	A6801	0.4214	Q96EP5	DAZAP1	NSTGVEIKR	A6801	0.0541	Q9UKZ1	CNOT11	QYLEQSSKL	A2402	0.2406	Q12996	CSTF3	ESFETFINK	A6801	0.0247	Q13619	CUL4A	DPFLSEKSV	B5101	0.0394	Q70SY1	CREB3L2	TYLEKFQNL	A2402	0.0167	Q96AJ1	CLUAP1
	NVQGFHPYRR	A6801	0.3197	Q96EP5	DAZAP1	SNNTPQLNR	A6801	1.3662	Q9NZN8	CNOT2	EAAATEIRR	A6801	0.0256	P56545	CTBP2	ESFETFINKR	A6801	0.0967	Q13619	CUL4A	ASSDKTVEV	C1502	0.0773	Q92793	CREBBP	EVFTPVVQR	A6801	0.0043	Q8IY22	CMIP
	EAAAIIAQR	A6801	0.0057	Q16643	DBN1	EVESLSVQTR	A6801	0.3729	O75175	CNOT3	NYIKDLNIL	A2402	0.1218	Q05D32	CTDSPL2	EAFETFINK	A6801	0.0283	Q13620	CUL4B	EVGDIVKVTR	A6801	0.077	P46109	CRKL	SVELVDIGK	A6801	0.457	Q96KP4	CNDP2
	SVVGFLSQR	A6801	0.013	Q96JK2	DCAF5	VLPQRFPQF	A2402	0.0341	O95628	CNOT4	VYADKLLNI	A2402	0.0178	Q05D32	CTDSPL2	EAFETFINKR	A6801	0.1135	Q13620	CUL4B	RFEEKHAYF	A2402	0.1182	Q9BZJ0	CRNKL1	KYPDVIQEL	A2402	0.014	Q6P4Q7	CNNM4
	ATSGDYLRV	C1502	0.3734	P61962	DCAF7	RYNESLTNF	A2402	0.008	Q9ULM6	CNOT6	TAASmGPVR	A6801	0.2252	P29279	CTGF	EAVFNPQSR	A6801	0.1795	Q14999	CUL7	DVTNGGIKR	A6801	0.2412	Q9Y4K1	CRYBG1	RYPNSHTHYF	A2402	0.033	A5YKK6	CNOT1
	NFLPPIIARF	A2402	0.0465	Q96PD2	DCBLD2	KSYSKAFTL	C1502	0.0092	P09543	CNP	DVYGGTNRY	A6801	0.1346	P32929	CTH	SGNTYALYV	C1502	1.0258	Q14999	CUL7	TAIETKVTV	B5101	0.0565	Q9Y4K1	CRYBG1	IYNHPPHPTm	A2402	0.1833	A5YKK6	CNOT1
	EVVPEPVAR	A6801	0.0087	P27707	DCK	FYSISQERF	A2402	0.0334	Q9Y2R0	COA3	ETEDFDVRSR	A6801	0.4983	P35221	CTNNA1	EIYDPRNPVNK	A6801	0.2583	Q6UX04	CWC27	VFDPKVFTF	A2402	0.0056	Q9Y4K1	CRYBG1	TVAKTVTVTR	A6801	0.0314	A5YKK6	CNOT1
	KTKEVADRV	C1502	0.5249	Q5T1A1	DCST2	YTFYSISQER	A6801	0.0421	Q9Y2R0	COA3	DAAHPTNVQR	A6801	0.2152	P35222	CTNNB1	EIYDPRNPVNKR	A6801	0.3534	Q6UX04	CWC27	QYAIISEAW	A2402	0.1062	Q9Y2S2	CRYL1	ASISHFmQF	C1502	0.3923	A5YKK6	CNOT1
	ETVNVEPLTK	A6801	0.1182	Q14203	DCTN1	EVTFLKPQRR	A6801	0.545	O75128	COBL	HPPSHWPLI	B5101	0.0416	P35222	CTNNB1	LSDDHVLIL	C1502	0.0401	Q69YN2	CWF19L1	NSmGFGAER	A6801	0.0136	O75534	CSDE1	TTVAKTVTVTR	A6801	0.5149	A5YKK6	CNOT1
	NVIESKAYVGR	A6801	0.5442	O00399	DCTN6	GSFDSEGVASR	A6801	0.9805	O75128	COBL	KTNVKFLAI	C1502	0.085	P35222	CTNNB1	AARVPGPSSSL	B0702	0.6662	P42830	CXCL5	RTGKPIAV	C1502	1.8149	O75534	CSDE1	QYEQVKQLF	A2402	0.0524	A5YKK6	CNOT1
	AVIQVSQIVAR	A6801	1.3313	Q7Z4W1	DCXR	ETVSDVLNSVK	A6801	1.0501	Q14746	COG2	LTDPSQRLV	C1502	0.1002	P35222	CTNNB1	TSQEHTLEV	C1502	0.2837	Q6P9G0	CYB5D1	EGSDIDTRR	A6801	0.473	P55060	CSE1L	APFLRNVEL	B0702	0.0123	A5YKK6	CNOT1
	ASINSTVRL	C1502	0.0846	Q16531	DDB1	RYSVFVNEL	A2402	0.0973	Q14746	COG2	NTNDVETAR	A6801	0.0083	P35222	CTNNB1	KSNPIIRTV	C1502	0.0067	P00387	CYB5R3	HANDASALR	A6801	0.0108	P55060	CSE1L	ASmIHPKEV	C1502	0.2237	Q9H9A5	CNOT10
	DTSGGTTALR	A6801	0.1727	Q16531	DDB1	GQPEIFYTF	A2402	0.0506	Q9UP83	COG5	LTNEHERVV	C1502	0.5413	O60716	CTNND1	AYSIVAGVF	A2402	0.0966	P13498	CYBA	KSQDNVIKV	C1502	0.0755	P55060	CSE1L	NSTGVEIKR	A6801	0.0541	Q9UKZ1	CNOT11
	NSSQVVVAVGR	A6801	1.8119	Q16531	DDB1	DALAKVTKI	B5101	0.0076	Q96MW5	COG8	NNYSTPNER	A6801	0.7257	O60716	CTNND1	KYmTAVVKL	A2402	0.0279	P13498	CYBA	NYIKRNWRI	A2402	0.0665	P55060	CSE1L	EVESLSVQTR	A6801	0.3729	O75175	CNOT3
	TSGGTTALR	A6801	0.1799	Q16531	DDB1	DVFTEAELR	A6801	0.0686	Q96MW5	COG8	VPPEILNNV	B5101	0.0125	Q6PD62	CTR9	HSmDFVAYR	A6801	0.003	P08574	CYC1	LPNSHPPTV	B5101	0.0087	P07498	CSN3	VLPQRFPQF	A2402	0.0341	O95628	CNOT4
	TYLDNGVVF	A2402	0.0089	Q16531	DDB1	EAEEISSNR	A6801	0.3118	Q96MW5	COG8	YPRISVNNV	B5101	0.0238	P07339	CTSD	LYEEINQVF	A2402	0.0212	Q6UW02	CYP20A1	AVLSSGLTAAR	A6801	1.7641	P19784	CSNK2A2	KSYSKAFTL	C1502	0.0092	P09543	CNP
	LYSSEQLLI	A2402	0.2097	Q9NX09	DDIT4	VYNPTPNSL	A2402	0.0214	Q99715	COL12A1	ESAIAIATGK	A6801	0.2193	P09668	CTSH	YTSPQPREV	C1502	0.0357	Q07973	CYP24A1	DVYTPKSSR	A6801	0.069	P67870	CSNK2B	YTFYSISQER	A6801	0.0421	Q9Y2R0	COA3
	DSFFNSAVQK	A6801	0.2845	P39656	DDOST	SFVDLRLLL	A2402	0.3915	P02452	COL1A1	ASAGHAVSI	C1502	0.0681	Q14247	CTTN	KYGPVFTI	A2402	0.1907	Q96SQ9	CYP2S1	RPKRPANQF	B0702	0.033	P67870	CSNK2B	EVTFLKPQRR	A6801	0.545	O75128	COBL
	YSSTQVSVR	A6801	0.191	P39656	DDOST	EYPKFLKRF	A2402	0.06	Q9Y5P4	COL4A3BP	DSAEDQKIHR	A6801	0.9479	Q9H467	CUEDC2	EVYDPFRFDPK	A6801	0.4819	Q08477	CYP4F3	ETQHIADQVR	A6801	0.5791	P04080	CSTB	RYSPVLSRF	A2402	0.0051	Q8WTW3	COG1
	VSLDFPLNV	C1502	0.0454	Q08345	DDR1	EVFSPPGSDR	A6801	0.1096	P12110	COL6A2	DAYTVQQL	B5101	0.0351	Q13616	CUL1	RYFPNPEEF	A2402	0.0033	Q6ZWL3	CYP4V2	DTAVQYAIGR	A6801	0.4974	Q05048	CSTF1	RYSVFVNEL	A2402	0.0973	Q14746	COG2
	DVGPTSHNR	A6801	0.1173	Q13206	DDX10	FLFDGSANL	C1502	0.0777	P12111	COL6A3	NSASVYIKK	A6801	0.0278	Q13618	CUL3	DIFYKAIQK	A6801	0.0961	Q16850	CYP51A1	LPDERTISL	B0702	0.0425	Q05048	CSTF1	DALAKVTKI	B5101	0.0076	Q96MW5	COG8
	EVYNEFVRKR	A6801	0.1305	Q13206	DDX10	EAFLTAQTK	A6801	0.1885	Q8N668	COMMD1	YRNAYTmVL	C1502	0.9618	Q13618	CUL3	DIFYKAIQKR	A6801	0.5004	Q16850	CYP51A1	TAVQYAIGR	A6801	0.0479	Q05048	CSTF1	VYNPTPNSL	A2402	0.0214	Q99715	COL12A1
	QIIKLLPTRR	A6801	1.0464	Q9NVP1	DDX18	EYQIKTNQL	A2402	0.3588	Q9UBI1	COMMD3	ESFETFINK	A6801	0.0247	Q13619	CUL4A	KYGPVFSF	A2402	0.0356	Q16850	CYP51A1	SPQEARNmL	B0702	0.0108	P33240	CSTF2	LPYKGGNTL	B0702	0.0061	Q99715	COL12A1
	DVINFKKIYK	A6801	0.1633	Q9GZR7	DDX24	KSLERATQL	C1502	0.0256	Q9UBI1	COMMD3	ESFETFINKR	A6801	0.0967	Q13619	CUL4A	YTIPPGHQV	C1502	0.0029	Q16850	CYP51A1	AYIDYLSHL	A2402	0.0224	Q12996	CSTF3	EYPKFLKRF	A2402	0.06	Q9Y5P4	COL4A3BP
	KYmDVVKERI	A2402	0.1127	Q9GZR7	DDX24	AANKVVLQL	C1502	0.0283	Q9NX08	COMMD8	EAFETFINK	A6801	0.0283	Q13620	CUL4B	AAVPVAAAR	A6801	0.0543	Q9BWK5	CYREN	EAVGSYAENQR	A6801	1.2524	Q12996	CSTF3	EVFSPPGSDR	A6801	0.1096	P12110	COL6A2
	ESFPSVNSR	A6801	0.0064	Q9H8H2	DDX31	EAANKVVLQLK	A6801	1.2496	Q9NX08	COMMD8	EAFETFINKR	A6801	0.1135	Q13620	CUL4B	AYSEIAYLF	A2402	0.0017	Q9Y4D2	DAGLA	NYDKVEKLF	A2402	0.1005	Q12996	CSTF3	NSIGEAVSGTAR	A6801	0.8831	Q02388	COL7A1
	SSSSFSSSR	A6801	0.1103	O00571	DDX3X	RYLPDTLLL	A2402	0.0156	P21964	COMT	EAVFNPQSR	A6801	0.1795	Q14999	CUL7	EVVEQGITR	A6801	0.0263	P51398	DAP3	QYLEQSSKL	A2402	0.2406	Q12996	CSTF3	LTNPQTLNL	C1502	0.0138	Q8IYK4	COLGALT2
	YYIFIPSKF	A2402	0.0054	Q9H0S4	DDX47	GYPEVALHF	A2402	0.0078	P53621	COPA	HAYPDELIRQR	A6801	0.8467	Q14999	CUL7	NSISSVVSR	A6801	0.0123	P53355	DAPK1	EAAATEIRR	A6801	0.0256	P56545	CTBP2	EYQIKTNQL	A2402	0.3588	Q9UBI1	COMMD3
	DAYLVHLI	B5101	0.005	Q9Y6V7	DDX49	SYNPAENAVLL	A2402	0.3344	P53621	COPA	SGNTYALYV	C1502	1.0258	Q14999	CUL7	EYTGYSFKF	A2402	0.0242	Q9UN19	DAPP1	NYIKDLNIL	A2402	0.1218	Q05D32	CTDSPL2	AANKVVLQL	C1502	0.0283	Q9NX08	COMMD8
	AINPKLLQL	C1502	0.0429	P17844	DDX5	HAIKSVKIYR	A6801	0.0912	P53618	COPB1	SASPIFTHV	C1502	0.0357	Q9HCG8	CWC22	SVVQVSGTVISR	A6801	0.8949	Q6PI48	DARS2	VYADKLLNI	A2402	0.0178	Q05D32	CTDSPL2	GYPEVALHF	A2402	0.0078	P53621	COPA
	FYQEHPDL	A2402	1.9815	P17844	DDX5	ESTLNYGmER	A6801	0.2644	P35606	COPB2	EIYDPRNPVNK	A6801	0.2583	Q6UX04	CWC27	HNVQGFHPYR	A6801	0.4214	Q96EP5	DAZAP1	TAASmGPVR	A6801	0.2252	P29279	CTGF	SYNPAENAVLL	A2402	0.3344	P53621	COPA
	DAIRSLASV	B5101	0.0364	Q9BQ39	DDX50	IYTSSVNRL	A2402	0.0513	P35606	COPB2	EIYDPRNPVNKR	A6801	0.3534	Q6UX04	CWC27	NVQGFHPYRR	A6801	0.3197	Q96EP5	DAZAP1	DVYGGTNRY	A6801	0.1346	P32929	CTH	YYVGGEIVTI	A2402	0.1796	P35606	COPB2
	SNAVSQITR	A6801	1.0613	Q9BQ39	DDX50	YYVGGEIVTI	A2402	0.1796	P35606	COPB2	LSDDHVLIL	C1502	0.0401	Q69YN2	CWF19L1	EAAAIIAQR	A6801	0.0057	Q16643	DBN1	ETEDFDVRSR	A6801	0.4983	P35221	CTNNA1	IYTSSVNRL	A2402	0.0513	P35606	COPB2
	EAGAPELQR	A6801	0.3251	Q8N8A6	DDX51	RSVDVTNTTF	C1502	0.7505	O14579	COPE	AARVPGPSSSL	B0702	0.6662	P42830	CXCL5	NTFDHPYPTTK	A6801	0.1558	P61962	DCAF7	SSVTKVLLL	C1502	0.1522	Q9UBT7	CTNNAL1	RSVDVTNTTF	C1502	0.7505	O14579	COPE
	YTDATPLRV	C1502	0.0096	Q8N8A6	DDX51	RSVDVTNTTFL	C1502	1.6348	O14579	COPE	KSNPIIRTV	C1502	0.0067	P00387	CYB5R3	EVVPEPVAR	A6801	0.0087	P27707	DCK	DAAHPTNVQR	A6801	0.2152	P35222	CTNNB1	DTVTmQVTAR	A6801	0.3545	Q9Y678	COPG1
	DAARFQIGK	A6801	0.1282	Q9Y2R4	DDX52	VTNTTFLLm	C1502	0.2029	O14579	COPE	AYSIVAGVF	A2402	0.0966	P13498	CYBA	ETVNVEPLTK	A6801	0.1182	Q14203	DCTN1	HPPSHWPLI	B5101	0.0416	P35222	CTNNB1	FNETPINPR	A6801	1.6289	Q9Y678	COPG1
	EYIKGFQKL	A2402	0.0397	Q9Y2R4	DDX52	DTVTmQVTAR	A6801	0.3545	Q9Y678	COPG1	KYmTAVVKL	A2402	0.0279	P13498	CYBA	NVIESKAYVGR	A6801	0.5442	O00399	DCTN6	KTNVKFLAI	C1502	0.085	P35222	CTNNB1	TVTmQVTAR	A6801	0.1332	Q9Y678	COPG1
	DIFSEVVGR	A6801	0.0447	Q8TDD1	DDX54	ESTPITAVK	A6801	0.0207	Q9Y678	COPG1	YSIVAGVFV	C1502	0.3744	P13498	CYBA	AVIQVSQIVAR	A6801	1.3313	Q7Z4W1	DCXR	LTDPSQRLV	C1502	0.1002	P35222	CTNNB1	ESTPITAVK	A6801	0.0207	Q9Y678	COPG1
	EVLGAPVKGK	A6801	0.1955	Q9NY93	DDX56	TVTmQVTAR	A6801	0.1332	Q9Y678	COPG1	HSmDFVAYR	A6801	0.003	P08574	CYC1	DTSGGTTALR	A6801	0.1727	Q16531	DDB1	NTNDVETAR	A6801	0.0083	P35222	CTNNB1	TTADGSSILDR	A6801	0.7443	Q9BT78	COPS4
	SNIDKSLYV	C1502	0.8116	P26196	DDX6	AYINRASLL	A2402	0.0935	Q9BT78	COPS4	LYEEINQVF	A2402	0.0212	Q6UW02	CYP20A1	NSSQVVVAVGR	A6801	1.8119	Q16531	DDB1	LTNEHERVV	C1502	0.5413	O60716	CTNND1	YYALEVSYF	A2402	0.0093	Q92905	COPS5
	AYFNFPELL	A2402	0.0168	Q8IY21	DDX60	TTADGSSILDR	A6801	0.7443	Q9BT78	COPS4	YTSPQPREV	C1502	0.0357	Q07973	CYP24A1	RPKGESKDL	B0702	0.0584	Q16531	DDB1	VSNNYIQTL	C1502	0.0634	O60716	CTNND1	NTmNQFVNK	A6801	0.0228	Q7L5N1	COPS6
	EYINFLENL	A2402	0.1014	Q5H9U9	DDX60L	YYALEVSYF	A2402	0.0093	Q92905	COPS5	YTNAVIHEV	C1502	0.0062	P51589	CYP2J2	TSGGTTALR	A6801	0.1799	Q16531	DDB1	VPPEILNNV	B5101	0.0125	Q6PD62	CTR9	DVAGGTGDIAFR	A6801	0.5587	Q5HYK3	COQ5
	DVFGQATAVLR	A6801	0.486	Q8WXF8	DEDD2	DVAGGTGDIAFR	A6801	0.5587	Q5HYK3	COQ5	KYGPVFTI	A2402	0.1907	Q96SQ9	CYP2S1	TYLDNGVVF	A2402	0.0089	Q16531	DDB1	YPRISVNNV	B5101	0.0238	P07339	CTSD	AVNPKFLAV	C1502	0.009	Q9BR76	CORO1B
	FPNIPGKSL	B0702	0.0083	O15121	DEGS1	AVNPKFLAV	C1502	0.009	Q9BR76	CORO1B	EVYDPFRFDPK	A6801	0.4819	Q08477	CYP4F3	KYVPYSESF	A2402	0.0057	O94830	DDHD2	ESAIAIATGK	A6801	0.2193	P09668	CTSH	NVFTTGFSR	A6801	0.01	Q9ULV4	CORO1C
	SYYGPLNLLTF	A2402	0.0192	O15121	DEGS1	ESFAEmNR	A6801	1.4053	P13073	COX4I1	RYFPNPEEF	A2402	0.0033	Q6ZWL3	CYP4V2	LYSSEQLLI	A2402	0.2097	Q9NX09	DDIT4	TYINHVVSV	A2402	0.1393	Q9UBR2	CTSZ	NTFSSKEPQR	A6801	0.146	Q9ULV4	CORO1C
	YYGPLNLLTF	A2402	0.0065	O15121	DEGS1	VYGPLPQSF	A2402	0.0023	P13073	COX4I1	DIFYKAIQK	A6801	0.0961	Q16850	CYP51A1	DSFFNSAVQK	A6801	0.2845	P39656	DDOST	ASAGHAVSI	C1502	0.0681	Q14247	CTTN	VYGPLPQSF	A2402	0.0023	P13073	COX4I1
	LPRGGLTSI	B0702	0.0086	A2RUS2	DENND3	ASTVRILEV	C1502	0.3025	P20674	COX5A	DIFYKAIQKR	A6801	0.5004	Q16850	CYP51A1	WVFKEEGVLR	A6801	0.2558	P39656	DDOST	DSAEDQKIHR	A6801	0.9479	Q9H467	CUEDC2	ESFAEmNR	A6801	1.4053	P13073	COX4I1
	EIIQSTPYGR	A6801	0.188	Q7Z401	DENND4A	IYPYVIQEL	A2402	0.0136	P20674	COX5A	KYGPVFSF	A2402	0.0356	Q16850	CYP51A1	YSSTQVSVR	A6801	0.191	P39656	DDOST	DAYTVQQL	B5101	0.0351	Q13616	CUL1	ASTVRILEV	C1502	0.3025	P20674	COX5A
	SLPESVPLF	A2402	0.0535	Q7Z401	DENND4A	AVVGVSSVSR	A6801	0.2259	P12074	COX6A1	YTIPPGHQV	C1502	0.0029	Q16850	CYP51A1	DVGPTSHNR	A6801	0.1173	Q13206	DDX10	NSASVYIKK	A6801	0.0278	Q13618	CUL3	AVVGVSSVSR	A6801	0.2259	P12074	COX6A1
	EVAQFLTGR	A6801	0.0099	Q6ICB0	DESI1	ELAVASFPK	A6801	0.3888	P14406	COX7A2	AAVPVAAAR	A6801	0.0543	Q9BWK5	CYREN	EVYNEFVRKR	A6801	0.1305	Q13206	DDX10	YRNAYTmVL	C1502	0.9618	Q13618	CUL3	GVAALYKFR	A6801	0.3945	P09669	COX6C
	EmFDGSLYHK	A6801	0.1103	Q15392	DHCR24	GVADALLYR	A6801	0.0227	P14406	COX7A2	ASTILHLVV	C1502	0.9066	P61803	DAD1	QIIKLLPTRR	A6801	1.0464	Q9NVP1	DDX18	ESFETFINK	A6801	0.0247	Q13619	CUL4A	GVADALLYR	A6801	0.0227	P14406	COX7A2
	IPFGNNPIFR	A6801	0.8732	Q15392	DHCR24	SAFATPFLVVR	A6801	0.8721	P15954	COX7C	AYSEIAYLF	A2402	0.0017	Q9Y4D2	DAGLA	IPQKQREITL	B0702	0.0727	Q9NR30	DDX21	ESFETFINKR	A6801	0.0967	Q13619	CUL4A	ELAVASFPK	A6801	0.3888	P14406	COX7A2
	KYGLFQHI	A2402	0.8619	Q15392	DHCR24	TSNTVKLLL	C1502	0.2	Q9H799	CPLANE1	EVVEQGITR	A6801	0.0263	P51398	DAP3	STYEQVDLIGK	A6801	1.1359	Q9NR30	DDX21	EAFETFINK	A6801	0.0283	Q13620	CUL4B	SAFATPFLVVR	A6801	0.8721	P15954	COX7C
	TASQGQWGR	A6801	0.1285	Q9UBM7	DHCR7	VYILQPEVI	A2402	0.037	Q9H799	CPLANE1	EVVEQGITRVR	A6801	0.861	P51398	DAP3	TPYGGQFER	A6801	0.478	Q9NR30	DDX21	EAFETFINKR	A6801	0.1135	Q13620	CUL4B	IGTDVLSTR	A6801	0.8418	P15088	CPA3
	VYINTAQEF	A2402	0.0034	P49366	DHPS	EATREAVVR	A6801	0.5803	Q99829	CPNE1	NSISSVVSR	A6801	0.0123	P53355	DAPK1	DVINFKKIYK	A6801	0.1633	Q9GZR7	DDX24	DYAVVLNQL	A2402	0.186	Q14999	CUL7	YFPPKGYAF	A2402	0.0169	Q7Z5Q1	CPEB2
	ENVLITGGGR	A6801	1.8901	O75911	DHRS3	NVYEVVNPK	A6801	0.0187	Q86YQ8	CPNE8	EYTGYSFKF	A2402	0.0242	Q9UN19	DAPP1	EALPSDIAAEAR	A6801	1.9676	Q9GZR7	DDX24	EAVFNPQSR	A6801	0.1795	Q14999	CUL7	TSNTVKLLL	C1502	0.2	Q9H799	CPLANE1
	TAISKASAQQR	A6801	1.7708	O43143	DHX15	NTVHDIVNR	A6801	0.0115	Q9UKF6	CPSF3	QVSGTVISR	A6801	0.0243	Q6PI48	DARS2	KYmDVVKERI	A2402	0.1127	Q9GZR7	DDX24	SGNTYALYV	C1502	1.0258	Q14999	CUL7	EATREAVVR	A6801	0.5803	Q99829	CPNE1
	TSAEEFVQR	A6801	0.0438	O60231	DHX16	TVTTVILEV	C1502	0.453	Q9UKF6	CPSF3	HNVQGFHPYR	A6801	0.4214	Q96EP5	DAZAP1	QYPGRSLVF	A2402	0.031	Q9GZR7	DDX24	EIYDPRNPVNK	A6801	0.2583	Q6UX04	CWC27	NVYEVVNPK	A6801	0.0187	Q86YQ8	CPNE8
	AYLDKSPQF	A2402	0.008	Q7Z478	DHX29	VYDVVELKF	A2402	0.0248	Q8N684	CPSF7	NVQGFHPYRR	A6801	0.3197	Q96EP5	DAZAP1	SPAKNPSSL	B0702	0.0124	Q9GZR7	DDX24	EIYDPRNPVNKR	A6801	0.3534	Q6UX04	CWC27	NATYVQPRR	A6801	0.1633	Q9P2I0	CPSF2
	DVVFVIDTGR	A6801	0.283	Q7Z478	DHX29	DAPIVAHL	B5101	0.1165	P50416	CPT1A	EAAAIIAQR	A6801	0.0057	Q16643	DBN1	ESFPSVNSR	A6801	0.0064	Q9H8H2	DDX31	LSDDHVLIL	C1502	0.0401	Q69YN2	CWF19L1	NTVHDIVNR	A6801	0.0115	Q9UKF6	CPSF3
	IYFQAPVKI	A2402	0.0167	Q7Z478	DHX29	DAPIVAHLW	B5101	0.6096	P50416	CPT1A	RPDERRFAVF	B0702	0.067	Q8TEB1	DCAF11	SSSSFSSSR	A6801	0.1103	O00571	DDX3X	AARVPGPSSSL	B0702	0.6662	P42830	CXCL5	TVTTVILEV	C1502	0.453	Q9UKF6	CPSF3
	YSVPEILRV	C1502	0.0365	Q7Z478	DHX29	RWFDKSFTF	A2402	0.0032	P50416	CPT1A	NYPSAFHSV	A2402	0.0926	Q96JK2	DCAF5	YSYKGLRSV	C1502	0.0098	Q9NXZ2	DDX43	KSNPIIRTV	C1502	0.0067	P00387	CYB5R3	VYDVVELKF	A2402	0.0248	Q8N684	CPSF7
	TINDIVHVV	C1502	0.0981	Q7L2E3	DHX30	KSYAGFLTV	C1502	0.0069	Q9H3G5	CPVL	ATSGDYLRV	C1502	0.3734	P61962	DCAF7	YYIFIPSKF	A2402	0.0054	Q9H0S4	DDX47	AYSIVAGVF	A2402	0.0966	P13498	CYBA	RWFDKSFTF	A2402	0.0032	P50416	CPT1A
	FVIDVGVER	A6801	0.0058	Q7L7V1	DHX32	KYIDFDHVF	A2402	0.0044	Q96RY5	CRAMP1	NTFDHPYPTTK	A6801	0.1558	P61962	DCAF7	DAYLVHLI	B5101	0.005	Q9Y6V7	DDX49	KYmTAVVKL	A2402	0.0279	P13498	CYBA	DAPIVAHLW	B5101	0.6096	P50416	CPT1A
	NYIRITSEI	A2402	0.105	Q7L7V1	DHX32	DAPGVPRI	B5101	0.0386	P16220	CREB1	EVVPEPVAR	A6801	0.0087	P27707	DCK	AINPKLLQL	C1502	0.0429	P17844	DDX5	YSIVAGVFV	C1502	0.3744	P13498	CYBA	DAPIVAHL	B5101	0.1165	P50416	CPT1A
	VYNPYAALSI	A2402	0.156	Q9H5Z1	DHX35	ASSDKTVEV	C1502	0.0773	Q92793	CREBBP	ETVNVEPLTK	A6801	0.1182	Q14203	DCTN1	FYQEHPDL	A2402	1.9815	P17844	DDX5	LYQPNFNTNF	A2402	0.0096	Q7L576	CYFIP1	KSYAGFLTV	C1502	0.0069	Q9H3G5	CPVL
	EASSEFAKK	A6801	0.1113	Q92620	DHX38	SYLDSIHFF	A2402	0.0015	Q92793	CREBBP	NVIESKAYVGR	A6801	0.5442	O00399	DCTN6	DAIRSLASV	B5101	0.0364	Q9BQ39	DDX50	LYEEINQVF	A2402	0.0212	Q6UW02	CYP20A1	KYIDFDHVF	A2402	0.0044	Q96RY5	CRAMP1
	DALLIHDTV	B5101	0.0193	Q96C10	DHX58	EVGDIVKVTR	A6801	0.077	P46109	CRKL	AVIQVSQIVAR	A6801	1.3313	Q7Z4W1	DCXR	RYVEQKAGITF	A2402	0.0732	Q9BQ39	DDX50	YTNAVIHEV	C1502	0.0062	P51589	CYP2J2	DAPGVPRI	B5101	0.0386	P16220	CREB1
	IYNGKVTSI	A2402	0.0524	Q14562	DHX8	RFEEKHAYF	A2402	0.1182	Q9BZJ0	CRNKL1	DTSGGTTALR	A6801	0.1727	Q16531	DDB1	SNAVSQITR	A6801	1.0613	Q9BQ39	DDX50	RYFPNPEEF	A2402	0.0033	Q6ZWL3	CYP4V2	SYLDSIHFF	A2402	0.0015	Q92793	CREBBP
	TTNVPEIQR	A6801	0.0391	Q14562	DHX8	DVTNGGIKR	A6801	0.2412	Q9Y4K1	CRYBG1	NSSQVVVAVGR	A6801	1.8119	Q16531	DDB1	VPAKLPEI	B5101	0.0774	Q9BQ39	DDX50	DIFYKAIQK	A6801	0.0961	Q16850	CYP51A1	EVGDIVKVTR	A6801	0.077	P46109	CRKL
	VYIHPSSALF	A2402	0.0083	Q14562	DHX8	TAIETKVTV	B5101	0.0565	Q9Y4K1	CRYBG1	TSGGTTALR	A6801	0.1799	Q16531	DDB1	EAGAPELQR	A6801	0.3251	Q8N8A6	DDX51	DIFYKAIQKR	A6801	0.5004	Q16850	CYP51A1	ASTLGQQLR	A6801	1.2795	H7BZ55	CROCC2
	KYPSPFFVF	A2402	0.0022	Q08211	DHX9	VFDPKVFTF	A2402	0.0056	Q9Y4K1	CRYBG1	TYLDNGVVF	A2402	0.0089	Q16531	DDB1	YTDATPLRV	C1502	0.0096	Q8N8A6	DDX51	KYGPVFSF	A2402	0.0356	Q16850	CYP51A1	VFDPKVFTF	A2402	0.0056	Q9Y4K1	CRYBG1
	NYLVRINEI	A2402	0.1628	Q08211	DHX9	QYAIISEAW	A2402	0.1062	Q9Y2S2	CRYL1	LYSSEQLLI	A2402	0.2097	Q9NX09	DDIT4	DAARFQIGK	A6801	0.1282	Q9Y2R4	DDX52	YTIPPGHQV	C1502	0.0029	Q16850	CYP51A1	DVTNGGIKR	A6801	0.2412	Q9Y4K1	CRYBG1
	LYKELGEYF	A2402	0.0189	O60610	DIAPH1	ASAPRLmVL	C1502	0.0082	O75534	CSDE1	DSFFNSAVQK	A6801	0.2845	P39656	DDOST	EYIKGFQKL	A2402	0.0397	Q9Y2R4	DDX52	AAVPVAAAR	A6801	0.0543	Q9BWK5	CYREN	TAIETKVTV	B5101	0.0565	Q9Y4K1	CRYBG1
	mPYQEIKNV	B5101	0.0033	O60610	DIAPH1	NSmGFGAER	A6801	0.0136	O75534	CSDE1	WVFKEEGVLR	A6801	0.2558	P39656	DDOST	DIFSEVVGR	A6801	0.0447	Q8TDD1	DDX54	AYSEIAYLF	A2402	0.0017	Q9Y4D2	DAGLA	RTLPPLAL	C1502	0.1503	Q9Y600	CSAD
	IYIPSYFDF	A2402	0.0027	Q68CQ4	DIEXF	EGSDIDTRR	A6801	0.473	P55060	CSE1L	YSSTQVSVR	A6801	0.191	P39656	DDOST	EVLGAPVKGK	A6801	0.1955	Q9NY93	DDX56	EVVEQGITR	A6801	0.0263	P51398	DAP3	NSmGFGAER	A6801	0.0136	O75534	CSDE1
	TADGVPVSSR	A6801	0.3593	Q9P265	DIP2B	EIFDGIQPK	A6801	0.0181	P55060	CSE1L	DVGPTSHNR	A6801	0.1173	Q13206	DDX10	SNIDKSLYV	C1502	0.8116	P26196	DDX6	EVVEQGITRVR	A6801	0.861	P51398	DAP3	NTFQFTNEAR	A6801	0.0502	O75534	CSDE1
	KSDDTHREV	C1502	0.161	O95661	DIRAS3	HANDASALR	A6801	0.0108	P55060	CSE1L	EVYNEFVRKR	A6801	0.1305	Q13206	DDX10	DVFGQATAVLR	A6801	0.486	Q8WXF8	DEDD2	NSISSVVSR	A6801	0.0123	P53355	DAPK1	KSQDNVIKV	C1502	0.0755	P55060	CSE1L
	EVGVIPSKR	A6801	0.0863	Q12959	DLG1	KSQDNVIKV	C1502	0.0755	P55060	CSE1L	QIIKLLPTRR	A6801	1.0464	Q9NVP1	DDX18	FPNIPGKSL	B0702	0.0083	O15121	DEGS1	EYTGYSFKF	A2402	0.0242	Q9UN19	DAPP1	KANIVHLmL	C1502	0.0713	P55060	CSE1L
	SYGDILHVI	A2402	0.0134	Q92796	DLG3	LPNSHPPTV	B5101	0.0087	P07498	CSN3	IPQKQREITL	B0702	0.0727	Q9NR30	DDX21	RYKPGEPITF	A2402	0.0155	Q6P3S1	DENND1B	QVSGTVISR	A6801	0.0243	Q6PI48	DARS2	HANDASALR	A6801	0.0108	P55060	CSE1L
	QYNPHVHQL	A2402	0.0267	Q8TDM6	DLG5	AVLSSGLTAAR	A6801	1.7641	P19784	CSNK2A2	TPYGGQFER	A6801	0.478	Q9NR30	DDX21	STATGDGVAR	A6801	0.0861	Q6P3S1	DENND1B	SVVQVSGTVISR	A6801	0.8949	Q6PI48	DARS2	EGSDIDTRR	A6801	0.473	P55060	CSE1L
	NSSTVSIVGR	A6801	0.2463	Q8TDJ6	DMXL2	DVYTPKSSR	A6801	0.069	P67870	CSNK2B	DVINFKKIYK	A6801	0.1633	Q9GZR7	DDX24	LPRGGLTSI	B0702	0.0086	A2RUS2	DENND3	HNVQGFHPYR	A6801	0.4214	Q96EP5	DAZAP1	DIVKDPVSR	A6801	0.1777	P68400	CSNK2A1
	YYQSSVQYL	A2402	0.0165	Q86Y56	DNAAF5	RPKRPANQF	B0702	0.033	P67870	CSNK2B	EALPSDIAAEAR	A6801	1.9676	Q9GZR7	DDX24	EIIQSTPYGR	A6801	0.188	Q7Z401	DENND4A	NVQGFHPYRR	A6801	0.3197	Q96EP5	DAZAP1	AVLSSGLTAAR	A6801	1.7641	P19784	CSNK2A2
	KIIDIFTTL	C1502	0.0288	Q8TE73	DNAH5	ETQHIADQVR	A6801	0.5791	P04080	CSTB	EIYVHRSGR	A6801	0.3412	Q9GZR7	DDX24	SLPESVPLF	A2402	0.0535	Q7Z401	DENND4A	EAAAIIAQR	A6801	0.0057	Q16643	DBN1	LSSGLTAAR	A6801	0.1363	P19784	CSNK2A2
	STSTTFVQGR	A6801	0.2838	P25686	DNAJB2	DTAVQYAIGR	A6801	0.4974	Q05048	CSTF1	KYmDVVKERI	A2402	0.1127	Q9GZR7	DDX24	EVAQFLTGR	A6801	0.0099	Q6ICB0	DESI1	RPDERRFAVF	B0702	0.067	Q8TEB1	DCAF11	DVYTPKSSR	A6801	0.069	P67870	CSNK2B
	TSTTFVQGR	A6801	0.1684	P25686	DNAJB2	TAVQYAIGR	A6801	0.0479	Q05048	CSTF1	QYPGRSLVF	A2402	0.031	Q9GZR7	DDX24	EAAPGALGQVK	A6801	1.5571	Q8WYQ5	DGCR8	ATSGDYLRV	C1502	0.3734	P61962	DCAF7	DTAVQYAIGR	A6801	0.4974	Q05048	CSTF1
	IYLEVIHNL	A2402	0.0045	Q8IXB1	DNAJC10	SPQEARNmL	B0702	0.0108	P33240	CSTF2	SPAKNPSSL	B0702	0.0124	Q9GZR7	DDX24	EmFDGSLYHK	A6801	0.1103	Q15392	DHCR24	NTFDHPYPTTK	A6801	0.1558	P61962	DCAF7	TAVQYAIGR	A6801	0.0479	Q05048	CSTF1
	NSYPSLFIFR	A6801	0.1315	Q8IXB1	DNAJC10	AYIDYLSHL	A2402	0.0224	Q12996	CSTF3	ESFPSVNSR	A6801	0.0064	Q9H8H2	DDX31	IPFGNNPIFR	A6801	0.8732	Q15392	DHCR24	EVVPEPVAR	A6801	0.0087	P27707	DCK	SPQEARNmL	B0702	0.0108	P33240	CSTF2
	EVLSDPQTR	A6801	0.1262	Q9NVH1	DNAJC11	EAVGSYAENQR	A6801	1.2524	Q12996	CSTF3	KYmPNVKVAVF	A2402	0.0736	Q13838	DDX39B	TASQGQWGR	A6801	0.1285	Q9UBM7	DHCR7	ETVNVEPLTK	A6801	0.1182	Q14203	DCTN1	LPPEQRQSI	B5101	0.0705	P33240	CSTF2
	STNADALYV	C1502	0.1614	Q99615	DNAJC7	NYDKVEKLF	A2402	0.1005	Q12996	CSTF3	SSSSFSSSR	A6801	0.1103	O00571	DDX3X	VYAFSIENF	A2402	0.004	Q86SQ9	DHDDS	NVIESKAYVGR	A6801	0.5442	O00399	DCTN6	AYIDYLSHL	A2402	0.0224	Q12996	CSTF3
	TNADALYVR	A6801	0.3901	Q99615	DNAJC7	QYLEQSSKL	A2402	0.2406	Q12996	CSTF3	KVIPRDRKTFLF	A2402	1.8134	Q9H0S4	DDX47	VYINTAQEF	A2402	0.0034	P49366	DHPS	AVIQVSQIVAR	A6801	1.3313	Q7Z4W1	DCXR	NYDKVEKLF	A2402	0.1005	Q12996	CSTF3
	VYLPPEAFTF	A2402	0.003	P26358	DNMT1	EAAATEIRR	A6801	0.0256	P56545	CTBP2	YYIFIPSKF	A2402	0.0054	Q9H0S4	DDX47	NAYAGVQTI	B5101	0.004	Q96LJ7	DHRS1	DTSGGTTALR	A6801	0.1727	Q16531	DDB1	QYLEQSSKL	A2402	0.2406	Q12996	CSTF3
	IYIKHPHLF	A2402	0.0012	Q9H147	DNTTIP1	ETFIKGKER	A6801	0.1661	P49711	CTCF	DAYLVHLI	B5101	0.005	Q9Y6V7	DDX49	ENVLITGGGR	A6801	1.8901	O75911	DHRS3	NSSQVVVAVGR	A6801	1.8119	Q16531	DDB1	EAVGSYAENQR	A6801	1.2524	Q12996	CSTF3
	ESHVSGISR	A6801	0.2371	Q5QJE6	DNTTIP2	NYIKDLNIL	A2402	0.1218	Q05D32	CTDSPL2	AINPKLLQL	C1502	0.0429	P17844	DDX5	TAISKASAQQR	A6801	1.7708	O43143	DHX15	TSGGTTALR	A6801	0.1799	Q16531	DDB1	QSVEQIREV	C1502	0.5902	P56545	CTBP2
	LYQEIIHYF	A2402	0.0017	Q14185	DOCK1	VYADKLLNI	A2402	0.0178	Q05D32	CTDSPL2	FYQEHPDL	A2402	1.9815	P17844	DDX5	ETTVPEIQR	A6801	0.0581	O60231	DHX16	TYLDNGVVF	A2402	0.0089	Q16531	DDB1	EAAATEIRR	A6801	0.0256	P56545	CTBP2
	HYSHYISTF	A2402	0.0131	Q9H7D0	DOCK5	TAASmGPVR	A6801	0.2252	P29279	CTGF	DAIRSLASV	B5101	0.0364	Q9BQ39	DDX50	TSAEEFVQR	A6801	0.0438	O60231	DHX16	LYSSEQLLI	A2402	0.2097	Q9NX09	DDIT4	DVYTSLGQLR	A6801	0.2453	O14595	CTDSP2
	PYLDKFFTL	A2402	0.0082	Q96HP0	DOCK6	DVYGGTNRY	A6801	0.1346	P32929	CTH	SNAVSQITR	A6801	1.0613	Q9BQ39	DDX50	AYLDKSPQF	A2402	0.008	Q7Z478	DHX29	DSFFNSAVQK	A6801	0.2845	P39656	DDOST	NYIKDLNIL	A2402	0.1218	Q05D32	CTDSPL2
	PYLDKFFAL	A2402	0.0361	Q96N67	DOCK7	ETEDFDVRSR	A6801	0.4983	P35221	CTNNA1	VPAKLPEI	B5101	0.0774	Q9BQ39	DDX50	DVVFVIDTGR	A6801	0.283	Q7Z478	DHX29	WVFKEEGVLR	A6801	0.2558	P39656	DDOST	VYADKLLNI	A2402	0.0178	Q05D32	CTDSPL2
	TYFDKNYNL	A2402	0.0196	Q96N67	DOCK7	SSVTKVLLL	C1502	0.1522	Q9UBT7	CTNNAL1	EAGAPELQR	A6801	0.3251	Q8N8A6	DDX51	IYFQAPVKI	A2402	0.0167	Q7Z478	DHX29	YSSTQVSVR	A6801	0.191	P39656	DDOST	DVYGGTNRY	A6801	0.1346	P32929	CTH
	YSLRWISDHEYL	A2402	1.9742	P27487	DPP4	DAAHPTNVQR	A6801	0.2152	P35222	CTNNB1	YTDATPLRV	C1502	0.0096	Q8N8A6	DDX51	YSVPEILRV	C1502	0.0365	Q7Z478	DHX29	DVGPTSHNR	A6801	0.1173	Q13206	DDX10	ETEDFDVRSR	A6801	0.4983	P35221	CTNNA1
	IYTKIMDLI	A2402	0.0549	Q2PZI1	DPY19L1	HPPSHWPLI	B5101	0.0416	P35222	CTNNB1	DAARFQIGK	A6801	0.1282	Q9Y2R4	DDX52	SSQVHPLAV	C1502	0.2223	Q7L2E3	DHX30	EVYNEFVRK	A6801	0.0097	Q13206	DDX10	YVASTKYQK	A6801	0.0231	P35221	CTNNA1
	NYSPYVNYF	A2402	0.0035	Q7Z388	DPY19L4	KTNVKFLAI	C1502	0.085	P35222	CTNNB1	EYIKGFQKL	A2402	0.0397	Q9Y2R4	DDX52	VYNPYAALSI	A2402	0.156	Q9H5Z1	DHX35	EVYNEFVRKR	A6801	0.1305	Q13206	DDX10	DAAHPTNVQR	A6801	0.2152	P35222	CTNNB1
	AYSAKIALF	A2402	0.008	Q12882	DPYD	LTDPSQRLV	C1502	0.1002	P35222	CTNNB1	DIFSEVVGR	A6801	0.0447	Q8TDD1	DDX54	DSIIGVTEPR	A6801	0.276	Q8IY37	DHX37	HTYGLImGGSNR	A6801	0.2908	Q9NVP1	DDX18	NTNDVETAR	A6801	0.0083	P35222	CTNNB1
	NVTDIVSIAR	A6801	0.0588	Q12882	DPYD	NTNDVETAR	A6801	0.0083	P35222	CTNNB1	EVLGAPVKGK	A6801	0.1955	Q9NY93	DDX56	APAPRPSLL	B0702	0.0083	Q92620	DHX38	IPQKQREITL	B0702	0.0727	Q9NR30	DDX21	KTNVKFLAI	C1502	0.085	P35222	CTNNB1
	EVIAQARKK	A6801	0.2332	Q16555	DPYSL2	LTNEHERVV	C1502	0.5413	O60716	CTNND1	EVVVSTGVLGR	A6801	1.1627	Q5T1V6	DDX59	EASSEFAKK	A6801	0.1113	Q92620	DHX38	STYEQVDLIGK	A6801	1.1359	Q9NR30	DDX21	LTDPSQRLV	C1502	0.1002	P35222	CTNNB1
	SSAEVIAQAR	A6801	0.0735	Q16555	DPYSL2	NNYSTPNER	A6801	0.7257	O60716	CTNND1	SNIDKSLYV	C1502	0.8116	P26196	DDX6	EVPPNQIVGR	A6801	0.2147	Q6P158	DHX57	DVINFKKIYK	A6801	0.1633	Q9GZR7	DDX24	HPPSHWPLI	B5101	0.0416	P35222	CTNNB1
	MPYKGmTTV	B5101	0.0022	Q14195	DPYSL3	VSNNYIQTL	C1502	0.0634	O60716	CTNND1	EYINFLENL	A2402	0.1014	Q5H9U9	DDX60L	DALLIHDTV	B5101	0.0193	Q96C10	DHX58	EIYVHRSGR	A6801	0.3412	Q9GZR7	DDX24	RTIFPLFm	C1502	0.8708	Q8WYA6	CTNNBL1
	AAVPVIISR	A6801	0.0384	Q14919	DRAP1	VPPEILNNV	B5101	0.0125	Q6PD62	CTR9	DVFGQATAVLR	A6801	0.486	Q8WXF8	DEDD2	IYNGKVTSI	A2402	0.0524	Q14562	DHX8	KYmDVVKERI	A2402	0.1127	Q9GZR7	DDX24	VSNNYIQTL	C1502	0.0634	O60716	CTNND1
	VYSEVAAYEF	A2402	0.0128	Q9Y295	DRG1	YPRISVNNV	B5101	0.0238	P07339	CTSD	FPNIPGKSL	B0702	0.0083	O15121	DEGS1	TTNVPEIQR	A6801	0.0391	Q14562	DHX8	SPAKNPSSL	B0702	0.0124	Q9GZR7	DDX24	VPPEILNNV	B5101	0.0125	Q6PD62	CTR9
	EVFDVIAEIKR	A6801	0.1124	Q9NRR4	DROSHA	ESAIAIATGK	A6801	0.2193	P09668	CTSH	HFIAEHYmF	A2402	0.0197	O15121	DEGS1	VYIHPSSALF	A2402	0.0083	Q14562	DHX8	ESFPSVNSR	A6801	0.0064	Q9H8H2	DDX31	YPRISVNNV	B5101	0.0238	P07339	CTSD
	EGTVVVTER	A6801	0.5992	Q14126	DSG2	ASAGHAVSI	C1502	0.0681	Q14247	CTTN	RYKPGEPITF	A2402	0.0155	Q6P3S1	DENND1B	VYNSWKNNKF	A2402	0.0899	Q14562	DHX8	KYmPNVKVAVF	A2402	0.0736	Q13838	DDX39B	ESAIAIATGK	A6801	0.2193	P09668	CTSH
	RFLDDLGLKF	A2402	0.1353	Q14126	DSG2	EAQPVVVIR	A6801	0.079	Q2VPK5	CTU2	STATGDGVAR	A6801	0.0861	Q6P3S1	DENND1B	KYPSPFFVF	A2402	0.0022	Q08211	DHX9	SSSSFSSSR	A6801	0.1103	O00571	DDX3X	LYNPVSFAF	A2402	0.0081	P09668	CTSH
	VTQEIVTER	A6801	0.0405	Q14126	DSG2	AYVPGFAHI	A2402	0.013	Q9H467	CUEDC2	LPRGGLTSI	B0702	0.0086	A2RUS2	DENND3	RPSAAGINL	B0702	0.0076	Q08211	DHX9	YSYKGLRSV	C1502	0.0098	Q9NXZ2	DDX43	TYINHVVSV	A2402	0.1393	Q9UBR2	CTSZ
	EQASIVKKR	A6801	0.574	P15924	DSP	DSAEDQKIHR	A6801	0.9479	Q9H467	CUEDC2	EIIQSTPYGR	A6801	0.188	Q7Z401	DENND4A	EVSQLTGEVAK	A6801	1.5394	O60610	DIAPH1	YYIFIPSKF	A2402	0.0054	Q9H0S4	DDX47	DSAEDQKIHR	A6801	0.9479	Q9H467	CUEDC2
	GSDGSTRVV	C1502	0.7253	P15924	DSP	DAYTVQQL	B5101	0.0351	Q13616	CUL1	SLPESVPLF	A2402	0.0535	Q7Z401	DENND4A	MPYQEIKNV	B5101	0.0033	O60610	DIAPH1	DAYLVHLI	B5101	0.005	Q9Y6V7	DDX49	DAYTVQQL	B5101	0.0351	Q13616	CUL1
	TAAGQGILSR	A6801	0.1166	Q03001	DST	NSASVYIKK	A6801	0.0278	Q13618	CUL3	ELFRAKMPLR	A6801	0.8053	Q8WUY9	DEPDC1B	mPYEDIRNV	B5101	0.0029	O60879	DIAPH2	AINPKLLQL	C1502	0.0429	P17844	DDX5	NSASVYIKK	A6801	0.0278	Q13618	CUL3
	TYAEKLHRL	A2402	0.0287	Q03001	DST	YRNAYTmVL	C1502	0.9618	Q13618	CUL3	EVAQFLTGR	A6801	0.0099	Q6ICB0	DESI1	AAASVASSR	A6801	0.0701	Q9UPY3	DICER1	FYQEHPDL	A2402	1.9815	P17844	DDX5	YRNAYTmVL	C1502	0.9618	Q13618	CUL3
	TVADKIHSVSR	A6801	0.2887	O95147	DUSP14	ESFETFINKR	A6801	0.0967	Q13619	CUL4A	EAAPGALGQVK	A6801	1.5571	Q8WYQ5	DGCR8	TADGVPVSSR	A6801	0.3593	Q9P265	DIP2B	DAIRSLASV	B5101	0.0364	Q9BQ39	DDX50	ESFETFINKR	A6801	0.0967	Q13619	CUL4A
	VRLEEAFEF	A2402	1.0919	Q13115	DUSP4	EAFETFINK	A6801	0.0283	Q13620	CUL4B	EmFDGSLYHK	A6801	0.1103	Q15392	DHCR24	KSDDTHREV	C1502	0.161	O95661	DIRAS3	KSmDAIRSL	C1502	0.0064	Q9BQ39	DDX50	ESFETFINK	A6801	0.0247	Q13619	CUL4A
	EAFDYIKQR	A6801	0.0243	Q16690	DUSP5	EAFETFINKR	A6801	0.1135	Q13620	CUL4B	IPFGNNPIFR	A6801	0.8732	Q15392	DHCR24	KLSETFLQI	C1502	0.3437	Q96QB1	DLC1	SNAVSQITR	A6801	1.0613	Q9BQ39	DDX50	EAFETFINKR	A6801	0.1135	Q13620	CUL4B
	FYLEGGFSKF	A2402	0.0168	Q16828	DUSP6	EAVFNPQSR	A6801	0.1795	Q14999	CUL7	KYGLFQHI	A2402	0.8619	Q15392	DHCR24	EVGVIPSKR	A6801	0.0863	Q12959	DLG1	VPAKLPEI	B5101	0.0774	Q9BQ39	DDX50	EAFETFINK	A6801	0.0283	Q13620	CUL4B
	ETPAISPSKR	A6801	0.2258	P33316	DUT	TATQSFSTFR	A6801	0.2417	Q14999	CUL7	VYAFSIENF	A2402	0.004	Q86SQ9	DHDDS	SYGDILHVI	A2402	0.0134	Q92796	DLG3	EAGAPELQR	A6801	0.3251	Q8N8A6	DDX51	AYLDSTERF	A2402	0.0057	Q93034	CUL5
	ETESVVSLR	A6801	0.037	O14641	DVL2	EIPTFVTGR	A6801	0.074	Q8IWT3	CUL9	VYINTAQEF	A2402	0.0034	P49366	DHPS	QYNPHVHQL	A2402	0.0267	Q8TDM6	DLG5	YTDATPLRV	C1502	0.0096	Q8N8A6	DDX51	EAVFNPQSR	A6801	0.1795	Q14999	CUL7
	ASYEFVQRL	C1502	0.0108	Q14204	DYNC1H1	SASPIFTHV	C1502	0.0357	Q9HCG8	CWC22	NAYAGVQTI	B5101	0.004	Q96LJ7	DHRS1	TAYGGKYSVK	A6801	0.2934	Q6E0U4	DMKN	DAARFQIGK	A6801	0.1282	Q9Y2R4	DDX52	TYEKFFGLL	A2402	0.2867	Q9HCG8	CWC22
	DAVTFITYV	B5101	0.011	Q14204	DYNC1H1	EIYDPRNPVNK	A6801	0.2583	Q6UX04	CWC27	ENVLITGGGR	A6801	1.8901	O75911	DHRS3	SSSGLHPPK	A6801	0.7067	Q9Y485	DMXL1	EYIKGFQKL	A2402	0.0397	Q9Y2R4	DDX52	EIYDPRNPVNKR	A6801	0.3534	Q6UX04	CWC27
	DVLNIQGVQR	A6801	0.2461	Q14204	DYNC1H1	EIYDPRNPVNKR	A6801	0.3534	Q6UX04	CWC27	EAVNPVAVGKTR	A6801	0.7509	Q96HY7	DHTKD1	TISASGSTTR	A6801	0.2409	Q9Y485	DMXL1	QPANKGFRAL	B0702	0.0665	Q9Y2R4	DDX52	EIYDPRNPVNK	A6801	0.2583	Q6UX04	CWC27
	LSDPQVHTV	C1502	0.0618	Q14204	DYNC1H1	LSDDHVLIL	C1502	0.0401	Q69YN2	CWF19L1	ETTVPEIQR	A6801	0.0581	O60231	DHX16	DAFFSDTQI	B5101	0.0159	Q8TDJ6	DMXL2	DIFSEVVGR	A6801	0.0447	Q8TDD1	DDX54	AARVPGPSSSL	B0702	0.6662	P42830	CXCL5
	DALKNHRTV	B5101	0.0191	Q8NCM8	DYNC2H1	AARVPGPSSSL	B0702	0.6662	P42830	CXCL5	TSAEEFVQR	A6801	0.0438	O60231	DHX16	NSSTVSIVGR	A6801	0.2463	Q8TDJ6	DMXL2	EVLGAPVKGK	A6801	0.1955	Q9NY93	DDX56	AVVKLFGPFTR	A6801	1.4899	P13498	CYBA
	QYASLmHSF	A2402	0.0109	Q9NP97	DYNLRB1	KSNPIIRTV	C1502	0.0067	P00387	CYB5R3	AYLDKSPQF	A2402	0.008	Q7Z478	DHX29	ETFRSSDPATR	A6801	0.2062	P51530	DNA2	KSLLFVNTL	C1502	0.2457	Q9NY93	DDX56	AYSIVAGVF	A2402	0.0966	P13498	CYBA
	DANGNIQQR	A6801	0.2887	Q92630	DYRK2	AVVKLFGPFTR	A6801	1.4899	P13498	CYBA	DVVFVIDTGR	A6801	0.283	Q7Z478	DHX29	KSAVVQLTV	C1502	0.0885	P51530	DNA2	SNIDKSLYV	C1502	0.8116	P26196	DDX6	KYmTAVVKL	A2402	0.0279	P13498	CYBA
	LYTYIQSRF	A2402	0.09	O43781	DYRK3	AYSIVAGVF	A2402	0.0966	P13498	CYBA	IYFQAPVKI	A2402	0.0167	Q7Z478	DHX29	EALPHVVPTLR	A6801	0.788	Q86Y56	DNAAF5	AYFNFPELL	A2402	0.0168	Q8IY21	DDX60	KYMTAVVKL	A2402	0.0279	P13498	CYBA
	VYVERILLL	A2402	0.0133	Q5JPH6	EARS2	KYmTAVVKL	A2402	0.0279	P13498	CYBA	YSVPEILRV	C1502	0.0365	Q7Z478	DHX29	YYQSSVQYL	A2402	0.0165	Q86Y56	DNAAF5	EYINFLENL	A2402	0.1014	Q5H9U9	DDX60L	HSmDFVAYR	A6801	0.003	P08574	CYC1
	DAPTSVKI	B5101	0.0397	O00559	EBAG9	YSIVAGVFV	C1502	0.3744	P13498	CYBA	SSQVHPLAV	C1502	0.2223	Q7L2E3	DHX30	STSTTFVQGR	A6801	0.2838	P25686	DNAJB2	DVFGQATAVLR	A6801	0.486	Q8WXF8	DEDD2	AYLITLGKF	A2402	0.104	Q7L576	CYFIP1
	DAYPNGLQV	B5101	0.0032	P42892	ECE1	YYVRAVLHL	A2402	0.0456	P13498	CYBA	TINDIVHVV	C1502	0.0981	Q7L2E3	DHX30	TSTTFVQGR	A6801	0.1684	P25686	DNAJB2	FPNIPGKSL	B0702	0.0083	O15121	DEGS1	LYQPNFNTNF	A2402	0.0096	Q7L576	CYFIP1
	EALGSGLVSR	A6801	0.203	Q13011	ECH1	HSmDFVAYR	A6801	0.003	P08574	CYC1	NYIRITSEI	A2402	0.105	Q7L7V1	DHX32	EIYHGSTKR	A6801	0.0216	O75953	DNAJB5	HFIAEHYmF	A2402	0.0197	O15121	DEGS1	LYEEINQVF	A2402	0.0212	Q6UW02	CYP20A1
	NYPGLSISL	A2402	0.1639	Q13011	ECH1	LYQPNFNTNF	A2402	0.0096	Q7L576	CYFIP1	VYNPYAALSI	A2402	0.156	Q9H5Z1	DHX35	IYLEVIHNL	A2402	0.0045	Q8IXB1	DNAJC10	RYKPGEPITF	A2402	0.0155	Q6P3S1	DENND1B	YTSPQPREV	C1502	0.0357	Q07973	CYP24A1
	NYVNILATI	A2402	0.0532	Q9H8V3	ECT2	LYEEINQVF	A2402	0.0212	Q6UW02	CYP20A1	APAPRPSLL	B0702	0.0083	Q92620	DHX38	TTFNELVTQR	A6801	0.0279	Q8IXB1	DNAJC10	STATGDGVAR	A6801	0.0861	Q6P3S1	DENND1B	SAYPQRLEI	C1502	0.009	Q07973	CYP24A1
	AFHRPPYHLL	A2402	0.5792	Q6P2E9	EDC4	SAYPQRLEI	C1502	0.009	Q07973	CYP24A1	EASSEFAKK	A6801	0.1113	Q92620	DHX38	EVLSDPQTR	A6801	0.1262	Q9NVH1	DNAJC11	LPRGGLTSI	B0702	0.0086	A2RUS2	DENND3	EVIDDFmTR	A6801	0.0061	Q02318	CYP27A1
	STVTGHVER	A6801	0.0162	Q6P2E9	EDC4	YTSPQPREV	C1502	0.0357	Q07973	CYP24A1	EVPPNQIVGR	A6801	0.2147	Q6P158	DHX57	STNADALYV	C1502	0.1614	Q99615	DNAJC7	EIIQSTPYGR	A6801	0.188	Q7Z401	DENND4A	HYFEKPDAF	A2402	0.0202	P20813	CYP2B6
	AYQSIQNYL	A2402	0.0717	Q92611	EDEM1	RYFPNPEEF	A2402	0.0033	Q6ZWL3	CYP4V2	DALLIHDTV	B5101	0.0193	Q96C10	DHX58	TYmETYVYF	A2402	0.0029	P49184	DNASE1L1	SLPESVPLF	A2402	0.0535	Q7Z401	DENND4A	YYLTPDGQRF	A2402	0.0139	P78329	CYP4F2
	FYQRFPLSF	A2402	0.0142	Q92611	EDEM1	DIFYKAIQK	A6801	0.0961	Q16850	CYP51A1	IYNGKVTSI	A2402	0.0524	Q14562	DHX8	ISNPNSIIL	C1502	0.0245	O00429	DNM1L	EVAQFLTGR	A6801	0.0099	Q6ICB0	DESI1	RYFPNPEEF	A2402	0.0033	Q6ZWL3	CYP4V2
	ATNPEHLEI	C1502	0.0171	Q9BZQ6	EDEM3	DIFYKAIQKR	A6801	0.5004	Q16850	CYP51A1	TTNVPEIQR	A6801	0.0391	Q14562	DHX8	IYKAPSENW	A2402	0.0614	P26358	DNMT1	EAAPGALGQVK	A6801	1.5571	Q8WYQ5	DGCR8	DIFYKAIQK	A6801	0.0961	Q16850	CYP51A1
	RYISQPPLL	A2402	0.0121	Q9BZQ6	EDEM3	KYGPVFSF	A2402	0.0356	Q16850	CYP51A1	VYIHPSSALF	A2402	0.0083	Q14562	DHX8	VYLPPEAFTF	A2402	0.003	P26358	DNMT1	IPFGNNPIFR	A6801	0.8732	Q15392	DHCR24	KYGPVFSF	A2402	0.0356	Q16850	CYP51A1
	DVAAFNKI	B5101	0.5052	P24534	EEF1B2	YTIPPGHQV	C1502	0.0029	Q16850	CYP51A1	KYPSPFFVF	A2402	0.0022	Q08211	DHX9	IYIKHPHLF	A2402	0.0012	Q9H147	DNTTIP1	VYINTAQEF	A2402	0.0034	P49366	DHPS	DIFYKAIQKR	A6801	0.5004	Q16850	CYP51A1
	AYLPVNESF	A2402	0.0049	P13639	EEF2	RIARALAL	B0702	1.7071	O00622	CYR61	RPSAAGINL	B0702	0.0076	Q08211	DHX9	ESHVSGISR	A6801	0.2371	Q5QJE6	DNTTIP2	NAYAGVQTI	B5101	0.004	Q96LJ7	DHRS1	YTIPPGHQV	C1502	0.0029	Q16850	CYP51A1
	AYLPVNESFGF	A2402	0.081	P13639	EEF2	AAVPVAAAR	A6801	0.0543	Q9BWK5	CYREN	EVSQLTGEVAK	A6801	1.5394	O60610	DIAPH1	VYSELLKLF	A2402	0.0047	Q8N1I0	DOCK4	ENVLITGGGR	A6801	1.8901	O75911	DHRS3	EYmSFmNQF	A2402	0.0135	Q5VWQ8	DAB2IP
	RYFDPANGKF	A2402	0.0231	P13639	EEF2	SASVVSVISR	A6801	0.49	P61803	DAD1	mPYQEIKNV	B5101	0.0033	O60610	DIAPH1	PYLDKFFTL	A2402	0.0082	Q96HP0	DOCK6	TAISKASAQQR	A6801	1.7708	O43143	DHX15	ASTILHLVV	C1502	0.9066	P61803	DAD1
	ANNPGVREV	C1502	1.9258	Q7L9B9	EEPD1	AYSEIAYLF	A2402	0.0017	Q9Y4D2	DAGLA	mPYEDIRNV	B5101	0.0029	O60879	DIAPH2	PYLDKFFAL	A2402	0.0361	Q96N67	DOCK7	AYLDKSPQF	A2402	0.008	Q7Z478	DHX29	AYSEIAYLF	A2402	0.0017	Q9Y4D2	DAGLA
	ELmTLPGVTR	A6801	0.3798	Q7L9B9	EEPD1	EVVEQGITR	A6801	0.0263	P51398	DAP3	AAASVASSR	A6801	0.0701	Q9UPY3	DICER1	TYFDKNYNL	A2402	0.0196	Q96N67	DOCK7	DVVFVIDTGR	A6801	0.283	Q7Z478	DHX29	VEVTTLASTR	A6801	1.2188	Q9Y4D2	DAGLA
	TYYRGFLTL	A2402	0.019	Q9BUY7	EFCAB11	NSISSVVSR	A6801	0.0123	P53355	DAPK1	TADGVPVSSR	A6801	0.3593	Q9P265	DIP2B	LYIIQNNSF	A2402	0.0441	Q5JWR5	DOP1A	IYFQAPVKI	A2402	0.0167	Q7Z478	DHX29	EVVEQGITR	A6801	0.0263	P51398	DAP3
	DPKVQINAI	B5101	0.1208	Q7Z2Z2	EFL1	EYTGYSFKF	A2402	0.0242	Q9UN19	DAPP1	KSDDTHREV	C1502	0.161	O95661	DIRAS3	EAYTSVLTV	B5101	0.0056	Q9H2P9	DPH5	YSVPEILRV	C1502	0.0365	Q7Z478	DHX29	NSISSVVSR	A6801	0.0123	P53355	DAPK1
	DIYFNPKTR	A6801	0.1982	Q15029	EFTUD2	QVSGTVISR	A6801	0.0243	Q6PI48	DARS2	KLSETFLQI	C1502	0.3437	Q96QB1	DLC1	KTINAVQQm	C1502	0.0569	Q7Z388	DPY19L4	SSQVHPLAV	C1502	0.2223	Q7L2E3	DHX30	HNVQGFHPYR	A6801	0.4214	Q96EP5	DAZAP1
	KYDEIFYNL	A2402	0.015	Q9NZN4	EHD2	HNVQGFHPYR	A6801	0.4214	Q96EP5	DAZAP1	EVGVIPSKR	A6801	0.0863	Q12959	DLG1	NYSPYVNYF	A2402	0.0035	Q7Z388	DPY19L4	TINDIVHVV	C1502	0.0981	Q7L2E3	DHX30	AYINKVEEL	A2402	0.0677	P07108	DBI
	RSEGVFRFL	C1502	0.2954	Q9NZC4	EHF	NVQGFHPYRR	A6801	0.3197	Q96EP5	DAZAP1	SYGDILHVI	A2402	0.0134	Q92796	DLG3	NVTDIVSIAR	A6801	0.0588	Q12882	DPYD	FVIDVGVER	A6801	0.0058	Q7L7V1	DHX32	EAAAIIAQR	A6801	0.0057	Q16643	DBN1
	YYSPHGHIL	A2402	0.0214	Q9BY44	EIF2A	EAAAIIAQR	A6801	0.0057	Q16643	DBN1	QYNPHVHQL	A2402	0.0267	Q8TDM6	DLG5	TTYGGVSGTAIR	A6801	0.2193	Q12882	DPYD	NYIRITSEI	A2402	0.105	Q7L7V1	DHX32	DVPSPFNHR	A6801	0.1675	Q16643	DBN1
	YYSPHGHILVL	A2402	0.3523	Q9BY44	EIF2A	NYPSAFHSV	A2402	0.0926	Q96JK2	DCAF5	TTARKPVTR	A6801	0.0703	Q15398	DLGAP5	EVIAQARKK	A6801	0.2332	Q16555	DPYSL2	VYNPYAALSI	A2402	0.156	Q9H5Z1	DHX35	NYPSAFHSV	A2402	0.0926	Q96JK2	DCAF5
	RYLNEFEEL	A2402	0.0412	Q9BQI3	EIF2AK1	SVVGFLSQR	A6801	0.013	Q96JK2	DCAF5	TAYGGKYSVK	A6801	0.2934	Q6E0U4	DMKN	SSAEVIAQAR	A6801	0.0735	Q16555	DPYSL2	APAPRPSLL	B0702	0.0083	Q92620	DHX38	EVYDIAFSR	A6801	0.002	P61962	DCAF7
	NYIGLINRI	A2402	0.0428	P19525	EIF2AK2	ATSGDYLRV	C1502	0.3734	P61962	DCAF7	SSSGLHPPK	A6801	0.7067	Q9Y485	DMXL1	mPYKGmTTV	B5101	0.0022	Q14195	DPYSL3	EVPPNQIVGR	A6801	0.2147	Q6P158	DHX57	ATSGDYLRV	C1502	0.3734	P61962	DCAF7
	DVISNINITR	A6801	0.0488	Q13144	EIF2B5	NTFDHPYPTTK	A6801	0.1558	P61962	DCAF7	TISASGSTTR	A6801	0.2409	Q9Y485	DMXL1	AAVPVIISR	A6801	0.0384	Q14919	DRAP1	DALLIHDTV	B5101	0.0193	Q96C10	DHX58	NTFDHPYPTTK	A6801	0.1558	P61962	DCAF7
	VVAPPGVVVSR	A6801	0.3613	Q13144	EIF2B5	EVVPEPVAR	A6801	0.0087	P27707	DCK	DAFFSDTQI	B5101	0.0159	Q8TDJ6	DMXL2	VYSEVAAYEF	A2402	0.0128	Q9Y295	DRG1	RYGLLTNEI	A2402	0.1316	Q96C10	DHX58	SPDIRNTTV	B0702	0.0771	Q96PD2	DCBLD2
	SYPDLLPTF	A2402	0.0024	P41214	EIF2D	KTKEVADRV	C1502	0.5249	Q5T1A1	DCST2	NSSTVSIVGR	A6801	0.2463	Q8TDJ6	DMXL2	ETLQNVKER	A6801	0.1694	O14972	DSCR3	IYNGKVTSI	A2402	0.0524	Q14562	DHX8	NFLPPIIARF	A2402	0.0465	Q96PD2	DCBLD2
	YYNKVSTVF	A2402	0.0078	Q14152	EIF3A	ETVNVEPLTK	A6801	0.1182	Q14203	DCTN1	KSAVVQLTV	C1502	0.0885	P51530	DNA2	EGTVVVTER	A6801	0.5992	Q14126	DSG2	TTNVPEIQR	A6801	0.0391	Q14562	DHX8	mVTEKITLR	A6801	0.0315	Q9UHG0	DCDC2
	RSDSRAQAV	C1502	0.159	P55884	EIF3B	NVIESKAYVGR	A6801	0.5442	O00399	DCTN6	YYQSSVQYL	A2402	0.0165	Q86Y56	DNAAF5	VTQEIVTER	A6801	0.0405	Q14126	DSG2	VYIHPSSALF	A2402	0.0083	Q14562	DHX8	EVVPEPVAR	A6801	0.0087	P27707	DCK
	YSWDIVVQR	A6801	0.0099	O15371	EIF3D	ESVKGSLDR	A6801	0.55	Q96GG9	DCUN1D1	VYAGNFVEV	A2402	0.0921	Q9UBS4	DNAJB11	EQASIVKKR	A6801	0.574	P15924	DSP	KYPSPFFVF	A2402	0.0022	Q08211	DHX9	IVIDFDSINSR	A6801	0.4588	P32321	DCTD
	DAAmEDLTRL	B5101	1.0424	P60228	EIF3E	AVIQVSQIVAR	A6801	1.3313	Q7Z4W1	DCXR	STSTTFVQGR	A6801	0.2838	P25686	DNAJB2	GSDGSTRVV	C1502	0.7253	P15924	DSP	NYLVRINEI	A2402	0.1628	Q08211	DHX9	ETVNVEPLTK	A6801	0.1182	Q14203	DCTN1
	TTAVITNKDVR	A6801	0.8385	P60228	EIF3E	ASINSTVRL	C1502	0.0846	Q16531	DDB1	TSTTFVQGR	A6801	0.1684	P25686	DNAJB2	DTFNKQVKER	A6801	0.1858	Q03001	DST	RPSAAGINL	B0702	0.0076	Q08211	DHX9	DLANVRVGR	A6801	0.1957	Q9BTE1	DCTN5
	TTAVITNKDVRK	A6801	1.5198	P60228	EIF3E	DTSGGTTALR	A6801	0.1727	Q16531	DDB1	IYLEVIHNL	A2402	0.0045	Q8IXB1	DNAJC10	TAAGQGILSR	A6801	0.1166	Q03001	DST	EVSQLTGEVAK	A6801	1.5394	O60610	DIAPH1	NVIESKAYVGR	A6801	0.5442	O00399	DCTN6
	STYYGSFVTR	A6801	0.0286	O15372	EIF3H	NSSQVVVAVGR	A6801	1.8119	Q16531	DDB1	TTFNELVTQR	A6801	0.0279	Q8IXB1	DNAJC10	TYAEKLHRL	A2402	0.0287	Q03001	DST	LYKELGEYF	A2402	0.0189	O60610	DIAPH1	NSSQVVVAVGR	A6801	1.8119	Q16531	DDB1
	TTLEHQKTFR	A6801	0.294	Q13347	EIF3I	TSGGTTALR	A6801	0.1799	Q16531	DDB1	EVLSDPQTR	A6801	0.1262	Q9NVH1	DNAJC11	TVADKIHSVSR	A6801	0.2887	O95147	DUSP14	MPYQEIKNV	B5101	0.0033	O60610	DIAPH1	DTSGGTTALR	A6801	0.1727	Q16531	DDB1
	TYmGHTGAVW	A2402	0.1216	Q13347	EIF3I	TYLDNGVVF	A2402	0.0089	Q16531	DDB1	YPmLIRTI	B5101	0.0051	O75165	DNAJC13	EAASPSGPLR	A6801	0.179	Q13115	DUSP4	IYIPSYFDF	A2402	0.0027	Q68CQ4	DIEXF	TSGGTTALR	A6801	0.1799	Q16531	DDB1
	LYQFNPAFF	A2402	0.0152	Q9UBQ5	EIF3K	LYSSEQLLI	A2402	0.2097	Q9NX09	DDIT4	STNADALYV	C1502	0.1614	Q99615	DNAJC7	EAFDYIKQR	A6801	0.0243	Q16690	DUSP5	TADGVPVNSR	A6801	0.3545	Q14689	DIP2A	TYLDNGVVF	A2402	0.0089	Q16531	DDB1
	TTVTAQILLK	A6801	0.342	Q9UBQ5	EIF3K	DSFFNSAVQK	A6801	0.2845	P39656	DDOST	TYmETYVYF	A2402	0.0029	P49184	DNASE1L1	FYLEGGFSKF	A2402	0.0168	Q16828	DUSP6	TADGVPVSSR	A6801	0.3593	Q9P265	DIP2B	SYVVAmETF	A2402	0.012	Q16531	DDB1
	HIADTKVAR	A6801	0.0328	Q9Y262	EIF3L	WVFKEEGVLR	A6801	0.2558	P39656	DDOST	ISNPNSIIL	C1502	0.0245	O00429	DNM1L	ETPAISPSK	A6801	0.0805	P33316	DUT	KSDDTHREV	C1502	0.161	O95661	DIRAS3	ASINSTVRL	C1502	0.0846	Q16531	DDB1
	HIADTKVARR	A6801	0.1303	Q9Y262	EIF3L	YSSTQVSVR	A6801	0.191	P39656	DDOST	VYLPPEAFTF	A2402	0.003	P26358	DNMT1	ETPAISPSKR	A6801	0.2258	P33316	DUT	DIFIDGVVAR	A6801	0.1012	Q8IYB7	DIS3L2	LYSSEQLLI	A2402	0.2097	Q9NX09	DDIT4
	RSNPKIWNV	C1502	0.0203	Q9Y262	EIF3L	DVGPTSHNR	A6801	0.1173	Q13206	DDX10	IYIKHPHLF	A2402	0.0012	Q9H147	DNTTIP1	HATAPTRGSAR	A6801	1.2522	P33316	DUT	KLSETFLQI	C1502	0.3437	Q96QB1	DLC1	DSFFNSAVQK	A6801	0.2845	P39656	DDOST
	RYQDAIRVF	A2402	0.0131	Q9Y262	EIF3L	EVYNEFVRKR	A6801	0.1305	Q13206	DDX10	ESHVSGISR	A6801	0.2371	Q5QJE6	DNTTIP2	ETESVVSLR	A6801	0.037	O14641	DVL2	EVGVIPSKR	A6801	0.0863	Q12959	DLG1	YSSTQVSVR	A6801	0.191	P39656	DDOST
	YYYVGFAYL	A2402	0.0483	Q9Y262	EIF3L	AINPKLmQL	C1502	0.0285	Q92841	DDX17	LYQEIIHYF	A2402	0.0017	Q14185	DOCK1	ASYEFVQRL	C1502	0.0108	Q14204	DYNC1H1	SYGDILHVI	A2402	0.0134	Q92796	DLG3	KLPDVYGVF	A2402	0.1075	P39656	DDOST
	KIDQTQRKV	C1502	0.4857	Q7L2H7	EIF3M	QIIKLLPTRR	A6801	1.0464	Q9NVP1	DDX18	YYGQGFPTF	A2402	0.0017	Q14185	DOCK1	DVLNIQGVQR	A6801	0.2461	Q14204	DYNC1H1	QYNPHVHQL	A2402	0.0267	Q8TDM6	DLG5	WVFKEEGVLR	A6801	0.2558	P39656	DDOST
	NSNTQVVLL	C1502	0.7461	P60842	EIF4A1	IPQKQREITL	B0702	0.0727	Q9NR30	DDX21	VYSELLKLF	A2402	0.0047	Q8N1I0	DOCK4	RYKLYQEmF	A2402	0.0497	Q14204	DYNC1H1	AVPGTDLKIPVF	A2402	1.8396	Q9NPF5	DMAP1	EVYNEFVRKR	A6801	0.1305	Q13206	DDX10
	DVIAQSQSGTGK	A6801	1.4724	P38919	EIF4A3	STYEQVDLIGK	A6801	1.1359	Q9NR30	DDX21	PYLDKFFTL	A2402	0.0082	Q96HP0	DOCK6	YTVPAGmTV	C1502	0.006	Q14204	DYNC1H1	TAYGGKYSV	B5101	0.0745	Q6E0U4	DMKN	DVGPTSHNR	A6801	0.1173	Q13206	DDX10
	TTATMATSGSAR	A6801	1.1387	P38919	EIF4A3	TPYGGQFER	A6801	0.478	Q9NR30	DDX21	GTSVPQLTR	A6801	0.3223	Q96N67	DOCK7	mWSPTHPALF	A2402	0.0512	Q13409	DYNC1I2	TISASGSTTR	A6801	0.2409	Q9Y485	DMXL1	AINPKLmQL	C1502	0.0285	Q92841	DDX17
	LPKSPPYTAF	B0702	0.0735	P23588	EIF4B	DVINFKKIYK	A6801	0.1633	Q9GZR7	DDX24	PYLDKFFAL	A2402	0.0361	Q96N67	DOCK7	DAALQmITV	B5101	0.0148	Q8NCM8	DYNC2H1	DAFFSDTQI	B5101	0.0159	Q8TDJ6	DMXL2	STYEQVDLIGK	A6801	1.1359	Q9NR30	DDX21
	ETLSAVTNNR	A6801	0.0857	Q9NRA8	EIF4ENIF1	EALPSDIAAEAR	A6801	1.9676	Q9GZR7	DDX24	TYFDKNYNL	A2402	0.0196	Q96N67	DOCK7	QYASLmHSF	A2402	0.0109	Q9NP97	DYNLRB1	NSSTVSIVGR	A6801	0.2463	Q8TDJ6	DMXL2	KYmDVVKERI	A2402	0.1127	Q9GZR7	DDX24
	AARPATSTL	B0702	0.0273	Q04637	EIF4G1	EIYVHRSGR	A6801	0.3412	Q9GZR7	DDX24	LYIIQNNSF	A2402	0.0441	Q5JWR5	DOP1A	DANGNIQQR	A6801	0.2887	Q92630	DYRK2	KSAVVQLTV	C1502	0.0885	P51530	DNA2	EIYVHRSGR	A6801	0.3412	Q9GZR7	DDX24
	AYYPAQGVQQF	A2402	0.0202	Q04637	EIF4G1	KYmDVVKERI	A2402	0.1127	Q9GZR7	DDX24	KTINAVQQm	C1502	0.0569	Q7Z388	DPY19L4	EVAEELNVER	A6801	0.0542	A0AVK6	E2F8	EALPHVVPTLR	A6801	0.788	Q86Y56	DNAAF5	DLFVPRPVLR	A6801	0.2773	Q9GZR7	DDX24
	ETPQVAVIVR	A6801	0.4854	Q04637	EIF4G1	QYPGRSLVF	A2402	0.031	Q9GZR7	DDX24	NYSPYVNYF	A2402	0.0035	Q7Z388	DPY19L4	DAPTSVKI	B5101	0.0397	O00559	EBAG9	EYIKRLASL	A2402	0.2152	Q8IVF4	DNAH10	ESFPSVNSR	A6801	0.0064	Q9H8H2	DDX31
	VGNRHGLLV	C1502	1.4104	P56537	EIF6	SPAKNPSSL	B0702	0.0124	Q9GZR7	DDX24	TTYGGVSGTAIR	A6801	0.2193	Q12882	DPYD	DAYPNGLQV	B5101	0.0032	P42892	ECE1	STSTTFVQGR	A6801	0.2838	P25686	DNAJB2	KYMPNVKVAVF	A2402	0.0736	Q13838	DDX39B
	EISSPAVER	A6801	0.0225	Q9BQ52	ELAC2	ESFPSVNSR	A6801	0.0064	Q9H8H2	DDX31	EVIAQARKK	A6801	0.2332	Q16555	DPYSL2	EALGSGLVSR	A6801	0.203	Q13011	ECH1	TSTTFVQGR	A6801	0.1684	P25686	DNAJB2	KYmPNVKVAVF	A2402	0.0736	Q13838	DDX39B
	RYQQWmERF	A2402	0.0139	Q9BQ52	ELAC2	KYmPNVKVAVF	A2402	0.0736	Q13838	DDX39B	SSAEVIAQAR	A6801	0.0735	Q16555	DPYSL2	VYPEKLATKF	A2402	0.0087	Q5VYK3	ECPAS	IYLEVIHNL	A2402	0.0045	Q8IXB1	DNAJC10	STSENITQK	A6801	0.0731	O15523	DDX3Y
	DASAIDFSR	A6801	0.0653	P78545	ELF3	SSSSFSSSR	A6801	0.1103	O00571	DDX3X	mPYKGMTTV	B5101	0.0022	Q14195	DPYSL3	mPQIETRVI	B5101	0.0196	Q9H8V3	ECT2	TTFNELVTQR	A6801	0.0279	Q8IXB1	DNAJC10	DTmPPKGVR	A6801	0.1341	O15523	DDX3Y
	DVSTAGTGASR	A6801	0.9009	P78545	ELF3	YSYKGLRSV	C1502	0.0098	Q9NXZ2	DDX43	AAVPVIISR	A6801	0.0384	Q14919	DRAP1	AYQSIQNYL	A2402	0.0717	Q92611	EDEM1	EVLSDPQTR	A6801	0.1262	Q9NVH1	DNAJC11	YYIFIPSKF	A2402	0.0054	Q9H0S4	DDX47
	EISNIFSNY	A6801	0.1959	P78545	ELF3	YYIFIPSKF	A2402	0.0054	Q9H0S4	DDX47	VYSEVAAYEF	A2402	0.0128	Q9Y295	DRG1	FYQRFPLSF	A2402	0.0142	Q92611	EDEM1	YPmLIRTI	B5101	0.0051	O75165	DNAJC13	DAYLVHLI	B5101	0.005	Q9Y6V7	DDX49
	SVASASTTR	A6801	0.0154	Q99607	ELF4	DAYLVHLI	B5101	0.005	Q9Y6V7	DDX49	EVFDVIAEIKR	A6801	0.1124	Q9NRR4	DROSHA	ATNPEHLEI	C1502	0.0171	Q9BZQ6	EDEM3	STNADALYV	C1502	0.1614	Q99615	DNAJC7	FYQEHPDL	A2402	1.9815	P17844	DDX5
	mAGPGGLAR	A6801	0.2105	P19419	ELK1	AINPKLLQL	C1502	0.0429	P17844	DDX5	ETLQNVKER	A6801	0.1694	O14972	DSCR3	RYISQPPLL	A2402	0.0121	Q9BZQ6	EDEM3	TNADALYVR	A6801	0.3901	Q99615	DNAJC7	AINPKLLQL	C1502	0.0429	P17844	DDX5
	ESSTVFELK	A6801	0.044	Q15370	ELOB	FYQEHPDL	A2402	1.9815	P17844	DDX5	EGTVVVTER	A6801	0.5992	Q14126	DSG2	KINEKPQVI	C1502	0.1798	O60869	EDF1	TYmETYVYF	A2402	0.0029	P49184	DNASE1L1	SNAVSQITR	A6801	1.0613	Q9BQ39	DDX50
	QYPVIIHLI	A2402	0.0102	Q9BW60	ELOVL1	NYTNGSFGSNF	A2402	0.3587	P17844	DDX5	VTQEIVTER	A6801	0.0405	Q14126	DSG2	ESFSQYPPLGR	A6801	0.4523	Q05639	EEF1A2	ISNPNSIIL	C1502	0.0245	O00429	DNM1L	KSMDAIRSL	C1502	0.0064	Q9BQ39	DDX50
	YPVIIHLI	B5101	0.0068	Q9BW60	ELOVL1	DAIRSLASV	B5101	0.0364	Q9BQ39	DDX50	GSDGSTRVV	C1502	0.7253	P15924	DSP	VYERELQTF	A2402	0.0174	Q5JPI9	EEF1AKMT2	VYLPPEAFTF	A2402	0.003	P26358	DNMT1	EAGAPELQR	A6801	0.3251	Q8N8A6	DDX51
	SLRGILTL	B0702	1.998	Q9NXB9	ELOVL2	SNAVSQITR	A6801	1.0613	Q9BQ39	DDX50	TAAGQGILSR	A6801	0.1166	Q03001	DST	AYLPVNESF	A2402	0.0049	P13639	EEF2	EVLQVASSR	A6801	0.0554	Q9Y6K1	DNMT3A	DAARFQIGK	A6801	0.1282	Q9Y2R4	DDX52
	KYITQGQLL	A2402	0.0374	Q9NYP7	ELOVL5	VPAKLPEI	B5101	0.0774	Q9BQ39	DDX50	TYAEKLHRL	A2402	0.0287	Q03001	DST	AYLPVNESFGF	A2402	0.081	P13639	EEF2	IYIKHPHLF	A2402	0.0012	Q9H147	DNTTIP1	EYIKGFQKL	A2402	0.0397	Q9Y2R4	DDX52
	YYFSKLIEF	A2402	0.0056	Q9NYP7	ELOVL5	EAGAPELQR	A6801	0.3251	Q8N8A6	DDX51	TVADKIHSVSR	A6801	0.2887	O95147	DUSP14	DALLQmITI	B5101	0.007	P13639	EEF2	ESHVSGISR	A6801	0.2371	Q5QJE6	DNTTIP2	FSIPILmQL	C1502	0.0147	Q9Y2R4	DDX52
	EGFDGSNPQK	A6801	0.9372	Q96EB1	ELP4	YTDATPLRV	C1502	0.0096	Q8N8A6	DDX51	EAFDYIKQR	A6801	0.0243	Q16690	DUSP5	ESFGFTADLR	A6801	0.0664	P13639	EEF2	VYSELLKLF	A2402	0.0047	Q8N1I0	DOCK4	DIFSEVVGR	A6801	0.0447	Q8TDD1	DDX54
	EIGPVSSSR	A6801	0.0517	Q96EB1	ELP4	DAARFQIGK	A6801	0.1282	Q9Y2R4	DDX52	FYLEGGFSKF	A2402	0.0168	Q16828	DUSP6	RYFDPANGKF	A2402	0.0231	P13639	EEF2	PYLDKFFTL	A2402	0.0082	Q96HP0	DOCK6	SNIDKSLYV	C1502	0.8116	P26196	DDX6
	DVITVSNGGR	A6801	0.3154	Q8N766	EMC1	EYIKGFQKL	A2402	0.0397	Q9Y2R4	DDX52	ETPAISPSK	A6801	0.0805	P33316	DUT	ANNPGVREV	C1502	1.9258	Q7L9B9	EEPD1	EVEISTGER	A6801	0.519	Q96N67	DOCK7	EYINFLENL	A2402	0.1014	Q5H9U9	DDX60L
	EWASRFWLW	A2402	0.265	Q8N766	EMC1	QSIERAKEL	C1502	0.8121	Q9Y2R4	DDX52	ETPAISPSKR	A6801	0.2258	P33316	DUT	ELmTLPGVTR	A6801	0.3798	Q7L9B9	EEPD1	GTSVPQLTR	A6801	0.3223	Q96N67	DOCK7	DVFGQATAVLR	A6801	0.486	Q8WXF8	DEDD2
	IPPEVQRI	B5101	0.0357	Q8N766	EMC1	DIFSEVVGR	A6801	0.0447	Q8TDD1	DDX54	HATAPTRGSAR	A6801	1.2522	P33316	DUT	TYYRGFLTL	A2402	0.019	Q9BUY7	EFCAB11	LYIYPQSLNF	A2402	0.0493	Q96N67	DOCK7	SYVEELVEI	A2402	0.0646	Q6ZN54	DEF8
	NVIAALNSR	A6801	0.0195	Q8N766	EMC1	EVLGAPVKGK	A6801	0.1955	Q9NY93	DDX56	ETESVVSLR	A6801	0.037	O14641	DVL2	DPKVQINAI	B5101	0.1208	Q7Z2Z2	EFL1	TYFDKNYNL	A2402	0.0196	Q96N67	DOCK7	SYYGPLNLLTF	A2402	0.0192	O15121	DEGS1
	QVAPPVLKR	A6801	0.008	Q8N766	EMC1	EVVVSTGVLGR	A6801	1.1627	Q5T1V6	DDX59	ASYEFVQRL	C1502	0.0108	Q14204	DYNC1H1	DIYFNPKTR	A6801	0.1982	Q15029	EFTUD2	EAYTSVLTV	B5101	0.0056	Q9H2P9	DPH5	YYGPLNLLTF	A2402	0.0065	O15121	DEGS1
	mYIIPVVLF	A2402	0.0177	Q5UCC4	EMC10	SNIDKSLYV	C1502	0.8116	P26196	DDX6	DVLNIQGVQR	A6801	0.2461	Q14204	DYNC1H1	EVVQITWNR	A6801	0.0185	Q15029	EFTUD2	NYSPYVNYF	A2402	0.0035	Q7Z388	DPY19L4	FPNIPGKSL	B0702	0.0083	O15121	DEGS1
	QVAEKVASR	A6801	0.0229	O43402	EMC8	EYINFLENL	A2402	0.1014	Q5H9U9	DDX60L	ETFDFQAmGR	A6801	0.0122	Q14204	DYNC1H1	HAGQPVKV	B5101	1.57	Q15029	EFTUD2	AYSAKIALF	A2402	0.008	Q12882	DPYD	HFIAEHYmF	A2402	0.0197	O15121	DEGS1
	DTLYVGTTR	A6801	0.0467	O95834	EML2	DVFGQATAVLR	A6801	0.486	Q8WXF8	DEDD2	RYKLYQEmF	A2402	0.0497	Q14204	DYNC1H1	FVIENESPSGR	A6801	0.7761	Q8NDI1	EHBP1	NVTDIVSIAR	A6801	0.0588	Q12882	DPYD	RYKPGEPITF	A2402	0.0155	Q6P3S1	DENND1B
	HYDPTINKW	A2402	0.0501	O14682	ENC1	FPNIPGKSL	B0702	0.0083	O15121	DEGS1	DAALQmITV	B5101	0.0148	Q8NCM8	DYNC2H1	KYDEIFYNL	A2402	0.015	Q9NZN4	EHD2	TTYGGVSGTAIR	A6801	0.2193	Q12882	DPYD	EYPRETFSF	A2402	0.0182	Q9H6A0	DENND2D
	NSSPIKSER	A6801	0.052	Q16206	ENOX2	RYKPGEPITF	A2402	0.0155	Q6P3S1	DENND1B	DALKNHRTV	B5101	0.0191	Q8NCM8	DYNC2H1	RSEGVFRFL	C1502	0.2954	Q9NZC4	EHF	EVIAQARKK	A6801	0.2332	Q16555	DPYSL2	EIIQSTPYGR	A6801	0.188	Q7Z401	DENND4A
	LVAEITPKGR	A6801	0.2652	Q9NPA8	ENY2	STATGDGVAR	A6801	0.0861	Q6P3S1	DENND1B	QYASLmHSF	A2402	0.0109	Q9NP97	DYNLRB1	YYSPHGHIL	A2402	0.0214	Q9BY44	EIF2A	SSAEVIAQAR	A6801	0.0735	Q16555	DPYSL2	EVAQFLTGR	A6801	0.0099	Q6ICB0	DESI1
	SYLDSVHFF	A2402	0.0016	Q09472	EP300	EYPRETFSF	A2402	0.0182	Q9H6A0	DENND2D	DANGNIQQR	A6801	0.2887	Q92630	DYRK2	EVALEAQTSR	A6801	0.1169	Q9BQI3	EIF2AK1	mPYKGMTTV	B5101	0.0022	Q14195	DPYSL3	IYILDPELL	A2402	0.018	Q13574	DGKZ
	YSLSSAHKV	C1502	0.1232	Q99814	EPAS1	LPRGGLTSI	B0702	0.0086	A2RUS2	DENND3	EVAEELNVER	A6801	0.0542	A0AVK6	E2F8	RYLNEFEEL	A2402	0.0412	Q9BQI3	EIF2AK1	AAVPVIISR	A6801	0.0384	Q14919	DRAP1	IPFGNNPIFR	A6801	0.8732	Q15392	DHCR24
	STSTTTHVTK	A6801	0.4851	Q9H4G0	EPB41L1	EIIQSTPYGR	A6801	0.188	Q7Z401	DENND4A	DAPTSVKI	B5101	0.0397	O00559	EBAG9	NYIGLINRI	A2402	0.0428	P19525	EIF2AK2	VYSEVAAYEF	A2402	0.0128	Q9Y295	DRG1	VYAFSIENF	A2402	0.004	Q86SQ9	DHDDS
	TVSSLAIRK	A6801	0.0524	Q9H4G0	EPB41L1	SLPESVPLF	A2402	0.0535	Q7Z401	DENND4A	DAYPNGLQV	B5101	0.0032	P42892	ECE1	EIIAPSPQRSR	A6801	0.8617	Q9NZJ5	EIF2AK3	EVFDVIAEIKR	A6801	0.1124	Q9NRR4	DROSHA	RSLDDALKL	C1502	0.0824	P00374	DHFR
	ETSESRGISR	A6801	0.1579	O43491	EPB41L2	DLSKGLARR	A6801	0.4955	Q6ICB0	DESI1	YYSPTKNEI	A2402	0.0984	P42892	ECE1	EITSVGSSKR	A6801	0.4262	Q9UI10	EIF2B4	ETLQNVKER	A6801	0.1694	O14972	DSCR3	NAYAGVQTI	B5101	0.004	Q96LJ7	DHRS1
	EVGSVSEVK	A6801	0.1639	O43491	EPB41L2	EVAQFLTGR	A6801	0.0099	Q6ICB0	DESI1	EALGSGLVSR	A6801	0.203	Q13011	ECH1	DVISNINITR	A6801	0.0488	Q13144	EIF2B5	EGTVVVTER	A6801	0.5992	Q14126	DSG2	ENVLITGGGR	A6801	1.8901	O75911	DHRS3
	SAYGPGLVSI	C1502	0.1772	O43491	EPB41L2	EAAPGALGQVK	A6801	1.5571	Q8WYQ5	DGCR8	VYPEKLATKF	A2402	0.0087	Q5VYK3	ECPAS	VVAPPGVVVSR	A6801	0.3613	Q13144	EIF2B5	RFLDDLGLKF	A2402	0.1353	Q14126	DSG2	PFHTSTEmF	A2402	0.1599	O75911	DHRS3
	TSFERRPSKR	A6801	0.6268	Q9HCM4	EPB41L5	IPFGNNPIFR	A6801	0.8732	Q15392	DHCR24	mPQIETRVI	B5101	0.0196	Q9H8V3	ECT2	SYPDLLPTF	A2402	0.0024	P41214	EIF2D	VTQEIVTER	A6801	0.0405	Q14126	DSG2	DALLKSQHI	B5101	0.0223	O75911	DHRS3
	DYDSVFHHL	A2402	0.1406	Q9H2F5	EPC1	KYGLFQHI	A2402	0.8619	Q15392	DHCR24	AYQSIQNYL	A2402	0.0717	Q92611	EDEM1	DAPIGPHL	B5101	0.1863	Q14152	EIF3A	GSDGSTRVV	C1502	0.7253	P15924	DSP	TAISKASAQQR	A6801	1.7708	O43143	DHX15
	VYFSKSEQL	A2402	0.025	P29317	EPHA2	VYINTAQEF	A2402	0.0034	P49366	DHPS	FYQRFPLSF	A2402	0.0142	Q92611	EDEM1	YYNKVSTVF	A2402	0.0078	Q14152	EIF3A	DVLLQVETI	B5101	0.112	Q03001	DST	TSAEEFVQR	A6801	0.0438	O60231	DHX16
	FWYSWRYQLREF	A2402	1.5788	Q8IUS5	EPHX4	NAYAGVQTI	B5101	0.004	Q96LJ7	DHRS1	ATNPEHLEI	C1502	0.0171	Q9BZQ6	EDEM3	RSDSRAQAV	C1502	0.159	P55884	EIF3B	TAAGQGILSR	A6801	0.1166	Q03001	DST	DVVFVIDTGR	A6801	0.283	Q7Z478	DHX29
	ENLTYVQLLR	A6801	1.9478	P58107	EPPK1	ENVLITGGGR	A6801	1.8901	O75911	DHRS3	LPPRAVQI	B5101	0.0447	Q9BZQ6	EDEM3	EGNSFNSPR	A6801	0.5402	O15371	EIF3D	TYAEKLHRL	A2402	0.0287	Q03001	DST	AYLDKSPQF	A2402	0.008	Q7Z478	DHX29
	ETFPTPDGQGR	A6801	0.2963	P58107	EPPK1	TAISKASAQQR	A6801	1.7708	O43143	DHX15	RYISQPPLL	A2402	0.0121	Q9BZQ6	EDEM3	EIASVAYRYR	A6801	0.1023	O15371	EIF3D	TVADKIHSVSR	A6801	0.2887	O95147	DUSP14	IYFQAPVKI	A2402	0.0167	Q7Z478	DHX29
	NTQEKVSYR	A6801	0.0601	P58107	EPPK1	TSAEEFVQR	A6801	0.0438	O60231	DHX16	EVGKVIQQGR	A6801	0.8379	O60869	EDF1	DAAmEDLTRL	B5101	1.0424	P60228	EIF3E	EAFDYIKQR	A6801	0.0243	Q16690	DUSP5	YSVPEILRV	C1502	0.0365	Q7Z478	DHX29
	STATATVSVGK	A6801	1.1441	P58107	EPPK1	AYLDKSPQF	A2402	0.008	Q7Z478	DHX29	KINEKPQVI	C1502	0.1798	O60869	EDF1	TTAVITNKDVRK	A6801	1.5198	P60228	EIF3E	FYLEGGFSKF	A2402	0.0168	Q16828	DUSP6	TINDIVHVV	C1502	0.0981	Q7L2E3	DHX30
	EAFSELSKR	A6801	0.0317	Q12929	EPS8	DVVFVIDTGR	A6801	0.283	Q7Z478	DHX29	NVKNVSVKDVRR	A6801	1.8667	P68104	EEF1A1	DGLVVLKI	B5101	0.3589	O15372	EIF3H	ETPAISPSK	A6801	0.0805	P33316	DUT	SSQVHPLAV	C1502	0.2223	Q7L2E3	DHX30
	ESVANVAEHQR	A6801	1.3513	Q12929	EPS8	IYFQAPVKI	A2402	0.0167	Q7Z478	DHX29	ESFSQYPPLGR	A6801	0.4523	Q05639	EEF1A2	STYYGSFVTR	A6801	0.0286	O15372	EIF3H	ETPAISPSKR	A6801	0.2258	P33316	DUT	NYIRITSEI	A2402	0.105	Q7L7V1	DHX32
	SVANVAEHQR	A6801	0.0658	Q12929	EPS8	YSVPEILRV	C1502	0.0365	Q7Z478	DHX29	VYERELQTF	A2402	0.0174	Q5JPI9	EEF1AKMT2	EAmDVTTTSTR	A6801	0.2238	Q13347	EIF3I	HATAPTRGSAR	A6801	1.2522	P33316	DUT	VYNPYAALSI	A2402	0.156	Q9H5Z1	DHX35
	ESYPLGAIVR	A6801	0.1034	Q8TE68	EPS8L1	SSQVHPLAV	C1502	0.2223	Q7L2E3	DHX30	AYLPVNESF	A2402	0.0049	P13639	EEF2	TTLEHQKTFR	A6801	0.294	Q13347	EIF3I	RPAEVGGmQL	B0702	0.0211	P33316	DUT	VYTDILIGL	A2402	0.1259	Q8IY37	DHX37
	EYTDVLQKI	A2402	0.1321	Q8TE68	EPS8L1	FVIDVGVER	A6801	0.0058	Q7L7V1	DHX32	AYLPVNESFGF	A2402	0.081	P13639	EEF2	TYmGHTGAVW	A2402	0.1216	Q13347	EIF3I	ETESVVSLR	A6801	0.037	O14641	DVL2	DVVYVIDSGK	A6801	0.3937	Q6P158	DHX57
	EAFKQLNQR	A6801	0.0462	Q9H6S3	EPS8L2	NYIRITSEI	A2402	0.105	Q7L7V1	DHX32	ESFGFTADLR	A6801	0.0664	P13639	EEF2	DAFSVEDPVRK	A6801	0.8669	O75822	EIF3J	ASYEFVQRL	C1502	0.0108	Q14204	DYNC1H1	DALLIHDTV	B5101	0.0193	Q96C10	DHX58
	TSSSNVIHR	A6801	0.0949	Q6P179	ERAP2	ASLPYAQQL	C1502	0.0756	Q9H6R0	DHX33	RYFDPANGKF	A2402	0.0231	P13639	EEF2	LYQFNPAFF	A2402	0.0152	Q9UBQ5	EIF3K	DAVTFITYV	B5101	0.011	Q14204	DYNC1H1	VYIHPSSALF	A2402	0.0083	Q14562	DHX8
	DTILWKDIFHK	A6801	1.1831	P04626	ERBB2	ATKIVFLTV	C1502	0.8235	Q14147	DHX34	ANNPGVREV	C1502	1.9258	Q7L9B9	EEPD1	HIADTKVAR	A6801	0.0328	Q9Y262	EIF3L	DVLNIQGVQR	A6801	0.2461	Q14204	DYNC1H1	IYNGKVTSI	A2402	0.0524	Q14562	DHX8
	LGmEHLREV	B5101	0.6091	P04626	ERBB2	VYNPYAALSI	A2402	0.156	Q9H5Z1	DHX35	ELmTLPGVTR	A6801	0.3798	Q7L9B9	EEPD1	RSNPKIWNV	C1502	0.0203	Q9Y262	EIF3L	RYKLYQEmF	A2402	0.0497	Q14204	DYNC1H1	TTNVPEIQR	A6801	0.0391	Q14562	DHX8
	TYLPTNASL	A2402	0.0774	P04626	ERBB2	DSIIGVTEPR	A6801	0.276	Q8IY37	DHX37	TYYRGFLTL	A2402	0.019	Q9BUY7	EFCAB11	RYQDAIRVF	A2402	0.0131	Q9Y262	EIF3L	mWSPTHPALF	A2402	0.0512	Q13409	DYNC1I2	VYNSWKNNKF	A2402	0.0899	Q14562	DHX8
	TYLPTNASLSF	A2402	0.0646	P04626	ERBB2	EASSEFAKK	A6801	0.1113	Q92620	DHX38	ETVSNLTQR	A6801	0.0099	O75071	EFCAB14	SNINRQLEV	C1502	1.9029	Q9Y262	EIF3L	DAALQmITV	B5101	0.0148	Q8NCM8	DYNC2H1	KYPSPFFVF	A2402	0.0022	Q08211	DHX9
	LPLPNLRVV	B5101	0.0059	P21860	ERBB3	EVPPNQIVGR	A6801	0.2147	Q6P158	DHX57	DPKVQINAI	B5101	0.1208	Q7Z2Z2	EFL1	YYYVGFAYL	A2402	0.0483	Q9Y262	EIF3L	DALKNHRTV	B5101	0.0191	Q8NCM8	DYNC2H1	RPSAAGINL	B0702	0.0076	Q08211	DHX9
	VYDGKFAIF	A2402	0.0062	P21860	ERBB3	DALLIHDTV	B5101	0.0193	Q96C10	DHX58	DIYFNPKTR	A6801	0.1982	Q15029	EFTUD2	DAVRTKmV	B5101	0.4201	Q7L2H7	EIF3M	QYASLmHSF	A2402	0.0109	Q9NP97	DYNLRB1	LYKELGEYF	A2402	0.0189	O60610	DIAPH1
	VYIEKNDKL	A2402	0.0651	P21860	ERBB3	IYNGKVTSI	A2402	0.0524	Q14562	DHX8	EGVmLNTER	A6801	0.7949	Q15029	EFTUD2	KIDQTQRKV	C1502	0.4857	Q7L2H7	EIF3M	DANGNIQQR	A6801	0.2887	Q92630	DYRK2	mPYQEIKNV	B5101	0.0033	O60610	DIAPH1
	NTVELIIVR	A6801	0.0191	Q96RT1	ERBIN	TTNVPEIQR	A6801	0.0391	Q14562	DHX8	FVIENESPSGR	A6801	0.7761	Q8NDI1	EHBP1	NSNTQVVLL	C1502	0.7461	P60842	EIF4A1	mTDANGNIQQR	A6801	0.9727	Q92630	DYRK2	MPYQEIKNV	B5101	0.0033	O60610	DIAPH1
	EAFEKLIREK	A6801	0.3174	Q92889	ERCC4	VYIHPSSALF	A2402	0.0083	Q14562	DHX8	KYDEIFYNL	A2402	0.015	Q9NZN4	EHD2	RYLSPKYIKmF	A2402	0.15	P60842	EIF4A1	VYVERILLL	A2402	0.0133	Q5JPH6	EARS2	EVSQLTGEVAK	A6801	1.5394	O60610	DIAPH1
	EVNAVTSNR	A6801	0.0096	Q03468	ERCC6	KYPSPFFVF	A2402	0.0022	Q08211	DHX9	RSEGVFRFL	C1502	0.2954	Q9NZC4	EHF	DVIAQSQSGTGK	A6801	1.4724	P38919	EIF4A3	DAPTSVKI	B5101	0.0397	O00559	EBAG9	mPYEDIRNV	B5101	0.0029	O60879	DIAPH2
	TVYEDKSGKQR	A6801	0.679	Q969X5	ERGIC1	NYLVRINEI	A2402	0.1628	Q08211	DHX9	RYYGNISRF	A2402	0.0046	Q96KQ7	EHMT2	LPNNRELYI	B5101	0.0613	P38919	EIF4A3	DAYPNGLQV	B5101	0.0032	P42892	ECE1	IYIPSYFDF	A2402	0.0027	Q68CQ4	DIEXF
	DTFPQVLKK	A6801	0.0081	Q8IV48	ERI1	ETAGSYDSR	A6801	0.0205	O60610	DIAPH1	YYSPHGHIL	A2402	0.0214	Q9BY44	EIF2A	TTATMATSGSAR	A6801	1.1387	P38919	EIF4A3	YYSPTKNEI	A2402	0.0984	P42892	ECE1	TADGVPVSSR	A6801	0.3593	Q9P265	DIP2B
	YRIESYWTY	A2402	1.3179	Q96DZ1	ERLEC1	EVSQLTGEVAK	A6801	1.5394	O60610	DIAPH1	YYSPHGHILVL	A2402	0.3523	Q9BY44	EIF2A	LPKSPPYTAF	B0702	0.0735	P23588	EIF4B	EALGSGLVSR	A6801	0.203	Q13011	ECH1	IYNQVKQII	A2402	0.0843	Q12959	DLG1
	DYLEHITSI	A2402	0.1442	Q7Z2K6	ERMP1	LYKELGEYF	A2402	0.0189	O60610	DIAPH1	RYLNEFEEL	A2402	0.0412	Q9BQI3	EIF2AK1	ETLSAVTNNR	A6801	0.0857	Q9NRA8	EIF4ENIF1	VYPEKLATKF	A2402	0.0087	Q5VYK3	ECPAS	EVGVIPSKR	A6801	0.0863	Q12959	DLG1
	DAPRADEI	B5101	0.4399	Q9H501	ESF1	mPYQEIKNV	B5101	0.0033	O60610	DIAPH1	NYIGLINRI	A2402	0.0428	P19525	EIF2AK2	AARPATSTL	B0702	0.0273	Q04637	EIF4G1	mPQIETRVI	B5101	0.0196	Q9H8V3	ECT2	SYGDILHVI	A2402	0.0134	Q92796	DLG3
	LYTVVVYDF	A2402	0.1292	Q14674	ESPL1	mPYEDIRNV	B5101	0.0029	O60879	DIAPH2	EIIAPSPQRSR	A6801	0.8617	Q9NZJ5	EIF2AK3	AYYPAQGVQQF	A2402	0.0202	Q04637	EIF4G1	AYQSIQNYL	A2402	0.0717	Q92611	EDEM1	FSYGDILHV	C1502	0.0256	Q92796	DLG3
	YYPAGTQLF	A2402	0.0041	Q6NXG1	ESRP1	AAASVASSR	A6801	0.0701	Q9UPY3	DICER1	DVISNINITR	A6801	0.0488	Q13144	EIF2B5	DTSRLTKITK	A6801	0.6247	Q04637	EIF4G1	FYQRFPLSF	A2402	0.0142	Q92611	EDEM1	IYNKIKQII	A2402	0.0911	Q92796	DLG3
	TSAERALAAAQR	A6801	1.5852	Q9H6T0	ESRP2	IYIPSYFDF	A2402	0.0027	Q68CQ4	DIEXF	VVAPPGVVVSR	A6801	0.3613	Q13144	EIF2B5	ETPQVAVIVR	A6801	0.4854	Q04637	EIF4G1	ATNPEHLEI	C1502	0.0171	Q9BZQ6	EDEM3	TTARKPVTR	A6801	0.0703	Q15398	DLGAP5
	DYGIVADLF	A2402	0.109	P13804	ETFA	TADGVPVSSR	A6801	0.3593	Q9P265	DIP2B	SYPDLLPTF	A2402	0.0024	P41214	EIF2D	IIFETPLRV	C1502	0.0546	Q04637	EIF4G1	LPPRAVQI	B5101	0.0447	Q9BZQ6	EDEM3	DAFFSDTQI	B5101	0.0159	Q8TDJ6	DMXL2
	SVISVEDPPQR	A6801	0.6499	P38117	ETFB	KSDDTHREV	C1502	0.161	O95661	DIRAS3	DAPIGPHL	B5101	0.1863	Q14152	EIF3A	YYPAQGVQQF	A2402	0.008	Q04637	EIF4G1	RYISQPPLL	A2402	0.0121	Q9BZQ6	EDEM3	YYQSSVQYL	A2402	0.0165	Q86Y56	DNAAF5
	AYLEAYKEF	A2402	0.006	Q9HBU6	ETNK1	DIFIDGVVAR	A6801	0.1012	Q8IYB7	DIS3L2	YYNKVSTVF	A2402	0.0078	Q14152	EIF3A	FLLQDTVEL	C1502	0.5437	P78344	EIF4G2	EVGKVIQQGR	A6801	0.8379	O60869	EDF1	VYAGNFVEV	A2402	0.0921	Q9UBS4	DNAJB11
	NAIGGGGIGHQK	A6801	0.7244	P41162	ETV3	KLSETFLQI	C1502	0.3437	Q96QB1	DLC1	DVKDPVSIEER	A6801	1.3512	P55884	EIF3B	VGNRHGLLV	C1502	1.4104	P56537	EIF6	KINEKPQVI	C1502	0.1798	O60869	EDF1	STSTTFVQGR	A6801	0.2838	P25686	DNAJB2
	DVAPLPQRR	A6801	0.0272	Q92817	EVPL	EVGVIPSKR	A6801	0.0863	Q12959	DLG1	RSDSRAQAV	C1502	0.159	P55884	EIF3B	EISSPAVER	A6801	0.0225	Q9BQ52	ELAC2	NVKNVSVKDVRR	A6801	1.8667	P68104	EEF1A1	TSTTFVQGR	A6801	0.1684	P25686	DNAJB2
	RSQEQLIRL	C1502	0.059	Q92817	EVPL	IYNKIKQII	A2402	0.0911	Q92796	DLG3	EGNSFNSPR	A6801	0.5402	O15371	EIF3D	ETLNSSVQSIR	A6801	0.7864	P32519	ELF1	VYERELQTF	A2402	0.0174	Q5JPI9	EEF1AKMT2	EAYEVLSDAKK	A6801	0.8542	Q8WWF6	DNAJB3
	SSYGQQSSFR	A6801	0.2968	Q01844	EWSR1	SYGDILHVI	A2402	0.0134	Q92796	DLG3	EIASVAYRYR	A6801	0.1023	O15371	EIF3D	DVSTAGTGASR	A6801	0.9009	P78545	ELF3	TQTLVREYF	A2402	1.7548	P26641	EEF1G	EAYEVLSDAKKR	A6801	1.1504	Q8WWF6	DNAJB3
	DTAMPAHSR	A6801	0.0203	Q9UQ84	EXO1	QYNPHVHQL	A2402	0.0267	Q8TDM6	DLG5	DAAmEDLTRL	B5101	1.0424	P60228	EIF3E	EISNIFSNY	A6801	0.1959	P78545	ELF3	AYLPVNESF	A2402	0.0049	P13639	EEF2	EVLSDAKKR	A6801	0.3717	Q8WWF6	DNAJB3
	TYQSITERI	A2402	0.0216	Q96A65	EXOC4	SSSGLHPPK	A6801	0.7067	Q9Y485	DMXL1	TTAVITNKDVRK	A6801	1.5198	P60228	EIF3E	STASVASASTTR	A6801	0.351	Q99607	ELF4	AYLPVNESFGF	A2402	0.081	P13639	EEF2	EIYHGSTKR	A6801	0.0216	O75953	DNAJB5
	IYTNLNQKI	A2402	0.0789	Q9Y2D4	EXOC6B	DAFFSDTQI	B5101	0.0159	Q8TDJ6	DMXL2	STYYGSFVTR	A6801	0.0286	O15372	EIF3H	SVASASTTR	A6801	0.0154	Q99607	ELF4	DALLQmITI	B5101	0.007	P13639	EEF2	EAYETLSDANR	A6801	0.7129	Q9UBS3	DNAJB9
	EVGDIVVGR	A6801	0.0098	Q13868	EXOSC2	NSSTVSIVGR	A6801	0.2463	Q8TDJ6	DMXL2	EAmDVTTTSTR	A6801	0.2238	Q13347	EIF3I	mAGPGGLAR	A6801	0.2105	P19419	ELK1	ESFGFTADLR	A6801	0.0664	P13639	EEF2	DAEAKFREI	B5101	0.1005	Q9UBS3	DNAJB9
	EVNIGNSQTR	A6801	0.2019	Q8NEV8	EXPH5	ETFRSSDPATR	A6801	0.2062	P51530	DNA2	TTLEHQKTFR	A6801	0.294	Q13347	EIF3I	ESSTVFELK	A6801	0.044	Q15370	ELOB	RYFDPANGKF	A2402	0.0231	P13639	EEF2	IYLEVIHNL	A2402	0.0045	Q8IXB1	DNAJC10
	EYTAKIALL	A2402	0.2394	P15311	EZR	KSAVVQLTV	C1502	0.0885	P51530	DNA2	DAFSVEDPVRK	A6801	0.8669	O75822	EIF3J	SLRGILTL	B0702	1.998	Q9NXB9	ELOVL2	ANNPGVREV	C1502	1.9258	Q7L9B9	EEPD1	TTFNELVTQR	A6801	0.0279	Q8IXB1	DNAJC10
	VYTDVAYYL	A2402	0.0096	P00748	F12	YYQSSVQYL	A2402	0.0165	Q86Y56	DNAAF5	LYQFNPAFF	A2402	0.0152	Q9UBQ5	EIF3K	EGFDGSNPQK	A6801	0.9372	Q96EB1	ELP4	ELmTLPGVTR	A6801	0.3798	Q7L9B9	EEPD1	AYPTVKFYF	A2402	0.0079	Q8IXB1	DNAJC10
	NQFDPPIVAR	A6801	0.4831	P12259	F5	STSTTFVQGR	A6801	0.2838	P25686	DNAJB2	TTVTAQILLK	A6801	0.342	Q9UBQ5	EIF3K	EIGPVSSSR	A6801	0.0517	Q96EB1	ELP4	ETVSNLTQR	A6801	0.0099	O75071	EFCAB14	NSYPSLFIFR	A6801	0.1315	Q8IXB1	DNAJC10
	DYTGALAVF	A2402	0.1085	P23610	F8A1	TSTTFVQGR	A6801	0.1684	P25686	DNAJB2	RSNPKIWNV	C1502	0.0203	Q9Y262	EIF3L	IVNGHTLLV	C1502	0.0197	Q96EB1	ELP4	YLKIVLDTF	A2402	0.7769	Q5THR3	EFCAB6	EVLSDPQTR	A6801	0.1262	Q9NVH1	DNAJC11
	ESSNKIYGR	A6801	0.0684	Q6GMR7	FAAH2	IYLEVIHNL	A2402	0.0045	Q8IXB1	DNAJC10	RYQDAIRVF	A2402	0.0131	Q9Y262	EIF3L	DVITVSNGGR	A6801	0.3154	Q8N766	EMC1	DPKVQINAI	B5101	0.1208	Q7Z2Z2	EFL1	TYTSNLVRL	A2402	0.0921	Q9Y2G8	DNAJC16
	EVISLINTR	A6801	0.0139	Q96CS3	FAF2	TTFNELVTQR	A6801	0.0279	Q8IXB1	DNAJC10	SNINRQLEV	C1502	1.9029	Q9Y262	EIF3L	IPPEVQRI	B5101	0.0357	Q8N766	EMC1	SPLRGGSSL	B0702	0.0065	P52798	EFNA4	TNADALYVR	A6801	0.3901	Q99615	DNAJC7
	EVFHSGHSR	A6801	0.0077	Q5T9C2	FAM102A	EVLSDPQTR	A6801	0.1262	Q9NVH1	DNAJC11	YYYVGFAYL	A2402	0.0483	Q9Y262	EIF3L	QVAPPVLKR	A6801	0.008	Q8N766	EMC1	DVADLKIKR	A6801	0.0182	Q14156	EFR3A	EAFTILSDPKK	A6801	1.6533	Q99615	DNAJC7
	SVATSGSGFSR	A6801	0.5716	Q1W6H9	FAM110C	YPmLIRTI	B5101	0.0051	O75165	DNAJC13	NSNTQVVLL	C1502	0.7461	P60842	EIF4A1	QVAEKVASR	A6801	0.0229	O43402	EMC8	DIYFNPKTR	A6801	0.1982	Q15029	EFTUD2	TYmETYVYF	A2402	0.0029	P49184	DNASE1L1
	FSIEPWLKV	C1502	0.071	Q6SJ93	FAM111B	TYTSNLVRL	A2402	0.0921	Q9Y2G8	DNAJC16	RYLSPKYIKmF	A2402	0.15	P60842	EIF4A1	DTLYVGTTR	A6801	0.0467	O95834	EML2	DPLDKSIVI	B5101	0.0177	Q15029	EFTUD2	SQAGAVFQSF	A2402	1.3551	O00115	DNASE2
	SYTSVKENF	A2402	0.0204	Q96EK7	FAM120B	SAFSGGYYR	A6801	0.0046	Q96DA6	DNAJC19	DVIAQSQSGTGK	A6801	1.4724	P38919	EIF4A3	HYDPTINKW	A2402	0.0501	O14682	ENC1	HAGQPVKV	B5101	1.57	Q15029	EFTUD2	VYSPHVLNL	A2402	0.0138	Q05193	DNM1
	DTSYGGTLR	A6801	0.0796	Q7Z309	FAM122B	STNADALYV	C1502	0.1614	Q99615	DNAJC7	TTATMATSGSAR	A6801	1.1387	P38919	EIF4A3	NSSPIKSER	A6801	0.052	Q16206	ENOX2	AIRTVTSAL	B0702	0.0693	Q9NZN4	EHD2	VYLPPEAFTF	A2402	0.003	P26358	DNMT1
	VYEEILHQI	A2402	0.0176	Q9BZQ8	FAM129A	TNADALYVR	A6801	0.3901	Q99615	DNAJC7	LPKSPPYTAF	B0702	0.0735	P23588	EIF4B	LVAEITPKGR	A6801	0.2652	Q9NPA8	ENY2	KYDEIFYNL	A2402	0.015	Q9NZN4	EHD2	TYEDLINKI	A2402	0.1744	P26358	DNMT1
	ESATLSEKR	A6801	0.1049	Q96TA1	FAM129B	TYmETYVYF	A2402	0.0029	P49184	DNASE1L1	ETLSAVTNNR	A6801	0.0857	Q9NRA8	EIF4ENIF1	SYLDSVHFF	A2402	0.0016	Q09472	EP300	VPDNRRLFEL	B0702	0.1739	Q9NZN4	EHD2	YLPPEAFTF	A2402	0.0245	P26358	DNMT1
	NTADSLIGR	A6801	0.005	Q9P2D6	FAM135A	ISNPNSIIL	C1502	0.0245	O00429	DNM1L	AARPATSTL	B0702	0.0273	Q04637	EIF4G1	STSTTTHVTK	A6801	0.4851	Q9H4G0	EPB41L1	RSEGVFRFL	C1502	0.2954	Q9NZC4	EHF	IYIKHPHLF	A2402	0.0012	Q9H147	DNTTIP1
	RPRTLPPL	B0702	0.0722	Q8TBP5	FAM174A	IYKAPSENW	A2402	0.0614	P26358	DNMT1	AYYPAQGVQQF	A2402	0.0202	Q04637	EIF4G1	TVSSLAIRK	A6801	0.0524	Q9H4G0	EPB41L1	RYYGNISRF	A2402	0.0046	Q96KQ7	EHMT2	YIKHPHLF	A2402	0.2648	Q9H147	DNTTIP1
	GVAELGVTKR	A6801	0.342	Q9Y421	FAM32A	VYLPPEAFTF	A2402	0.003	P26358	DNMT1	ETPQVAVIVR	A6801	0.4854	Q04637	EIF4G1	ETSESRGISR	A6801	0.1579	O43491	EPB41L2	EVALEAQTSR	A6801	0.1169	Q9BQI3	EIF2AK1	ESHVSGISR	A6801	0.2371	Q5QJE6	DNTTIP2
	DASLGNLFAR	A6801	0.4087	Q92520	FAM3C	YLPPEAFTF	A2402	0.0245	P26358	DNMT1	YYPAQGVQQF	A2402	0.008	Q04637	EIF4G1	EVGSVSEVK	A6801	0.1639	O43491	EPB41L2	RYLNEFEEL	A2402	0.0412	Q9BQI3	EIF2AK1	LYQEIIHYF	A2402	0.0017	Q14185	DOCK1
	IYNQVNVVL	A2402	0.0466	Q9NUQ9	FAM49B	IYIKHPHLF	A2402	0.0012	Q9H147	DNTTIP1	FLLQDTVEL	C1502	0.5437	P78344	EIF4G2	LVSPEQPPK	A6801	0.7958	O43491	EPB41L2	NYIGLINRI	A2402	0.0428	P19525	EIF2AK2	YYGQGFPTF	A2402	0.0017	Q14185	DOCK1
	TGSGIVIIR	A6801	0.3251	Q8TBR7	FAM57A	YIKHPHLF	A2402	0.2648	Q9H147	DNTTIP1	VGNRHGLLV	C1502	1.4104	P56537	EIF6	SAYGPGLVSI	C1502	0.1772	O43491	EPB41L2	EIIAPSPQRSR	A6801	0.8617	Q9NZJ5	EIF2AK3	HYSHYISTF	A2402	0.0131	Q9H7D0	DOCK5
	DVFTDIDIFR	A6801	0.028	Q9H4H8	FAM83D	ESHVSGISR	A6801	0.2371	Q5QJE6	DNTTIP2	EISSPAVER	A6801	0.0225	Q9BQ52	ELAC2	DYDSVFHHL	A2402	0.1406	Q9H2F5	EPC1	DVISNINITR	A6801	0.0488	Q13144	EIF2B5	LYQEIISYF	A2402	0.004	Q9H7D0	DOCK5
	QYPHWAVYV	A2402	0.2725	Q96KN1	FAM84B	LYQEIIHYF	A2402	0.0017	Q14185	DOCK1	ETLNSSVQSIR	A6801	0.7864	P32519	ELF1	VYFSKSEQL	A2402	0.025	P29317	EPHA2	VVAPPGVVVSR	A6801	0.3613	Q13144	EIF2B5	PYLDKFFTL	A2402	0.0082	Q96HP0	DOCK6
	SVISTDPLKR	A6801	0.167	O15360	FANCA	HYSHYISTF	A2402	0.0131	Q9H7D0	DOCK5	DVSTAGTGASR	A6801	0.9009	P78545	ELF3	ETFPTPDGQGR	A6801	0.2963	P58107	EPPK1	SYPDLLPTF	A2402	0.0024	P41214	EIF2D	PYLDKFFAL	A2402	0.0361	Q96N67	DOCK7
	ESmLTPPIAR	A6801	0.1258	Q9BXW9	FANCD2	PYLDKFFTL	A2402	0.0082	Q96HP0	DOCK6	EISNIFSNY	A6801	0.1959	P78545	ELF3	NTQEKVSYR	A6801	0.0601	P58107	EPPK1	DAPIGPHL	B5101	0.1863	Q14152	EIF3A	TYFDKNYNL	A2402	0.0196	Q96N67	DOCK7
	FYQPKIQQF	A2402	0.0035	Q9NVI1	FANCI	PYLDKFFAL	A2402	0.0361	Q96N67	DOCK7	STASVASASTTR	A6801	0.351	Q99607	ELF4	STATATVSVGK	A6801	1.1441	P58107	EPPK1	YYNKVSTVF	A2402	0.0078	Q14152	EIF3A	LYIYPQSLNF	A2402	0.0493	Q96N67	DOCK7
	TYIQILESF	A2402	0.0044	Q8IYD8	FANCM	TYFDKNYNL	A2402	0.0196	Q96N67	DOCK7	SVASASTTR	A6801	0.0154	Q99607	ELF4	ETSAPFKER	A6801	0.0288	P07814	EPRS	RSDSRAQAV	C1502	0.159	P55884	EIF3B	LYIIQNNSF	A2402	0.0441	Q5JWR5	DOP1A
	DAVQLNVI	B5101	0.0345	Q8WVX9	FAR1	LYIIQNNSF	A2402	0.0441	Q5JWR5	DOP1A	mAGPGGLAR	A6801	0.2105	P19419	ELK1	RTIGVmTmV	C1502	0.0185	P07814	EPRS	EIASVAYRYR	A6801	0.1023	O15371	EIF3D	VYmGLLAVF	A2402	0.0137	Q9H3H5	DPAGT1
	DAVQLNVIATR	A6801	1.6975	Q8WVX9	FAR1	KTINAVQQm	C1502	0.0569	Q7Z388	DPY19L4	ETLSIPFVR	A6801	0.0093	Q96BJ8	ELMO3	VFIEGADAETF	A2402	0.1423	P07814	EPRS	DAAmEDLTRL	B5101	1.0424	P60228	EIF3E	YSLRWISDHEYL	A2402	1.9742	P27487	DPP4
	IYADLNQNDF	A2402	0.0168	Q96K12	FAR2	NYSPYVNYF	A2402	0.0035	Q7Z388	DPY19L4	ESSTVFELK	A6801	0.044	Q15370	ELOB	EAFSELSKR	A6801	0.0317	Q12929	EPS8	TTAVITNKDVR	A6801	0.8385	P60228	EIF3E	NYSPYVNYF	A2402	0.0035	Q7Z388	DPY19L4
	ATHGRFLEI	C1502	0.0322	P49327	FASN	AYSAKIALF	A2402	0.008	Q12882	DPYD	QYPVIIHLI	A2402	0.0102	Q9BW60	ELOVL1	ESVANVAEHQR	A6801	1.3513	Q12929	EPS8	TTAVITNKDVRK	A6801	1.5198	P60228	EIF3E	KTINAVQQm	C1502	0.0569	Q7Z388	DPY19L4
	DTIVSGTLPQR	A6801	1.0066	P49327	FASN	NVTDIVSIAR	A6801	0.0588	Q12882	DPYD	SLRGILTL	B0702	1.998	Q9NXB9	ELOVL2	SVANVAEHQR	A6801	0.0658	Q12929	EPS8	DGLVVLKI	B5101	0.3589	O15372	EIF3H	TTYGGVSGTAIR	A6801	0.2193	Q12882	DPYD
	GSTTVFHSL	C1502	0.5493	P49327	FASN	TTYGGVSGTAIR	A6801	0.2193	Q12882	DPYD	NIYEAVKYSER	A6801	1.1185	Q9H9T3	ELP3	VPRQNVPVI	B5101	0.0133	Q12929	EPS8	STYYGSFVTR	A6801	0.0286	O15372	EIF3H	AYSAKIALF	A2402	0.008	Q12882	DPYD
	KTGTVSLEV	C1502	0.2483	P49327	FASN	EVIAQARKK	A6801	0.2332	Q16555	DPYSL2	EGFDGSNPQK	A6801	0.9372	Q96EB1	ELP4	YAFSSNIYTR	A6801	0.0224	Q12929	EPS8	EAmDVTTTSTR	A6801	0.2238	Q13347	EIF3I	NVTDIVSIAR	A6801	0.0588	Q12882	DPYD
	QVADVVVSR	A6801	0.003	P49327	FASN	SSAEVIAQAR	A6801	0.0735	Q16555	DPYSL2	EIGPVSSSR	A6801	0.0517	Q96EB1	ELP4	ESYPLGAIVR	A6801	0.1034	Q8TE68	EPS8L1	TTLEHQKTFR	A6801	0.294	Q13347	EIF3I	SSAEVIAQAR	A6801	0.0735	Q16555	DPYSL2
	QVADVVVSRW	A6801	0.3864	P49327	FASN	mPYKGmTTV	B5101	0.0022	Q14195	DPYSL3	IVNGHTLLV	C1502	0.0197	Q96EB1	ELP4	EYTDVLQKI	A2402	0.1321	Q8TE68	EPS8L1	TYmGHTGAVW	A2402	0.1216	Q13347	EIF3I	EVIAQARKK	A6801	0.2332	Q16555	DPYSL2
	SSTSHVPEV	C1502	0.3139	P49327	FASN	AAVPVIISR	A6801	0.0384	Q14919	DRAP1	DVITVSNGGR	A6801	0.3154	Q8N766	EMC1	EAFKQLNQR	A6801	0.0462	Q9H6S3	EPS8L2	DAFSVEDPVRK	A6801	0.8669	O75822	EIF3J	mPYKGmTTV	B5101	0.0022	Q14195	DPYSL3
	STAYYALVV	C1502	0.2562	P49327	FASN	VYSEVAAYEF	A2402	0.0128	Q9Y295	DRG1	IPPEVQRI	B5101	0.0357	Q8N766	EMC1	EVSPVSRQSIR	A6801	0.7369	Q9H6S3	EPS8L2	LYQFNPAFF	A2402	0.0152	Q9UBQ5	EIF3K	MPYKGmTTV	B5101	0.0022	Q14195	DPYSL3
	TAIHIDPATHR	A6801	0.3995	P49327	FASN	ETLQNVKER	A6801	0.1694	O14972	DSCR3	QVAPPVLKR	A6801	0.008	Q8N766	EMC1	TSSSNVIHR	A6801	0.0949	Q6P179	ERAP2	TTVTAQILLK	A6801	0.342	Q9UBQ5	EIF3K	VYSEVAAYEF	A2402	0.0128	Q9Y295	DRG1
	TTVGSAEKR	A6801	0.0243	P49327	FASN	EGTVVVTER	A6801	0.5992	Q14126	DSG2	DTLYVGTTR	A6801	0.0467	O95834	EML2	LGmEHLREV	B5101	0.6091	P04626	ERBB2	DAIRVFANI	B5101	0.0118	Q9Y262	EIF3L	EVFDVIAEIKR	A6801	0.1124	Q9NRR4	DROSHA
	VADVVVSR	A6801	0.6912	P49327	FASN	VTQEIVTER	A6801	0.0405	Q14126	DSG2	NSSPIKSER	A6801	0.052	Q16206	ENOX2	TYLPTNASLSF	A2402	0.0646	P04626	ERBB2	HIADTKVAR	A6801	0.0328	Q9Y262	EIF3L	IFTEETYTF	A2402	0.0061	Q02487	DSC2
	RFVNVVPTF	A2402	0.0142	P62861	FAU	EQASIVKKR	A6801	0.574	P15924	DSP	LVAEITPKGR	A6801	0.2652	Q9NPA8	ENY2	LPLPNLRVV	B5101	0.0059	P21860	ERBB3	RSNPKIWNV	C1502	0.0203	Q9Y262	EIF3L	VTQEIVTER	A6801	0.0405	Q14126	DSG2
	DALVTKNLV	B5101	0.0427	P22087	FBL	GSDGSTRVV	C1502	0.7253	P15924	DSP	SYLDSVHFF	A2402	0.0016	Q09472	EP300	VYDGKFAIF	A2402	0.0062	P21860	ERBB3	RYQDAIRVF	A2402	0.0131	Q9Y262	EIF3L	RFLDDLGLKF	A2402	0.1353	Q14126	DSG2
	DVAQPDQTR	A6801	0.1737	P22087	FBL	DTFNKQVKER	A6801	0.1858	Q03001	DST	YSLSSAHKV	C1502	0.1232	Q99814	EPAS1	VYIEKNDKL	A2402	0.0651	P21860	ERBB3	SNINRQLEV	C1502	1.9029	Q9Y262	EIF3L	EGTVVVTER	A6801	0.5992	Q14126	DSG2
	DVAQPDQTRI	B5101	0.8924	P22087	FBL	TYAEKLHRL	A2402	0.0287	Q03001	DST	STSTTTHVTK	A6801	0.4851	Q9H4G0	EPB41L1	DTFQPEImER	A6801	0.0346	Q96RT1	ERBIN	YYYVGFAYL	A2402	0.0483	Q9Y262	EIF3L	EQASIVKKR	A6801	0.574	P15924	DSP
	EAVFASEVK	A6801	0.2477	P22087	FBL	TVADKIHSVSR	A6801	0.2887	O95147	DUSP14	TVSSLAIRK	A6801	0.0524	Q9H4G0	EPB41L1	NTVELIIVR	A6801	0.0191	Q96RT1	ERBIN	NSNTQVVLL	C1502	0.7461	P60842	EIF4A1	GSDGSTRVV	C1502	0.7253	P15924	DSP
	QPDQTRIVAL	B0702	0.0592	P22087	FBL	VRLEEAFEF	A2402	1.0919	Q13115	DUSP4	ETSESRGISR	A6801	0.1579	O43491	EPB41L2	YSIDGPNASR	A6801	0.0287	Q96RT1	ERBIN	RYLSPKYIKmF	A2402	0.15	P60842	EIF4A1	TAAGQGILSR	A6801	0.1166	Q03001	DST
	DAIEKAVSR	A6801	0.1463	Q86XK2	FBXO11	EAFDYIKQR	A6801	0.0243	Q16690	DUSP5	EVGSVSEVK	A6801	0.1639	O43491	EPB41L2	SPLDIYPKI	B5101	0.0086	P18074	ERCC2	DVIAQSQSGTGK	A6801	1.4724	P38919	EIF4A3	TYAEKLHRL	A2402	0.0287	Q03001	DST
	DAYVGYmTI	B5101	0.0019	Q86XK2	FBXO11	FYLEGGFSKF	A2402	0.0168	Q16828	DUSP6	LVSPEQPPK	A6801	0.7958	O43491	EPB41L2	EYNAFFYSL	A2402	0.1094	P19447	ERCC3	TTATMATSGSAR	A6801	1.1387	P38919	EIF4A3	DTFNKQVKER	A6801	0.1858	Q03001	DST
	SYLEGAVYI	A2402	0.0199	O94952	FBXO21	YYLQGGFNKF	A2402	0.0084	Q16829	DUSP7	DYDSVFHHL	A2402	0.1406	Q9H2F5	EPC1	EAFEKLIREK	A6801	0.3174	Q92889	ERCC4	LPKSPPYTAF	B0702	0.0735	P23588	EIF4B	TVADKIHSVSR	A6801	0.2887	O95147	DUSP14
	DTAAGGFQQR	A6801	0.1701	Q9UK99	FBXO3	ETPAISPSKR	A6801	0.2258	P33316	DUT	VYFSKSEQL	A2402	0.025	P29317	EPHA2	TVYEDKSGKQR	A6801	0.679	Q969X5	ERGIC1	ETLSAVTNNR	A6801	0.0857	Q9NRA8	EIF4ENIF1	EAFEFVKQR	A6801	0.0313	Q13115	DUSP4
	GYmEGYYTF	A2402	0.0016	Q9UK99	FBXO3	HATAPTRGSAR	A6801	1.2522	P33316	DUT	ETFPTPDGQGR	A6801	0.2963	P58107	EPPK1	HTILLVQPTKR	A6801	1.4495	P84090	ERH	AARPATSTL	B0702	0.0273	Q04637	EIF4G1	VRLEEAFEF	A2402	1.0919	Q13115	DUSP4
	TAAGGFQQR	A6801	0.042	Q9UK99	FBXO3	ETESVVSLR	A6801	0.037	O14641	DVL2	NTQEKVSYR	A6801	0.0601	P58107	EPPK1	DTFPQVLKK	A6801	0.0081	Q8IV48	ERI1	AYYPAQGVQQF	A2402	0.0202	Q04637	EIF4G1	EAFDYIKQR	A6801	0.0243	Q16690	DUSP5
	LYSRVQATF	A2402	0.0174	Q5XUX0	FBXO31	ASYEFVQRL	C1502	0.0108	Q14204	DYNC1H1	STATATVSVGK	A6801	1.1441	P58107	EPPK1	DAPRADEI	B5101	0.4399	Q9H501	ESF1	ETPQVAVIVR	A6801	0.4854	Q04637	EIF4G1	FYLEGGFSKF	A2402	0.0168	Q16828	DUSP6
	GTSSVIVSR	A6801	0.0293	Q9UKB1	FBXW11	DVLNIQGVQR	A6801	0.2461	Q14204	DYNC1H1	ETSAPFKER	A6801	0.0288	P07814	EPRS	LYTVVVYDF	A2402	0.1292	Q14674	ESPL1	IIFETPLRV	C1502	0.0546	Q04637	EIF4G1	ETPAISPSKR	A6801	0.2258	P33316	DUT
	NGTSSVIVSR	A6801	0.0502	Q9UKB1	FBXW11	RYKLYQEmF	A2402	0.0497	Q14204	DYNC1H1	RTIGVmTmV	C1502	0.0185	P07814	EPRS	YYPAGTQLF	A2402	0.0041	Q6NXG1	ESRP1	KTQDLFRRV	C1502	0.1726	Q04637	EIF4G1	HATAPTRGSAR	A6801	1.2522	P33316	DUT
	SATDITLRR	A6801	0.0102	Q9UKB1	FBXW11	QYASLmHSF	A2402	0.0109	Q9NP97	DYNLRB1	VFIEGADAETF	A2402	0.1423	P07814	EPRS	NYLVLPNRI	A2402	0.1178	A0FGR8	ESYT2	FLLQDTVEL	C1502	0.5437	P78344	EIF4G2	ETESVVSLR	A6801	0.037	O14641	DVL2
	TSSVIVSR	A6801	1.0837	Q9UKB1	FBXW11	DANGNIQQR	A6801	0.2887	Q92630	DYRK2	EAFSELSKR	A6801	0.0317	Q12929	EPS8	DYGIVADLF	A2402	0.109	P13804	ETFA	VGNRHGLLV	C1502	1.4104	P56537	EIF6	DVLNIQGVQR	A6801	0.2461	Q14204	DYNC1H1
	NTPTVGVSR	A6801	0.0376	Q0JRZ9	FCHO2	LYTYIQSRF	A2402	0.09	O43781	DYRK3	ESVANVAEHQR	A6801	1.3513	Q12929	EPS8	SVISVEDPPQR	A6801	0.6499	P38117	ETFB	DGRLVINRV	B5101	0.2878	Q53HC9	EIPR1	ASYEFVQRL	C1502	0.0108	Q14204	DYNC1H1
	TSNPTPAVL	C1502	0.0743	Q0JRZ9	FCHO2	EVAEELNVER	A6801	0.0542	A0AVK6	E2F8	VPRQNVPVI	B5101	0.0133	Q12929	EPS8	AYLEAYKEF	A2402	0.006	Q9HBU6	ETNK1	EISSPAVER	A6801	0.0225	Q9BQ52	ELAC2	RYKLYQEmF	A2402	0.0497	Q14204	DYNC1H1
	DATNmPAV	B5101	0.213	P37268	FDFT1	VYVERILLL	A2402	0.0133	Q5JPH6	EARS2	YAFSSNIYTR	A6801	0.0224	Q12929	EPS8	NAIGGGGIGHQK	A6801	0.7244	P41162	ETV3	RYQQWmERF	A2402	0.0139	Q9BQ52	ELAC2	ETFDFQAmGR	A6801	0.0122	Q14204	DYNC1H1
	HYSPIYLSF	A2402	0.0038	P37268	FDFT1	DAPTSVKI	B5101	0.0397	O00559	EBAG9	ESYPLGAIVR	A6801	0.1034	Q8TE68	EPS8L1	FPDNQRPAL	B0702	0.024	P43268	ETV4	DASAIDFSR	A6801	0.0653	P78545	ELF3	DAVTFITYV	B5101	0.011	Q14204	DYNC1H1
	NAIGGKYNR	A6801	0.0198	P14324	FDPS	DAYPNGLQV	B5101	0.0032	P42892	ECE1	EYTDVLQKI	A2402	0.1321	Q8TE68	EPS8L1	DVAPLPQRR	A6801	0.0272	Q92817	EVPL	DVSTAGTGASR	A6801	0.9009	P78545	ELF3	LSDPQVHTV	C1502	0.0618	Q14204	DYNC1H1
	DNIDVSHPIIYR	A6801	1.0452	Q9UK73	FEM1B	EALGSGLVSR	A6801	0.203	Q13011	ECH1	EAFKQLNQR	A6801	0.0462	Q9H6S3	EPS8L2	RSQEQLIRL	C1502	0.059	Q92817	EVPL	EISNIFSNY	A6801	0.1959	P78545	ELF3	ESYKLDPYVQR	A6801	0.297	Q14204	DYNC1H1
	DVSHPIIYR	A6801	0.0082	Q9UK73	FEM1B	NYPGLSISL	A2402	0.1639	Q13011	ECH1	TSSSNVIHR	A6801	0.0949	Q6P179	ERAP2	DTAMPAHSR	A6801	0.0203	Q9UQ84	EXO1	SVASASTTR	A6801	0.0154	Q99607	ELF4	NVADVSVLQK	A6801	0.0202	Q14204	DYNC1H1
	EVSSLISEK	A6801	0.0167	Q96JP0	FEM1C	VYPEKLATKF	A2402	0.0087	Q5VYK3	ECPAS	ESmPNPEGR	A6801	0.0508	P04626	ERBB2	TYQSITERI	A2402	0.0216	Q96A65	EXOC4	mAGPGGLAR	A6801	0.2105	P19419	ELK1	SSFPRFYFV	C1502	0.0623	Q14204	DYNC1H1
	ETFNSITKR	A6801	0.0041	Q5JSP0	FGD3	YSTLEGAQR	A6801	0.3257	Q5VYK3	ECPAS	LGmEHLREV	B5101	0.6091	P04626	ERBB2	LPFDRFSEV	B5101	0.0034	O00471	EXOC5	ESASDILILR	A6801	0.0305	Q6PJG2	ELMSAN1	YTVPAGmTV	C1502	0.006	Q14204	DYNC1H1
	NVNEVISNR	A6801	0.0088	P07954	FH	NYVNILATI	A2402	0.0532	Q9H8V3	ECT2	TYLPTNASLSF	A2402	0.0646	P04626	ERBB2	IYTNLNQKI	A2402	0.0789	Q9Y2D4	EXOC6B	ESSTVFELK	A6801	0.044	Q15370	ELOB	ATSPALFNR	A6801	0.0501	Q14204	DYNC1H1
	VTDAVALRV	C1502	0.0515	O43427	FIBP	STVTGHVER	A6801	0.0162	Q6P2E9	EDC4	LPLPNLRVV	B5101	0.0059	P21860	ERBB3	YYQIRSSQL	A2402	0.1801	Q9UPT5	EXOC7	QYPVIIHLI	A2402	0.0102	Q9BW60	ELOVL1	KINEWLTLV	C1502	0.0752	Q14204	DYNC1H1
	NYAENILTL	A2402	0.0239	Q6PIW4	FIGNL1	AYQSIQNYL	A2402	0.0717	Q92611	EDEM1	VYDGKFAIF	A2402	0.0062	P21860	ERBB3	EVGDIVVGR	A6801	0.0098	Q13868	EXOSC2	YPVIIHLI	B5101	0.0068	Q9BW60	ELOVL1	mWSPTHPALF	A2402	0.0512	Q13409	DYNC1I2
	EQSTIVKER	A6801	0.9605	Q02790	FKBP4	FYQRFPLSF	A2402	0.0142	Q92611	EDEM1	VYIEKNDKL	A2402	0.0651	P21860	ERBB3	EVIKSmKPK	A6801	0.1823	Q96B26	EXOSC8	YSNSPEALR	A6801	0.0399	Q9BW60	ELOVL1	DAALQmITV	B5101	0.0148	Q8NCM8	DYNC2H1
	LPYGLERAI	B5101	0.0085	Q02790	FKBP4	ATNPEHLEI	C1502	0.0171	Q9BZQ6	EDEM3	DTFQPEImER	A6801	0.0346	Q96RT1	ERBIN	EVNIGNSQTR	A6801	0.2019	Q8NEV8	EXPH5	SLRGILTL	B0702	1.998	Q9NXB9	ELOVL2	QYASLmHSF	A2402	0.0109	Q9NP97	DYNLRB1
	LYANMFERL	A2402	0.0439	Q02790	FKBP4	LPPRAVQI	B5101	0.0447	Q9BZQ6	EDEM3	NTVELIIVR	A6801	0.0191	Q96RT1	ERBIN	DIIHNENmR	A6801	0.3963	P15311	EZR	IVNGHTLLV	C1502	0.0197	Q96EB1	ELP4	IYQYIQSRF	A2402	0.013	Q9Y463	DYRK1B
	YAFGSVGKEK	A6801	0.258	Q02790	FKBP4	RYISQPPLL	A2402	0.0121	Q9BZQ6	EDEM3	TVYEDKSGKQR	A6801	0.679	Q969X5	ERGIC1	EYTAKIALL	A2402	0.2394	P15311	EZR	DVITVSNGGR	A6801	0.3154	Q8N766	EMC1	VYTYIQSRF	A2402	0.019	Q92630	DYRK2
	DSTFNVFVGK	A6801	0.2162	O95302	FKBP9	EVGKVIQQGR	A6801	0.8379	O60869	EDF1	HTILLVQPTKR	A6801	1.4495	P84090	ERH	VYTDVAYYL	A2402	0.0096	P00748	F12	IPPEVQRI	B5101	0.0357	Q8N766	EMC1	DANGNIQQR	A6801	0.2887	Q92630	DYRK2
	EYmKHTRLF	A2402	0.0371	Q13045	FLII	NVKNVSVKDVRR	A6801	1.8667	P68104	EEF1A1	DTFPQVLKK	A6801	0.0081	Q8IV48	ERI1	NQFDPPIVAR	A6801	0.4831	P12259	F5	QVAPPVLKR	A6801	0.008	Q8N766	EMC1	VYVERILLL	A2402	0.0133	Q5JPH6	EARS2
	TVITVDTKAAGK	A6801	0.9975	P21333	FLNA	VYERELQTF	A2402	0.0174	Q5JPI9	EEF1AKMT2	DAPRADEI	B5101	0.4399	Q9H501	ESF1	APAPPPAASF	B0702	0.0311	Q7L5A8	FA2H	DTLYVGTTR	A6801	0.0467	O95834	EML2	DAPTSVKI	B5101	0.0397	O00559	EBAG9
	EAVGNIANK	A6801	0.0334	O75369	FLNB	TQTLVREYF	A2402	1.7548	P26641	EEF1G	LYTVVVYDF	A2402	0.1292	Q14674	ESPL1	ESSNKIYGR	A6801	0.0684	Q6GMR7	FAAH2	IYHHTGNNTF	A2402	0.0423	Q8N8S7	ENAH	FYLRDPIDL	A2402	0.2796	O95905	ECD
	NVTYVVKER	A6801	0.1171	O75369	FLNB	TYPENWRAF	A2402	0.0156	P26641	EEF1G	YYPAGTQLF	A2402	0.0041	Q6NXG1	ESRP1	EVISLINTR	A6801	0.0139	Q96CS3	FAF2	HYDPTINKW	A2402	0.0501	O14682	ENC1	DAYPNGLQV	B5101	0.0032	P42892	ECE1
	SYFPTVPGVYI	A2402	0.2804	O75369	FLNB	AYLPVNESF	A2402	0.0049	P13639	EEF2	NYLVLPNRI	A2402	0.1178	A0FGR8	ESYT2	ETFYVGAAKTK	A6801	0.4506	Q9NVQ4	FAIM	RPRKTGHAL	B0702	0.0013	O14682	ENC1	YYSPTKNEI	A2402	0.0984	P42892	ECE1
	NVKSEKVYTR	A6801	0.3227	O75955	FLOT1	AYLPVNESFGF	A2402	0.081	P13639	EEF2	SVSLPEVQR	A6801	0.0467	A0FGR8	ESYT2	EVFHSGHSR	A6801	0.0077	Q5T9C2	FAM102A	NSSPIKSER	A6801	0.052	Q16206	ENOX2	EALGSGLVSR	A6801	0.203	Q13011	ECH1
	IYQDRDQFAKL	A2402	0.6383	Q14254	FLOT2	ESFGFTADLR	A6801	0.0664	P13639	EEF2	DYGIVADLF	A2402	0.109	P13804	ETFA	SYTSVKENF	A2402	0.0204	Q96EK7	FAM120B	LVAEITPKGR	A6801	0.2652	Q9NPA8	ENY2	NYPGLSISL	A2402	0.1639	Q13011	ECH1
	QYSIISNVF	A2402	0.0294	Q9Y5Y0	FLVCR1	RYFDPANGKF	A2402	0.0231	P13639	EEF2	SVISVEDPPQR	A6801	0.6499	P38117	ETFB	DTSYGGTLR	A6801	0.0796	Q7Z309	FAM122B	SYLDSVHFF	A2402	0.0016	Q09472	EP300	VYPEKLATKF	A2402	0.0087	Q5VYK3	ECPAS
	DYSSILQKF	A2402	0.0199	Q96RU3	FNBP1	ANNPGVREV	C1502	1.9258	Q7L9B9	EEPD1	AYLEAYKEF	A2402	0.006	Q9HBU6	ETNK1	VYmPASSYQSL	A2402	0.2001	Q8IXS8	FAM126B	STSTTTHVTK	A6801	0.4851	Q9H4G0	EPB41L1	TYPPFVNFF	A2402	0.0017	Q9H8V3	ECT2
	EISTAVVQR	A6801	0.0195	Q8N3X1	FNBP4	ELmTLPGVTR	A6801	0.3798	Q7L9B9	EEPD1	NAIGGGGIGHQK	A6801	0.7244	P41162	ETV3	VYEEILHQI	A2402	0.0176	Q9BZQ8	FAM129A	ETSESRGISR	A6801	0.1579	O43491	EPB41L2	NYVNILATI	A2402	0.0532	Q9H8V3	ECT2
	DTVESTRTR	A6801	0.0668	Q9Y2H6	FNDC3A	TYYRGFLTL	A2402	0.019	Q9BUY7	EFCAB11	FPDNQRPAL	B0702	0.024	P43268	ETV4	DVSSTSVFK	A6801	0.0313	Q96TA1	FAM129B	EVGSVSEVK	A6801	0.1639	O43491	EPB41L2	mPQIETRVI	B5101	0.0196	Q9H8V3	ECT2
	LSFPYSYEV	C1502	0.0816	Q53EP0	FNDC3B	DPKVQINAI	B5101	0.1208	Q7Z2Z2	EFL1	DVAPLPQRR	A6801	0.0272	Q92817	EVPL	ESATLSEKR	A6801	0.1049	Q96TA1	FAM129B	LVSPEQPPK	A6801	0.7958	O43491	EPB41L2	STVTGHVER	A6801	0.0162	Q6P2E9	EDC4
	VYKGEEATF	A2402	0.0324	Q53EP0	FNDC3B	DIYFNPKTR	A6801	0.1982	Q15029	EFTUD2	RSQEQLIRL	C1502	0.059	Q92817	EVPL	NTADSLIGR	A6801	0.005	Q9P2D6	FAM135A	SAYGPGLVSI	C1502	0.1772	O43491	EPB41L2	FYQRFPLSF	A2402	0.0142	Q92611	EDEM1
	DVAQDPQVSR	A6801	0.1066	Q9P278	FNIP2	DPLDKSIVI	B5101	0.0177	Q15029	EFTUD2	SSYGQQSSFR	A6801	0.2968	Q01844	EWSR1	EAFPNDPRVINR	A6801	0.4495	Q9UK61	FAM208A	DYDSVFHHL	A2402	0.1406	Q9H2F5	EPC1	AYQSIQNYL	A2402	0.0717	Q92611	EDEM1
	SSAPVVVTR	A6801	0.0069	P85037	FOXK1	KYDEIFYNL	A2402	0.015	Q9NZN4	EHD2	DTAMPAHSR	A6801	0.0203	Q9UQ84	EXO1	LPSIHSLL	B5101	0.3541	Q5U5X8	FAM222A	VYFSKSEQL	A2402	0.025	P29317	EPHA2	RYISQPPLL	A2402	0.0121	Q9BZQ6	EDEM3
	SSSAPVVVTR	A6801	0.0759	P85037	FOXK1	RSEGVFRFL	C1502	0.2954	Q9NZC4	EHF	TYQSITERI	A2402	0.0216	Q96A65	EXOC4	GVAELGVTKR	A6801	0.342	Q9Y421	FAM32A	ATATVSVGK	A6801	0.1099	P58107	EPPK1	EVGKVIQQGR	A6801	0.8379	O60869	EDF1
	DAPLSPmLY	B5101	1.6516	O43524	FOXO3	YYSPHGHIL	A2402	0.0214	Q9BY44	EIF2A	NISQETVHTTR	A6801	1.8239	Q8TAG9	EXOC6	DASLGNLFAR	A6801	0.4087	Q92520	FAM3C	DAVKVGLVGR	A6801	0.461	P58107	EPPK1	VYVQELQKL	A2402	0.0309	Q15075	EEA1
	FSSPHLVQV	C1502	0.0085	Q05932	FPGS	YYSPHGHILVL	A2402	0.3523	Q9BY44	EIF2A	IYTNLNQKI	A2402	0.0789	Q9Y2D4	EXOC6B	TGSGIVIIR	A6801	0.3251	Q8TBR7	FAM57A	ENLTYVQLLR	A6801	1.9478	P58107	EPPK1	ESFSDYPPLGR	A6801	0.4411	P68104	EEF1A1
	HSAGTPGLSSR	A6801	0.9463	Q5SZK8	FREM2	EVALEAQTSR	A6801	0.1169	Q9BQI3	EIF2AK1	YYQIRSSQL	A2402	0.1801	Q9UPT5	EXOC7	TPAQSFANR	A6801	1.2553	Q5T0W9	FAM83B	ETFPTPDGQGR	A6801	0.2963	P58107	EPPK1	VYERELQTF	A2402	0.0174	Q5JPI9	EEF1AKMT2
	SAALPQSQR	A6801	0.0771	Q9P2Q2	FRMD4A	RYLNEFEEL	A2402	0.0412	Q9BQI3	EIF2AK1	EVGDIVVGR	A6801	0.0098	Q13868	EXOSC2	DVFTDIDIFR	A6801	0.028	Q9H4H8	FAM83D	NTQEKVSYR	A6801	0.0601	P58107	EPPK1	RYFDPANGKF	A2402	0.0231	P13639	EEF2
	TSFDSDRGSQR	A6801	0.5639	Q9Y2L6	FRMD4B	NYIGLINRI	A2402	0.0428	P19525	EIF2AK2	EVNIGNSQTR	A6801	0.2019	Q8NEV8	EXPH5	EVAAPGAVGGER	A6801	0.5405	Q6ZRV2	FAM83H	STATATVSVGK	A6801	1.1441	P58107	EPPK1	AYLPVNESF	A2402	0.0049	P13639	EEF2
	SYTYLSLGF	A2402	0.108	P02792	FTL	EIIAPSPQRSR	A6801	0.8617	Q9NZJ5	EIF2AK3	EYTAKIALL	A2402	0.2394	P15311	EZR	STVSPPAGR	A6801	0.0075	O15360	FANCA	ETSAPFKER	A6801	0.0288	P07814	EPRS	AYLPVNESFGF	A2402	0.081	P13639	EEF2
	VTNAVLHEV	C1502	0.0526	Q9C0B1	FTO	DVISNINITR	A6801	0.0488	Q13144	EIF2B5	VYEPVSYHV	A2402	0.0792	P15311	EZR	SVISTDPLKR	A6801	0.167	O15360	FANCA	RTIGVmTmV	C1502	0.0185	P07814	EPRS	DALLQmITI	B5101	0.007	P13639	EEF2
	SYDPDFNQL	A2402	0.1144	Q9UET6	FTSJ1	VVAPPGVVVSR	A6801	0.3613	Q13144	EIF2B5	VYTDVAYYL	A2402	0.0096	P00748	F12	TSHPVLLTV	C1502	0.0427	O15360	FANCA	VFIEGADAETF	A2402	0.1423	P07814	EPRS	KSTAISLFY	C1502	1.3446	P13639	EEF2
	GTALAALQR	A6801	0.2493	Q8N0W3	FUK	SYPDLLPTF	A2402	0.0024	P41214	EIF2D	NQFDPPIVAR	A6801	0.4831	P12259	F5	ESmLTPPIAR	A6801	0.1258	Q9BXW9	FANCD2	EAFSELSKR	A6801	0.0317	Q12929	EPS8	ELmTLPGVTR	A6801	0.3798	Q7L9B9	EEPD1
	SASEATVKR	A6801	0.0277	P51114	FXR1	DAPIGPHL	B5101	0.1863	Q14152	EIF3A	APAPPPAASF	B0702	0.0311	Q7L5A8	FA2H	ESmLTPPIARR	A6801	0.354	Q9BXW9	FANCD2	ESVANVAEHQR	A6801	1.3513	Q12929	EPS8	ANNPGVREV	C1502	1.9258	Q7L9B9	EEPD1
	TTNGGILTV	C1502	0.0284	Q96QD9	FYTTD1	YYNKVSTVF	A2402	0.0078	Q14152	EIF3A	ESSNKIYGR	A6801	0.0684	Q6GMR7	FAAH2	IYLEHTESI	A2402	0.0155	Q9BXW9	FANCD2	VPRQNVPVI	B5101	0.0133	Q12929	EPS8	TYYRGFLTL	A2402	0.019	Q9BUY7	EFCAB11
	FSEDGYRTV	C1502	0.2723	Q14332	FZD2	RSDSRAQAV	C1502	0.159	P55884	EIF3B	EVISLINTR	A6801	0.0139	Q96CS3	FAF2	FYQPKIQQF	A2402	0.0035	Q9NVI1	FANCI	YAFSSNIYTR	A6801	0.0224	Q12929	EPS8	ESLGGSGYSVER	A6801	1.2799	Q14156	EFR3A
	HPDSHQLFI	B5101	0.1388	Q13283	G3BP1	YSWDIVVQR	A6801	0.0099	O15371	EIF3D	ETFYVGAAKTK	A6801	0.4506	Q9NVQ4	FAIM	TYIQILESF	A2402	0.0044	Q8IYD8	FANCM	ESYPLGAIVR	A6801	0.1034	Q8TE68	EPS8L1	PYFLPEHIF	A2402	0.0246	Q14156	EFR3A
	QSYGNVVEL	C1502	0.0416	Q13283	G3BP1	DAAmEDLTRL	B5101	1.0424	P60228	EIF3E	EVFHSGHSR	A6801	0.0077	Q5T9C2	FAM102A	DAVQLNVI	B5101	0.0345	Q8WVX9	FAR1	EYTDVLQKI	A2402	0.1321	Q8TE68	EPS8L1	DIYFNPKTR	A6801	0.1982	Q15029	EFTUD2
	YPDSHQLFV	B5101	0.0662	Q9UN86	G3BP2	TTAVITNKDVR	A6801	0.8385	P60228	EIF3E	QVPSTTSVIER	A6801	1.6371	Q1W6H9	FAM110C	DAVQLNVIATR	A6801	1.6975	Q8WVX9	FAR1	EAFKQLNQR	A6801	0.0462	Q9H6S3	EPS8L2	NAFGNAFLNR	A6801	0.0536	Q9H4M9	EHD1
	HVAGETVAR	A6801	0.0118	P10253	GAA	TTAVITNKDVRK	A6801	1.5198	P60228	EIF3E	SYTSVKENF	A2402	0.0204	Q96EK7	FAM120B	IYADLNQNDF	A2402	0.0168	Q96K12	FAR2	KYVKILYDF	A2402	0.0248	Q9H6S3	EPS8L2	TYDEIFYTL	A2402	0.0133	Q9H4M9	EHD1
	SSTAITRQV	C1502	0.4617	P10253	GAA	DGLVVLKI	B5101	0.3589	O15372	EIF3H	DTSYGGTLR	A6801	0.0796	Q7Z309	FAM122B	DTIVSGTLPQR	A6801	1.0066	P49327	FASN	KTAEFLSKL	C1502	0.0087	Q96J88	EPSTI1	KYDEIFYNL	A2402	0.015	Q9NZN4	EHD2
	NVVFATGAYPR	A6801	1.5582	P28472	GABRB3	STYYGSFVTR	A6801	0.0286	O15372	EIF3H	VYmPASSYQSL	A2402	0.2001	Q8IXS8	FAM126B	GSTTVFHSL	C1502	0.5493	P49327	FASN	TSSSNVIHR	A6801	0.0949	Q6P179	ERAP2	RSEGVFRFL	C1502	0.2954	Q9NZC4	EHF
	KSFLHEVTV	C1502	0.0904	O00591	GABRP	TTLEHQKTFR	A6801	0.294	Q13347	EIF3I	VYEEILHQI	A2402	0.0176	Q9BZQ8	FAM129A	IPRDPSQQEL	B0702	0.0264	P49327	FASN	EVTAEDGTQR	A6801	0.2156	P04626	ERBB2	EVIQLQGDQR	A6801	0.4658	O60739	EIF1B
	NYTRLVLQF	A2402	0.0432	O00591	GABRP	TYmGHTGAVW	A2402	0.1216	Q13347	EIF3I	DVSSTSVFK	A6801	0.0313	Q96TA1	FAM129B	KTGTVSLEV	C1502	0.2483	P49327	FASN	LGMEHLREV	B5101	0.6091	P04626	ERBB2	YYSPHGHIL	A2402	0.0214	Q9BY44	EIF2A
	RWmDQRLVF	A2402	0.0315	O00591	GABRP	LYQFNPAFF	A2402	0.0152	Q9UBQ5	EIF3K	IYSEmIHNL	A2402	0.0078	Q9P2D6	FAM135A	QVADVVVSR	A6801	0.003	P49327	FASN	MPNQAQmRI	B5101	0.0164	P04626	ERBB2	RYLNEFEEL	A2402	0.0412	Q9BQI3	EIF2AK1
	TYVPSTFLV	A2402	0.053	O00591	GABRP	TTVTAQILLK	A6801	0.342	Q9UBQ5	EIF3K	NTADSLIGR	A6801	0.005	Q9P2D6	FAM135A	SPAPTHNSL	B0702	0.0026	P49327	FASN	SPLDSTFYR	A6801	0.5393	P04626	ERBB2	NYIGLINRI	A2402	0.0428	P19525	EIF2AK2
	YALRITTTV	B5101	0.0474	O00591	GABRP	DAIRVFANI	B5101	0.0118	Q9Y262	EIF3L	RPRTLPPL	B0702	0.0722	Q8TBP5	FAM174A	SSTSHVPEV	C1502	0.3139	P49327	FASN	TYLPTNASLSF	A2402	0.0646	P04626	ERBB2	DAAVGYImEK	A6801	0.3738	Q14232	EIF2B1
	VYSEAARVLQF	A2402	0.1003	Q01415	GALK2	FYIDKDmIHI	A2402	0.3339	Q9Y262	EIF3L	AYELTQYYF	A2402	0.0425	Q9UK61	FAM208A	STAYYALVV	C1502	0.2562	P49327	FASN	LPLPNLRVV	B5101	0.0059	P21860	ERBB3	DVISNINITR	A6801	0.0488	Q13144	EIF2B5
	SAGDVAVQK	A6801	0.2408	Q86SR1	GALNT10	HIADTKVAR	A6801	0.0328	Q9Y262	EIF3L	EAFPNDPRVINR	A6801	0.4495	Q9UK61	FAM208A	TAYYALVV	B5101	0.0796	P49327	FASN	VYDGKFAIF	A2402	0.0062	P21860	ERBB3	VYGDVISNI	A2402	0.0174	Q13144	EIF2B5
	EPFGDVTER	A6801	1.5463	Q8IXK2	GALNT12	RSNPKIWNV	C1502	0.0203	Q9Y262	EIF3L	GVAELGVTKR	A6801	0.342	Q9Y421	FAM32A	TTVGSAEKR	A6801	0.0243	P49327	FASN	VYIEKNDKL	A2402	0.0651	P21860	ERBB3	SYPDLLPTF	A2402	0.0024	P41214	EIF2D
	TYPIKTPTF	A2402	0.0054	Q14435	GALNT3	RYQDAIRVF	A2402	0.0131	Q9Y262	EIF3L	DASLGNLFAR	A6801	0.4087	Q92520	FAM3C	VADVVVSR	A6801	0.6912	P49327	FASN	NTVELIIVR	A6801	0.0191	Q96RT1	ERBIN	KAISGVHTV	C1502	0.0169	P41091	EIF2S3
	AAVAAVAARR	A6801	0.2833	Q14697	GANAB	SNINRQLEV	C1502	1.9029	Q9Y262	EIF3L	EVNNELANR	A6801	0.0385	Q9NUQ9	FAM49B	DTIDSSEVNVAK	A6801	0.2596	Q53R41	FASTKD1	SPLDIYPKI	B5101	0.0086	P18074	ERCC2	YYNKVSTVF	A2402	0.0078	Q14152	EIF3A
	AVAAVAARR	A6801	0.0266	Q14697	GANAB	YYYVGFAYL	A2402	0.0483	Q9Y262	EIF3L	TGSGIVIIR	A6801	0.3251	Q8TBR7	FAM57A	DTTSATDIQR	A6801	0.308	Q9NYY8	FASTKD2	EAFEKLIREK	A6801	0.3174	Q92889	ERCC4	VYLVSAmLL	A2402	0.0741	Q99613	EIF3C
	IYGSVPYLL	A2402	0.0046	Q8TET4	GANC	KIDQTQRKV	C1502	0.4857	Q7L2H7	EIF3M	TPAQSFANR	A6801	1.2553	Q5T0W9	FAM83B	DALVTKNLV	B5101	0.0427	P22087	FBL	TVYEDKSGKQR	A6801	0.679	Q969X5	ERGIC1	YSWDIVVQR	A6801	0.0099	O15371	EIF3D
	PYFNAPVYL	A2402	0.0363	Q9NY12	GAR1	NSNTQVVLL	C1502	0.7461	P60842	EIF4A1	DVFTDIDIFR	A6801	0.028	Q9H4H8	FAM83D	DVAQPDQTR	A6801	0.1737	P22087	FBL	HTILLVQPTKR	A6801	1.4495	P84090	ERH	DAAmEDLTRL	B5101	1.0424	P60228	EIF3E
	NVIEPSFGLGR	A6801	0.3802	P41250	GARS	RYLSPKYIKmF	A2402	0.15	P60842	EIF4A1	EVAAPGAVGGER	A6801	0.5405	Q6ZRV2	FAM83H	DVAQPDQTRI	B5101	0.8924	P22087	FBL	DTFPQVLKK	A6801	0.0081	Q8IV48	ERI1	NYSGAAEYLYF	A2402	0.2488	P60228	EIF3E
	VSNDLLLKI	C1502	0.0694	P22102	GART	DVIAQSQSGTGK	A6801	1.4724	P38919	EIF4A3	VYVGNFQVV	A2402	0.0899	Q96KN1	FAM84B	EAVFASEVK	A6801	0.2477	P22087	FBL	DAPRADEI	B5101	0.4399	Q9H501	ESF1	GAAEYLYFFR	A6801	0.9077	P60228	EIF3E
	HNINRPLTm	C1502	1.5265	P23771	GATA3	TTATMATSGSAR	A6801	1.1387	P38919	EIF4A3	STVSPPAGR	A6801	0.0075	O15360	FANCA	EAVFASEVKK	A6801	0.1606	P22087	FBL	LYTVVVYDF	A2402	0.1292	Q14674	ESPL1	TTAVITNKDVRK	A6801	1.5198	P60228	EIF3E
	SPVYVPTTR	A6801	0.8733	Q92908	GATA6	LPKSPPYTAF	B0702	0.0735	P23588	EIF4B	SVISTDPLKR	A6801	0.167	O15360	FANCA	QPDQTRIVAL	B0702	0.0592	P22087	FBL	YYPAGTQLF	A2402	0.0041	Q6NXG1	ESRP1	VINGNIKTV	C1502	0.5042	O75821	EIF3G
	EATAMAmGR	A6801	0.1332	Q86YP4	GATAD2A	ETLSAVTNNR	A6801	0.0857	Q9NRA8	EIF4ENIF1	ESmLTPPIAR	A6801	0.1258	Q9BXW9	FANCD2	DAIEKAVSR	A6801	0.1463	Q86XK2	FBXO11	DVVDSETVVRAR	A6801	1.3715	Q9H6T0	ESRP2	STYYGSFVTR	A6801	0.0286	O15372	EIF3H
	NSASATALVSR	A6801	0.7029	Q86YP4	GATAD2A	AARPATSTL	B0702	0.0273	Q04637	EIF4G1	IYLEHTESI	A2402	0.0155	Q9BXW9	FANCD2	DAYVGYmTI	B5101	0.0019	Q86XK2	FBXO11	NYLVLPNRI	A2402	0.1178	A0FGR8	ESYT2	TTLEHQKTFR	A6801	0.294	Q13347	EIF3I
	GYGGGFGNF	A2402	0.0598	P28676	GCA	AYYPAQGVQQF	A2402	0.0202	Q04637	EIF4G1	FYQPKIQQF	A2402	0.0035	Q9NVI1	FANCI	STNSHPILR	A6801	0.0165	Q86XK2	FBXO11	SVSLPEVQR	A6801	0.0467	A0FGR8	ESYT2	TYmGHTGAVW	A2402	0.1216	Q13347	EIF3I
	QSNAKLLEV	C1502	0.3152	Q8IWJ2	GCC2	ETPQVAVIVR	A6801	0.4854	Q04637	EIF4G1	TYIQILESF	A2402	0.0044	Q8IYD8	FANCM	DTAAGGFQQR	A6801	0.1701	Q9UK99	FBXO3	DYGIVADLF	A2402	0.109	P13804	ETFA	YYASFLEVL	A2402	0.0693	O75822	EIF3J
	DAIQDKKNFR	A6801	1.1726	Q92616	GCN1	IIFETPLRV	C1502	0.0546	Q04637	EIF4G1	DAVQLNVI	B5101	0.0345	Q8WVX9	FAR1	GYmEGYYTF	A2402	0.0016	Q9UK99	FBXO3	SVISVEDPPQR	A6801	0.6499	P38117	ETFB	DAFSVEDPVRK	A6801	0.8669	O75822	EIF3J
	DALGKLISI	B5101	0.0117	Q92616	GCN1	KTQDLFRRV	C1502	0.1726	Q04637	EIF4G1	DAVQLNVIATR	A6801	1.6975	Q8WVX9	FAR1	LYSRVQATF	A2402	0.0174	Q5XUX0	FBXO31	AYLEAYKEF	A2402	0.006	Q9HBU6	ETNK1	LYQFNPAFF	A2402	0.0152	Q9UBQ5	EIF3K
	ESWDALNAITK	A6801	0.9149	Q92616	GCN1	YYPAQGVQQF	A2402	0.008	Q04637	EIF4G1	IYADLNQNDF	A2402	0.0168	Q96K12	FAR2	VYISKTTYI	A2402	0.0138	Q9UK97	FBXO9	NAIGGGGIGHQK	A6801	0.7244	P41162	ETV3	RYQDAIRVF	A2402	0.0131	Q9Y262	EIF3L
	LPPLVPAI	B5101	0.0091	Q92616	GCN1	FLLQDTVEL	C1502	0.5437	P78344	EIF4G2	DTIVSGTLPQR	A6801	1.0066	P49327	FASN	GTSSVIVSR	A6801	0.0293	Q9UKB1	FBXW11	DVAPLPQRR	A6801	0.0272	Q92817	EVPL	YYYVGFAYL	A2402	0.0483	Q9Y262	EIF3L
	LPYLVPKL	B5101	0.0178	Q92616	GCN1	VGNRHGLLV	C1502	1.4104	P56537	EIF6	ELAQVLAQER	A6801	0.6955	P49327	FASN	NGTSSVIVSR	A6801	0.0502	Q9UKB1	FBXW11	RSQEQLIRL	C1502	0.059	Q92817	EVPL	DAIRVFANI	B5101	0.0118	Q9Y262	EIF3L
	NTKDKNTVVR	A6801	0.3097	Q92616	GCN1	EISSPAVER	A6801	0.0225	Q9BQ52	ELAC2	GSTTVFHSL	C1502	0.5493	P49327	FASN	SATDITLRR	A6801	0.0102	Q9UKB1	FBXW11	DTAMPAHSR	A6801	0.0203	Q9UQ84	EXO1	FYIDKDmIHI	A2402	0.3339	Q9Y262	EIF3L
	VQNPALRLV	C1502	0.9434	Q92616	GCN1	ETLNSSVQSIR	A6801	0.7864	P32519	ELF1	IPRDPSQQEL	B0702	0.0264	P49327	FASN	TSSVIVSR	A6801	1.0837	Q9UKB1	FBXW11	TTQVADSGYQR	A6801	0.2547	Q96A65	EXOC4	SNINRQLEV	C1502	1.9029	Q9Y262	EIF3L
	DVITALTHR	A6801	0.0307	Q9NZC3	GDE1	DASAIDFSR	A6801	0.0653	P78545	ELF3	KTGTVSLEV	C1502	0.2483	P49327	FASN	NTPTVGVSR	A6801	0.0376	Q0JRZ9	FCHO2	TYQSITERI	A2402	0.0216	Q96A65	EXOC4	YYVGFAYLm	A2402	0.086	Q9Y262	EIF3L
	TVNGSQmLL	C1502	0.124	Q99988	GDF15	DVSTAGTGASR	A6801	0.9009	P78545	ELF3	QVADVVVSR	A6801	0.003	P49327	FASN	TSNPTPAVL	C1502	0.0743	Q0JRZ9	FCHO2	NISQETVHTTR	A6801	1.8239	Q8TAG9	EXOC6	RSNPKIWNV	C1502	0.0203	Q9Y262	EIF3L
	EYIQFVPLL	A2402	0.0444	P57678	GEMIN4	EISNIFSNY	A6801	0.1959	P78545	ELF3	SPAPTHNSL	B0702	0.0026	P49327	FASN	DATNmPAV	B5101	0.213	P37268	FDFT1	IYTNLNQKI	A2402	0.0789	Q9Y2D4	EXOC6B	DVIAQAQSGTGK	A6801	1.459	P60842	EIF4A1
	IYFDGDFGQI	A2402	0.1945	Q96RP9	GFM1	STASVASASTTR	A6801	0.351	Q99607	ELF4	SSTSHVPEV	C1502	0.3139	P49327	FASN	HYSPIYLSF	A2402	0.0038	P37268	FDFT1	YYQIRSSQL	A2402	0.1801	Q9UPT5	EXOC7	RYLSPKYIKmF	A2402	0.15	P60842	EIF4A1
	SINEGLLKV	C1502	0.0986	Q969S9	GFM2	SVASASTTR	A6801	0.0154	Q99607	ELF4	STAYYALVV	C1502	0.2562	P49327	FASN	NAIGGKYNR	A6801	0.0198	P14324	FDPS	EVGDIVVGR	A6801	0.0098	Q13868	EXOSC2	NSNTQVVLL	C1502	0.7461	P60842	EIF4A1
	AYTSQFVSL	A2402	0.1191	Q06210	GFPT1	mAGPGGLAR	A6801	0.2105	P19419	ELK1	TAIHIDPATHR	A6801	0.3995	P49327	FASN	DNIDVSHPIIYR	A6801	1.0452	Q9UK73	FEM1B	EVGDIVVGRI	A6801	1.3678	Q13868	EXOSC2	QIYDIFQKL	C1502	0.2672	P60842	EIF4A1
	DASAVIEHTNR	A6801	1.8605	Q06210	GFPT1	ESSTVFELK	A6801	0.044	Q15370	ELOB	TAYYALVV	B5101	0.0796	P49327	FASN	DVSHPIIYR	A6801	0.0082	Q9UK73	FEM1B	EVNIGNSQTR	A6801	0.2019	Q8NEV8	EXPH5	DVIAQSQSGTGK	A6801	1.4724	P38919	EIF4A3
	DTSFTTLVER	A6801	0.1677	Q06210	GFPT1	QYPVIIHLI	A2402	0.0102	Q9BW60	ELOVL1	TILPKTGTV	C1502	0.6275	P49327	FASN	EVSSLISEK	A6801	0.0167	Q96JP0	FEM1C	DIIHNENmR	A6801	0.3963	P15311	EZR	TTATMATSGSAR	A6801	1.1387	P38919	EIF4A3
	STDHIPILYR	A6801	0.2045	Q06210	GFPT1	SLRGILTL	B0702	1.998	Q9NXB9	ELOVL2	TTVGSAEKR	A6801	0.0243	P49327	FASN	ETFNSITKR	A6801	0.0041	Q5JSP0	FGD3	EYTAKIALL	A2402	0.2394	P15311	EZR	TTATmATSGSAR	A6801	1.1387	P38919	EIF4A3
	TSFTTLVER	A6801	0.0351	Q06210	GFPT1	EGFDGSNPQK	A6801	0.9372	Q96EB1	ELP4	VADVVVSR	A6801	0.6912	P49327	FASN	NVNEVISNR	A6801	0.0088	P07954	FH	RINKRILQL	C1502	0.0505	P15311	EZR	LPKSPPYTAF	B0702	0.0735	P23588	EIF4B
	EVSPmYGVQK	A6801	0.1238	Q9H3K2	GHITM	EIGPVSSSR	A6801	0.0517	Q96EB1	ELP4	DTIDSSEVNVAK	A6801	0.2596	Q53R41	FASTKD1	VTDAVALRV	C1502	0.0515	O43427	FIBP	VYEPVSYHV	A2402	0.0792	P15311	EZR	ETLSAVTNNR	A6801	0.0857	Q9NRA8	EIF4ENIF1
	IYmDTLNIF	A2402	0.0028	Q9H3K2	GHITM	IVNGHTLLV	C1502	0.0197	Q96EB1	ELP4	DTTSATDIQR	A6801	0.308	Q9NYY8	FASTKD2	EQSTIVKER	A6801	0.9605	Q02790	FKBP4	VYTDVAYYL	A2402	0.0096	P00748	F12	AYYPAQGVQQF	A2402	0.0202	Q04637	EIF4G1
	LYGKIAEAF	A2402	0.0164	O14908	GIPC1	DVITVSNGGR	A6801	0.3154	Q8N766	EMC1	DALVTKNLV	B5101	0.0427	P22087	FBL	LYANmFERL	A2402	0.0439	Q02790	FKBP4	IYYSHENLI	A2402	0.0535	P12259	F5	YYPAQGVQQF	A2402	0.008	Q04637	EIF4G1
	VYDTNPAKF	A2402	0.0154	Q9NZD2	GLTP	IPPEVQRI	B5101	0.0357	Q8N766	EMC1	DVAQPDQTR	A6801	0.1737	P22087	FBL	VYLKPSYAF	A2402	0.0045	Q02790	FKBP4	NQFDPPIVAR	A6801	0.4831	P12259	F5	ETPQVAVIVR	A6801	0.4854	Q04637	EIF4G1
	ELAQVIVSR	A6801	0.0413	Q49A26	GLYR1	QVAPPVLKR	A6801	0.008	Q8N766	EMC1	DVAQPDQTRI	B5101	0.8924	P22087	FBL	YAFGSVGKEK	A6801	0.258	Q02790	FKBP4	QFDPPIVAR	A6801	0.8471	P12259	F5	IIFETPLRV	C1502	0.0546	Q04637	EIF4G1
	YPPWPGKIV	B5101	0.1048	Q49A26	GLYR1	QVAEKVASR	A6801	0.0229	O43402	EMC8	EAVFASEVK	A6801	0.2477	P22087	FBL	DSTFNVFVGK	A6801	0.2162	O95302	FKBP9	APAPPPAASF	B0702	0.0311	Q7L5A8	FA2H	HNMDVPNIKR	A6801	0.5906	P63241	EIF5A
	LYGKVQEI	A2402	1.9124	O60547	GMDS	DTLYVGTTR	A6801	0.0467	O95834	EML2	EAVFASEVKK	A6801	0.1606	P22087	FBL	DAGLAQGLR	A6801	1.4544	Q9UIM3	FKBPL	EVISLINTR	A6801	0.0139	Q96CS3	FAF2	HNmDVPNIKR	A6801	0.5906	P63241	EIF5A
	EVFLAQGTLR	A6801	0.0768	P49915	GMPS	HYDPTINKW	A2402	0.0501	O14682	ENC1	QPDQTRIVAL	B0702	0.0592	P22087	FBL	RSVTAGIII	C1502	0.2269	Q8NFF5	FLAD1	ETFYVGAAKTK	A6801	0.4506	Q9NVQ4	FAIM	VGNRHGLLV	C1502	1.4104	P56537	EIF6
	HNVNRVVYI	C1502	1.8295	P49915	GMPS	YVVGGYFGIQR	A6801	0.5141	O14682	ENC1	DAIEKAVSR	A6801	0.1463	Q86XK2	FBXO11	ELSSLPSLR	A6801	0.1484	Q13045	FLII	EVFHSGHSR	A6801	0.0077	Q5T9C2	FAM102A	RYQQWmERF	A2402	0.0139	Q9BQ52	ELAC2
	STNNIAQAR	A6801	0.0272	Q9UBI6	GNG12	NSSPIKSER	A6801	0.052	Q16206	ENOX2	DAYVGYmTI	B5101	0.0019	Q86XK2	FBXO11	EYmKHTRLF	A2402	0.0371	Q13045	FLII	SVATSGSGFSR	A6801	0.5716	Q1W6H9	FAM110C	DVSTAGTGASR	A6801	0.9009	P78545	ELF3
	TTFGPKSQR	A6801	0.0071	Q13823	GNL2	LVAEITPKGR	A6801	0.2652	Q9NPA8	ENY2	DTAAGGFQQR	A6801	0.1701	Q9UK99	FBXO3	ASSPIPVVI	C1502	0.023	P21333	FLNA	FSIEPWLKV	C1502	0.071	Q6SJ93	FAM111B	EISNIFSNY	A6801	0.1959	P78545	ELF3
	TTFGPKSQRK	A6801	0.157	Q13823	GNL2	SYLDSVHFF	A2402	0.0016	Q09472	EP300	GYmEGYYTF	A2402	0.0016	Q9UK99	FBXO3	ETADFKVYTK	A6801	0.0092	P21333	FLNA	HVVAIGRTR	A6801	0.1037	Q6SJ93	FAM111B	DASAIDFSR	A6801	0.0653	P78545	ELF3
	TTFGPKSQRKR	A6801	0.3673	Q13823	GNL2	YSLSSAHKV	C1502	0.1232	Q99814	EPAS1	TAAGGFQQR	A6801	0.042	Q9UK99	FBXO3	ITWGGQNIGR	A6801	0.3459	P21333	FLNA	SYTSVKENF	A2402	0.0204	Q96EK7	FAM120B	STASVASASTTR	A6801	0.351	Q99607	ELF4
	VPLDKQITI	B5101	0.0052	Q9BVP2	GNL3	STSTTTHVTK	A6801	0.4851	Q9H4G0	EPB41L1	GTSSVIVSR	A6801	0.0293	Q9UKB1	FBXW11	TVITVDTKAAGK	A6801	0.9975	P21333	FLNA	DTSYGGTLR	A6801	0.0796	Q7Z309	FAM122B	SVASASTTR	A6801	0.0154	Q99607	ELF4
	DAIENKTTV	B5101	0.015	Q9NVN8	GNL3L	TVSSLAIRK	A6801	0.0524	Q9H4G0	EPB41L1	NGTSSVIVSR	A6801	0.0502	Q9UKB1	FBXW11	EAVGNIANK	A6801	0.0334	O75369	FLNB	TTADGNILR	A6801	0.0046	Q6P4D5	FAM122C	mAGPGGLAR	A6801	0.2105	P19419	ELK1
	VYLDKFIRL	A2402	0.0138	Q9NVN8	GNL3L	ETSESRGISR	A6801	0.1579	O43491	EPB41L2	SATDITLRR	A6801	0.0102	Q9UKB1	FBXW11	NVTYVVKER	A6801	0.1171	O75369	FLNB	VYEEILHQI	A2402	0.0176	Q9BZQ8	FAM129A	ESSTVFELK	A6801	0.044	Q15370	ELOB
	YLDKFIRL	C1502	1.436	Q9NVN8	GNL3L	EVGSVSEVK	A6801	0.1639	O43491	EPB41L2	TSSVIVSR	A6801	1.0837	Q9UKB1	FBXW11	IYQDRDQFAKL	A2402	0.6383	Q14254	FLOT2	DVSSTSVFK	A6801	0.0313	Q96TA1	FAM129B	QYPVIIHLI	A2402	0.0102	Q9BW60	ELOVL1
	ETmQNDRTTISR	A6801	0.5938	Q08379	GOLGA2	LVSPEQPPK	A6801	0.7958	O43491	EPB41L2	NTPTVGVSR	A6801	0.0376	Q0JRZ9	FCHO2	DAPIVNKV	B5101	0.0429	P02751	FN1	NTADSLIGR	A6801	0.005	Q9P2D6	FAM135A	YPVIIHLI	B5101	0.0068	Q9BW60	ELOVL1
	SSQTQPLKV	C1502	0.6242	Q14789	GOLGB1	TSFERRPSKR	A6801	0.6268	Q9HCM4	EPB41L5	TSNPTPAVL	C1502	0.0743	Q0JRZ9	FCHO2	DYSSILQKF	A2402	0.0199	Q96RU3	FNBP1	RPRTLPPL	B0702	0.0722	Q8TBP5	FAM174A	SLRGILTL	B0702	1.998	Q9NXB9	ELOVL2
	TNFDGPSAKR	A6801	0.5887	Q9BXV9	GON7	DYDSVFHHL	A2402	0.1406	Q9H2F5	EPC1	DATNmPAV	B5101	0.213	P37268	FDFT1	EYAAQLQNF	A2402	0.0335	Q5T0N5	FNBP1L	GVAELGVTKR	A6801	0.342	Q9Y421	FAM32A	YYFSKLIEF	A2402	0.0056	Q9NYP7	ELOVL5
	EIATVVKKR	A6801	0.0608	P00505	GOT2	VYFSKSEQL	A2402	0.025	P29317	EPHA2	HYSPIYLSF	A2402	0.0038	P37268	FDFT1	EISTAVVQR	A6801	0.0195	Q8N3X1	FNBP4	DASLGNLFAR	A6801	0.4087	Q92520	FAM3C	KYITQGQLL	A2402	0.0374	Q9NYP7	ELOVL5
	EYLPIGGLAEF	A2402	0.1085	P00505	GOT2	ETFPTPDGQGR	A6801	0.2963	P58107	EPPK1	RSHYSPIYL	C1502	0.0298	P37268	FDFT1	DAAQQVILV	B5101	0.0228	Q53EP0	FNDC3B	EVNNELANR	A6801	0.0385	Q9NUQ9	FAM49B	EGFDGSNPQK	A6801	0.9372	Q96EB1	ELP4
	DLVKKEVQR	A6801	0.8255	Q6NUI2	GPAT2	NTQEKVSYR	A6801	0.0601	P58107	EPPK1	YmEEIYHRI	C1502	0.3734	P37268	FDFT1	LSFPYSYEV	C1502	0.0816	Q53EP0	FNDC3B	TGSGIVIIR	A6801	0.3251	Q8TBR7	FAM57A	IVNGHTLLV	C1502	0.0197	Q96EB1	ELP4
	KYGmVTYLL	A2402	0.0306	Q86UL3	GPAT4	STATATVSVGK	A6801	1.1441	P58107	EPPK1	NAIGGKYNR	A6801	0.0198	P14324	FDPS	VYKGEEATF	A2402	0.0324	Q53EP0	FNDC3B	DVFTDIDIFR	A6801	0.028	Q9H4H8	FAM83D	EIGPVSSSR	A6801	0.0517	Q96EB1	ELP4
	VFIIVPAIF	A2402	0.0397	Q86UL3	GPAT4	RTIGVmTmV	C1502	0.0185	P07814	EPRS	DNIDVSHPIIYR	A6801	1.0452	Q9UK73	FEM1B	NAVDVKQYR	A6801	0.0146	Q8TF40	FNIP1	EVAAPGAVGGER	A6801	0.5405	Q6ZRV2	FAM83H	DVITVSNGGR	A6801	0.3154	Q8N766	EMC1
	NYmEVVSLL	A2402	0.0169	P43304	GPD2	VFIEGADAETF	A2402	0.1423	P07814	EPRS	DVSHPIIYR	A6801	0.0082	Q9UK73	FEM1B	DVAQDPQVSR	A6801	0.1066	Q9P278	FNIP2	SVISTDPLKR	A6801	0.167	O15360	FANCA	QVAPPVLKR	A6801	0.008	Q8N766	EMC1
	EVVDVmVIGR	A6801	0.0536	Q9NQX3	GPHN	EAFSELSKR	A6801	0.0317	Q12929	EPS8	EVSSLISEK	A6801	0.0167	Q96JP0	FEM1C	KYPNLLNQL	A2402	0.0559	P49354	FNTA	ESmLTPPIAR	A6801	0.1258	Q9BXW9	FANCD2	IPPEVQRI	B5101	0.0357	Q8N766	EMC1
	LPLHVGLTV	B5101	0.0148	Q9HC97	GPR35	ESVANVAEHQR	A6801	1.3513	Q12929	EPS8	ETFNSITKR	A6801	0.0041	Q5JSP0	FGD3	SSAPVVVTR	A6801	0.0069	P85037	FOXK1	FYQPKIQQF	A2402	0.0035	Q9NVI1	FANCI	mYIIPVVLF	A2402	0.0177	Q5UCC4	EMC10
	TGPTRFFLF	A2402	0.477	Q8NFJ5	GPRC5A	KAAEAFSEL	C1502	0.0259	Q12929	EPS8	NVNEVISNR	A6801	0.0088	P07954	FH	SSSAPVVVTR	A6801	0.0759	P85037	FOXK1	TYIQILESF	A2402	0.0044	Q8IYD8	FANCM	QVAEKVASR	A6801	0.0229	O43402	EMC8
	YAPYSTHF	A2402	0.4682	Q8NFJ5	GPRC5A	SVANVAEHQR	A6801	0.0658	Q12929	EPS8	VTDAVALRV	C1502	0.0515	O43427	FIBP	DAPLSPmL	B5101	0.2006	O43524	FOXO3	DAVQLNVI	B5101	0.0345	Q8WVX9	FAR1	DTLYVGTTR	A6801	0.0467	O95834	EML2
	ASYSGLMRI	C1502	0.0097	Q13098	GPS1	VPRQNVPVI	B5101	0.0133	Q12929	EPS8	DVIGQTITISR	A6801	0.5091	Q6UN15	FIP1L1	DAPLSPmLY	B5101	1.6516	O43524	FOXO3	DAVQLNVIATR	A6801	1.6975	Q8WVX9	FAR1	HYDPTINKW	A2402	0.0501	O14682	ENC1
	DmYLAPHV	B5101	0.6966	Q13098	GPS1	ESYPLGAIVR	A6801	0.1034	Q8TE68	EPS8L1	EQSTIVKER	A6801	0.9605	Q02790	FKBP4	FSSPHLVQV	C1502	0.0085	Q05932	FPGS	IYADLNQNDF	A2402	0.0168	Q96K12	FAR2	NSSPIKSER	A6801	0.052	Q16206	ENOX2
	STPEIAEQR	A6801	0.04	Q13098	GPS1	EYTDVLQKI	A2402	0.1321	Q8TE68	EPS8L1	LYANmFERL	A2402	0.0439	Q02790	FKBP4	HSAGTPGLSSR	A6801	0.9463	Q5SZK8	FREM2	DTIVSGTLPQR	A6801	1.0066	P49327	FASN	VYVATFLGF	A2402	0.0199	Q9Y227	ENTPD4
	LLIENVASL	C1502	0.6348	P07203	GPX1	EAFKQLNQR	A6801	0.0462	Q9H6S3	EPS8L2	YAFGSVGKEK	A6801	0.258	Q02790	FKBP4	SVPQIAVNK	A6801	0.0912	Q5SZK8	FREM2	ELAQVLAQER	A6801	0.6955	P49327	FASN	LVAEITPKGR	A6801	0.2652	Q9NPA8	ENY2
	EVAAGATAR	A6801	0.0197	Q14451	GRB7	EVSPVSRQSIR	A6801	0.7369	Q9H6S3	EPS8L2	DSTFNVFVGK	A6801	0.2162	O95302	FKBP9	NYVKKFQSF	A2402	0.0165	Q14331	FRG1	EVYKELRLR	A6801	0.0579	P49327	FASN	SYLDSVHFF	A2402	0.0016	Q09472	EP300
	LPmPASGTSL	B0702	0.0236	Q14451	GRB7	KYVKILYDF	A2402	0.0248	Q9H6S3	EPS8L2	LTSSAFLLF	A2402	0.8828	O75072	FKTN	SAALPQSQR	A6801	0.0771	Q9P2Q2	FRMD4A	GSTTVFHSL	C1502	0.5493	P49327	FASN	STSTTTHVTK	A6801	0.4851	Q9H4G0	EPB41L1
	NVYVVTQGR	A6801	0.0323	Q14451	GRB7	TSSSNVIHR	A6801	0.0949	Q6P179	ERAP2	ELSSLPSLR	A6801	0.1484	Q13045	FLII	TSFDSDRGSQR	A6801	0.5639	Q9Y2L6	FRMD4B	KTGTVSLEV	C1502	0.2483	P49327	FASN	STTTTTHITK	A6801	0.6271	O43491	EPB41L2
	SNVYVVTQGR	A6801	0.5471	Q14451	GRB7	EVTAEDGTQR	A6801	0.2156	P04626	ERBB2	EYmKHTRLF	A2402	0.0371	Q13045	FLII	VTNAVLHEV	C1502	0.0526	Q9C0B1	FTO	QVADVVVSR	A6801	0.003	P49327	FASN	TTTHITKTVK	A6801	0.5161	O43491	EPB41L2
	AYNAVSFTW	A2402	0.0169	Q6ISB3	GRHL2	LGmEHLREV	B5101	0.6091	P04626	ERBB2	ETADFKVYTK	A6801	0.0092	P21333	FLNA	SYDPDFNQL	A2402	0.1144	Q9UET6	FTSJ1	RPKLPEDPLL	B0702	0.1475	P49327	FASN	EVGSVSEVK	A6801	0.1639	O43491	EPB41L2
	KTVPVNLSL	C1502	0.0043	Q6ISB3	GRHL2	TYLPTNASL	A2402	0.0774	P04626	ERBB2	TVITVDTKAAGK	A6801	0.9975	P21333	FLNA	SVYGYGVQKR	A6801	0.0479	Q96I24	FUBP3	SPAPTHNSL	B0702	0.0026	P49327	FASN	TTTTTHITK	A6801	0.1107	O43491	EPB41L2
	LYTDIINIF	A2402	0.0093	Q7Z429	GRINA	TYLPTNASLSF	A2402	0.0646	P04626	ERBB2	EAVGNIANK	A6801	0.0334	O75369	FLNB	SASEATVKR	A6801	0.0277	P51114	FXR1	SSTSHVPEV	C1502	0.3139	P49327	FASN	SAYGPGLVSI	C1502	0.1772	O43491	EPB41L2
	QPIGRRLFRQF	B0702	0.9437	P32298	GRK4	LPLPNLRVV	B5101	0.0059	P21860	ERBB3	NVTYVVKER	A6801	0.1171	O75369	FLNB	TTNGGILTV	C1502	0.0284	Q96QD9	FYTTD1	STAYYALVV	C1502	0.2562	P49327	FASN	VTISDASQR	A6801	0.0646	O43491	EPB41L2
	FTIFRTISV	C1502	0.0909	Q9BQ67	GRWD1	VYDGKFAIF	A2402	0.0062	P21860	ERBB3	IYQDRDQFAKL	A2402	0.6383	Q14254	FLOT2	FSEDGYRTV	C1502	0.2723	Q14332	FZD2	TAYYALVV	B5101	0.0796	P49327	FASN	DYDSVFHHL	A2402	0.1406	Q9H2F5	EPC1
	LPFSFRSI	B5101	0.0099	Q8TAX9	GSDMB	VYIEKNDKL	A2402	0.0651	P21860	ERBB3	DAPIVNKV	B5101	0.0429	P02751	FN1	HPDSHQLFI	B5101	0.1388	Q13283	G3BP1	TTVGSAEKR	A6801	0.0243	P49327	FASN	VYFSKSEQL	A2402	0.025	P29317	EPHA2
	DAAEPDVQR	A6801	0.1942	P57764	GSDMD	DTFQPEImER	A6801	0.0346	Q96RT1	ERBIN	DYSSILQKF	A2402	0.0199	Q96RU3	FNBP1	QSYGNVVEL	C1502	0.0416	Q13283	G3BP1	VADVVVSR	A6801	0.6912	P49327	FASN	STATATVSVGK	A6801	1.1441	P58107	EPPK1
	DAAEPDVQRGR	A6801	1.9031	P57764	GSDMD	NTVELIIVR	A6801	0.0191	Q96RT1	ERBIN	ETmNNIDRLR	A6801	0.1043	Q5T0N5	FNBP1L	YPDSHQLFV	B5101	0.0662	Q9UN86	G3BP2	DTIDSSEVNVAK	A6801	0.2596	Q53R41	FASTKD1	NTQEKVSYR	A6801	0.0601	P58107	EPPK1
	DVAYINVETK	A6801	0.0845	Q9P0R6	GSKIP	EYNAFFYSL	A2402	0.1094	P19447	ERCC3	EYAAQLQNF	A2402	0.0335	Q5T0N5	FNBP1L	HVAGETVAR	A6801	0.0118	P10253	GAA	DALVTKNLV	B5101	0.0427	P22087	FBL	ETFPTPDGQGR	A6801	0.2963	P58107	EPPK1
	DAYVILKTV	B5101	0.0037	P06396	GSN	EAFEKLIREK	A6801	0.3174	Q92889	ERCC4	EISTAVVQR	A6801	0.0195	Q8N3X1	FNBP4	KSFLHEVTV	C1502	0.0904	O00591	GABRP	DVAQPDQTR	A6801	0.1737	P22087	FBL	ENLTYVQLLR	A6801	1.9478	P58107	EPPK1
	RSIDGPIRL	C1502	0.0052	Q8IYD1	GSPT2	EVNAVTSNR	A6801	0.0096	Q03468	ERCC6	DAAQQVILV	B5101	0.0228	Q53EP0	FNDC3B	RWmDQRLVF	A2402	0.0315	O00591	GABRP	DVAQPDQTRI	B5101	0.8924	P22087	FBL	VFIEGADAETF	A2402	0.1423	P07814	EPRS
	GPLPRTVEL	B0702	0.0164	Q9Y2Q3	GSTK1	TVYEDKSGKQR	A6801	0.679	Q969X5	ERGIC1	LSFPYSYEV	C1502	0.0816	Q53EP0	FNDC3B	TYVPSTFLV	A2402	0.053	O00591	GABRP	EAVFASEVK	A6801	0.2477	P22087	FBL	RTIGVmTmV	C1502	0.0185	P07814	EPRS
	NTNTVPKLYR	A6801	0.1172	P52655	GTF2A1	DTFPQVLKK	A6801	0.0081	Q8IV48	ERI1	VYKGEEATF	A2402	0.0324	Q53EP0	FNDC3B	YALRITTTV	B5101	0.0474	O00591	GABRP	EAVFASEVKK	A6801	0.1606	P22087	FBL	SVANVAEHQR	A6801	0.0658	Q12929	EPS8
	ELVNVLQER	A6801	0.1631	Q6ZYL4	GTF2H5	DYLEHITSI	A2402	0.1442	Q7Z2K6	ERMP1	NAVDVKQYR	A6801	0.0146	Q8TF40	FNIP1	VYSEAARVLQF	A2402	0.1003	Q01415	GALK2	QPDQTRIVAL	B0702	0.0592	P22087	FBL	EAFSELSKR	A6801	0.0317	Q12929	EPS8
	DVFVVGTERGR	A6801	1.2258	P78347	GTF2I	DAPRADEI	B5101	0.4399	Q9H501	ESF1	DVAQDPQVSR	A6801	0.1066	Q9P278	FNIP2	SAGDVAVQK	A6801	0.2408	Q86SR1	GALNT10	LPYVGTSV	B5101	0.0064	Q9UKA1	FBXL5	ESVANVAEHQR	A6801	1.3513	Q12929	EPS8
	FVVGTERGR	A6801	0.2569	P78347	GTF2I	LYTVVVYDF	A2402	0.1292	Q14674	ESPL1	KYPNLLNQL	A2402	0.0559	P49354	FNTA	EPFGDVTER	A6801	1.5463	Q8IXK2	GALNT12	DAIEKAVSR	A6801	0.1463	Q86XK2	FBXO11	VPRQNVPVI	B5101	0.0133	Q12929	EPS8
	NSIQFVIKR	A6801	0.0167	Q9UHL9	GTF2IRD1	YYPAGTQLF	A2402	0.0041	Q6NXG1	ESRP1	SSAPVVVTR	A6801	0.0069	P85037	FOXK1	TYPIKTPTF	A2402	0.0054	Q14435	GALNT3	DAYVGYmTI	B5101	0.0019	Q86XK2	FBXO11	EYTDVLQKI	A2402	0.1321	Q8TE68	EPS8L1
	NPKESSSSL	B0702	0.0303	Q12789	GTF3C1	TSAERALAAAQR	A6801	1.5852	Q9H6T0	ESRP2	SSSAPVVVTR	A6801	0.0759	P85037	FOXK1	AAVAAVAARR	A6801	0.2833	Q14697	GANAB	DTAAGGFQQR	A6801	0.1701	Q9UK99	FBXO3	KYVKILYDF	A2402	0.0248	Q9H6S3	EPS8L2
	HYIDAGYLGF	A2402	0.0105	Q8WUA4	GTF3C2	VLPDmFFSF	A2402	0.018	Q9H6T0	ESRP2	DAPLSPmL	B5101	0.2006	O43524	FOXO3	AVAAVAARR	A6801	0.0266	Q14697	GANAB	GYmEGYYTF	A2402	0.0016	Q9UK99	FBXO3	EAFKQLNQR	A6801	0.0462	Q9H6S3	EPS8L2
	EVPSSSGINSTK	A6801	0.5024	Q9Y5Q9	GTF3C3	VYKATGEEF	A2402	0.0193	Q9H6T0	ESRP2	DAPLSPmLY	B5101	1.6516	O43524	FOXO3	NVIEPSFGLGR	A6801	0.3802	P41250	GARS	GTSSVIVSR	A6801	0.0293	Q9UKB1	FBXW11	SYLESFYHm	A2402	0.0174	Q6P179	ERAP2
	EYNSALPLL	A2402	0.1179	Q9Y5Q9	GTF3C3	NYLVLPNRI	A2402	0.1178	A0FGR8	ESYT2	FSSPHLVQV	C1502	0.0085	Q05932	FPGS	LAAGIVGNLR	A6801	0.1457	P22102	GART	NGTSSVIVSR	A6801	0.0502	Q9UKB1	FBXW11	TSSSNVIHR	A6801	0.0949	Q6P179	ERAP2
	IFTDVALKF	A2402	0.026	Q9UKN8	GTF3C4	SVSLPEVQR	A6801	0.0467	A0FGR8	ESYT2	TVASKSTAIITR	A6801	0.4571	Q86XX4	FRAS1	DAASGSFFAR	A6801	0.2239	Q86XJ1	GAS2L3	SATDITLRR	A6801	0.0102	Q9UKB1	FBXW11	TYLPTNASLSF	A2402	0.0646	P04626	ERBB2
	NYQVQFVTL	A2402	0.0763	Q9UKN8	GTF3C4	DYGIVADLF	A2402	0.109	P13804	ETFA	HSAGTPGLSSR	A6801	0.9463	Q5SZK8	FREM2	SPVYVPTTR	A6801	0.8733	Q92908	GATA6	TSSVIVSR	A6801	1.0837	Q9UKB1	FBXW11	TYLPTNASL	A2402	0.0774	P04626	ERBB2
	DSAPPSSVAR	A6801	0.1746	Q9BZE4	GTPBP4	AYLEAYKEF	A2402	0.006	Q9HBU6	ETNK1	SVPQIAVNK	A6801	0.0912	Q5SZK8	FREM2	NSASATALVSR	A6801	0.7029	Q86YP4	GATAD2A	NTPTVGVSR	A6801	0.0376	Q0JRZ9	FCHO2	LGmEHLREV	B5101	0.6091	P04626	ERBB2
	FQNIRPLFI	C1502	0.6274	Q9BZE4	GTPBP4	NAIGGGGIGHQK	A6801	0.7244	P41162	ETV3	NYVKKFQSF	A2402	0.0165	Q14331	FRG1	GYGGGFGNF	A2402	0.0598	P28676	GCA	TSNPTPAVL	C1502	0.0743	Q0JRZ9	FCHO2	VYDGKFAIF	A2402	0.0062	P21860	ERBB3
	EVVTGVIGQR	A6801	0.1155	Q02153	GUCY1B1	TTFPLPVATR	A6801	0.0075	Q96CN4	EVI5L	SAALPQSQR	A6801	0.0771	Q9P2Q2	FRMD4A	QSNAKLLEV	C1502	0.3152	Q8IWJ2	GCC2	DATNmPAV	B5101	0.213	P37268	FDFT1	VYIEKNDKL	A2402	0.0651	P21860	ERBB3
	HFIPYNAKF	A2402	0.0228	Q9UBP9	GULP1	DVAPLPQRR	A6801	0.0272	Q92817	EVPL	TSFDSDRGSQR	A6801	0.5639	Q9Y2L6	FRMD4B	DAIQDKKNFR	A6801	1.1726	Q92616	GCN1	HYSPIYLSF	A2402	0.0038	P37268	FDFT1	NTVELIIVR	A6801	0.0191	Q96RT1	ERBIN
	TYSPAFKQF	A2402	0.0054	O15488	GYG2	RSQEQLIRL	C1502	0.059	Q92817	EVPL	VYMELSQKL	A2402	0.0122	Q96NE9	FRMD6	DALGKLISI	B5101	0.0117	Q92616	GCN1	RSHYSPIYL	C1502	0.0298	P37268	FDFT1	DTFQPEImER	A6801	0.0346	Q96RT1	ERBIN
	FFIAGRYEF	A2402	0.0484	P13807	GYS1	DTAMPAHSR	A6801	0.0203	Q9UQ84	EXO1	EVIGVLAQSK	A6801	0.0744	O94915	FRYL	ESWDALNAITK	A6801	0.9149	Q92616	GCN1	YmEEIYHRI	C1502	0.3734	P37268	FDFT1	EAFEKLIREK	A6801	0.3174	Q92889	ERCC4
	VQNDTLLQV	C1502	0.526	Q92522	H1FX	TTQVADSGYQR	A6801	0.2547	Q96A65	EXOC4	SYTYLSLGF	A2402	0.108	P02792	FTL	LPPLVPAI	B5101	0.0091	Q92616	GCN1	NAIGGKYNR	A6801	0.0198	P14324	FDPS	QYVDFHNQL	A2402	0.0905	P28715	ERCC5
	YSIEKPLKF	C1502	0.1412	Q6Y1H2	HACD2	TYQSITERI	A2402	0.0216	Q96A65	EXOC4	VTNAVLHEV	C1502	0.0526	Q9C0B1	FTO	NTKDKNTVVR	A6801	0.3097	Q92616	GCN1	DNIDVSHPIIYR	A6801	1.0452	Q9UK73	FEM1B	TVYEDKSGKQR	A6801	0.679	Q969X5	ERGIC1
	DTPGFIVNR	A6801	0.0391	Q16836	HADH	NISQETVHTTR	A6801	1.8239	Q8TAG9	EXOC6	SYDPDFNQL	A2402	0.1144	Q9UET6	FTSJ1	VQNPALRLV	C1502	0.9434	Q92616	GCN1	DVSHPIIYR	A6801	0.0082	Q9UK73	FEM1B	VYmKVDGEVL	A2402	0.1928	Q9Y282	ERGIC3
	RTIEYLEEV	C1502	0.0148	P40939	HADHA	IYTNLNQKI	A2402	0.0789	Q9Y2D4	EXOC6B	SVYGYGVQKR	A6801	0.0479	Q96I24	FUBP3	DVITALTHR	A6801	0.0307	Q9NZC3	GDE1	EVSSLISEK	A6801	0.0167	Q96JP0	FEM1C	DTFPQVLKK	A6801	0.0081	Q8IV48	ERI1
	SPNSKVNTL	B0702	0.0083	P40939	HADHA	YYQIRSSQL	A2402	0.1801	Q9UPT5	EXOC7	ESIGNVQVL	B5101	1.1141	P51114	FXR1	TVNGSQmLL	C1502	0.124	Q99988	GDF15	EFVSETESR	A6801	1.6111	P02671	FGA	DYLEHITSI	A2402	0.1442	Q7Z2K6	ERMP1
	YYTEFPTVL	A2402	0.0487	O14929	HAT1	EVGDIVVGR	A6801	0.0098	Q13868	EXOSC2	HGSNIQQAR	A6801	0.8522	P51114	FXR1	EYIQFVPLL	A2402	0.0444	P57678	GEMIN4	ETFNSITKR	A6801	0.0041	Q5JSP0	FGD3	DAPRADEI	B5101	0.4399	Q9H501	ESF1
	LYITEPKTI	A2402	0.1287	Q99871	HAUS7	EVNIGNSQTR	A6801	0.2019	Q8NEV8	EXPH5	SASEATVKR	A6801	0.0277	P51114	FXR1	QYQEAFQKL	A2402	0.0242	Q8TEQ6	GEMIN5	NVNEVISNR	A6801	0.0088	P07954	FH	YYPAGTQLF	A2402	0.0041	Q6NXG1	ESRP1
	DPFFGGmTR	A6801	1.8559	O00165	HAX1	GSVSNPLFL	C1502	0.3822	Q93063	EXT2	TTNGGILTV	C1502	0.0284	Q96QD9	FYTTD1	NVRPPNTAL	B0702	0.0265	Q17RS7	GEN1	VTDAVALRV	C1502	0.0515	O43427	FIBP	VLPDmFFSF	A2402	0.018	Q9H6T0	ESRP2
	DVSHQEYPR	A6801	0.385	O60381	HBP1	EVHKSGYLSSER	A6801	1.8022	P15311	EZR	FSEDGYRTV	C1502	0.2723	Q14332	FZD2	SINEGLLKV	C1502	0.0986	Q969S9	GFM2	NYAENILTL	A2402	0.0239	Q6PIW4	FIGNL1	TSAERALAAAQR	A6801	1.5852	Q9H6T0	ESRP2
	QTVSEPAVIKR	A6801	0.8536	Q9Y450	HBS1L	EYTAKIALL	A2402	0.2394	P15311	EZR	HPDSHQLFI	B5101	0.1388	Q13283	G3BP1	DASAVIEHTNR	A6801	1.8605	Q06210	GFPT1	EQSTIVKER	A6801	0.9605	Q02790	FKBP4	VYKATGEEF	A2402	0.0193	Q9H6T0	ESRP2
	VINPTAITV	C1502	0.039	P51610	HCFC1	VYTDVAYYL	A2402	0.0096	P00748	F12	QSYGNVVEL	C1502	0.0416	Q13283	G3BP1	DTSFTTLVER	A6801	0.1677	Q06210	GFPT1	LPYGLERAI	B5101	0.0085	Q02790	FKBP4	NYLVLPNRI	A2402	0.1178	A0FGR8	ESYT2
	DYIKFLRSI	A2402	0.2096	Q13547	HDAC1	NQFDPPIVAR	A6801	0.4831	P12259	F5	RYPDSHQLF	A2402	0.0056	Q9UN86	G3BP2	STDHIPILYR	A6801	0.2045	Q06210	GFPT1	LYANmFERL	A2402	0.0439	Q02790	FKBP4	DYGIVADLF	A2402	0.109	P13804	ETFA
	EYIKFLRSI	A2402	0.1845	Q92769	HDAC2	QFDPPIVAR	A6801	0.8471	P12259	F5	VVFDDSEPVQR	A6801	0.275	Q9UN86	G3BP2	EVSPmYGVQK	A6801	0.1238	Q9H3K2	GHITM	YAFGSVGKEK	A6801	0.258	Q02790	FKBP4	AYLEAYKEF	A2402	0.006	Q9HBU6	ETNK1
	EGASSQIGR	A6801	0.3879	Q9UBN7	HDAC6	DYTGALAVF	A2402	0.1085	P23610	F8A1	YPDSHQLFV	B5101	0.0662	Q9UN86	G3BP2	IYmDTLNIF	A2402	0.0028	Q9H3K2	GHITM	DSTFNVFVGK	A6801	0.2162	O95302	FKBP9	NAIGGGGIGHQK	A6801	0.7244	P41162	ETV3
	DAFSFTSKV	B5101	0.0048	Q9BY41	HDAC8	APAPPPAASF	B0702	0.0311	Q7L5A8	FA2H	HVAGETVAR	A6801	0.0118	P10253	GAA	EGAPPGSLALR	A6801	1.728	Q9NU53	GINM1	RSVTAGIII	C1502	0.2269	Q8NFF5	FLAD1	DVAPLPQRR	A6801	0.0272	Q92817	EVPL
	DSmLVDPKHHR	A6801	1.4901	Q00341	HDLBP	ESSNKIYGR	A6801	0.0684	Q6GMR7	FAAH2	SSTAITRQV	C1502	0.4617	P10253	GAA	LYGKIAEAF	A2402	0.0164	O14908	GIPC1	EYmKHTRLF	A2402	0.0371	Q13045	FLII	IYTNLNQKI	A2402	0.0789	Q9Y2D4	EXOC6B
	EImQETGTR	A6801	0.1591	Q00341	HDLBP	EVISLINTR	A6801	0.0139	Q96CS3	FAF2	KSFLHEVTV	C1502	0.0904	O00591	GABRP	DTAAKPLGR	A6801	0.0953	Q8WWB7	GLMP	ETADFKVYTK	A6801	0.0092	P21333	FLNA	TYGAFLQKF	A2402	0.0053	Q9UPT5	EXOC7
	ETIIITGKR	A6801	0.021	Q00341	HDLBP	ETFYVGAAKTK	A6801	0.4506	Q9NVQ4	FAIM	RWmDQRLVF	A2402	0.0315	O00591	GABRP	VYDTNPAKF	A2402	0.0154	Q9NZD2	GLTP	TVITVDTKAAGK	A6801	0.9975	P21333	FLNA	YYQIRSSQL	A2402	0.1801	Q9UPT5	EXOC7
	KTTTIAVEV	C1502	0.1248	Q00341	HDLBP	EVFHSGHSR	A6801	0.0077	Q5T9C2	FAM102A	TYVPSTFLV	A2402	0.053	O00591	GABRP	ELAQVIVSR	A6801	0.0413	Q49A26	GLYR1	EAVGNIANK	A6801	0.0334	O75369	FLNB	DANDVILER	A6801	0.0437	Q01780	EXOSC10
	SISETVILR	A6801	0.024	Q00341	HDLBP	LYFHINQTL	A2402	0.0831	Q969W3	FAM104A	YALRITTTV	B5101	0.0474	O00591	GABRP	YPPWPGKIV	B5101	0.1048	Q49A26	GLYR1	NVTYVVKER	A6801	0.1171	O75369	FLNB	EVGDIVVGR	A6801	0.0098	Q13868	EXOSC2
	SLPEINKDR	A6801	1.7485	Q9P2D3	HEATR5B	QVPSTTSVIER	A6801	1.6371	Q1W6H9	FAM110C	VYSEAARVLQF	A2402	0.1003	Q01415	GALK2	LYGKVQEI	A2402	1.9124	O60547	GMDS	NVKSEKVYTR	A6801	0.3227	O75955	FLOT1	EVNIGNSQTR	A6801	0.2019	Q8NEV8	EXPH5
	ETALIDRTGR	A6801	0.1368	Q9ULT8	HECTD1	SVATSGSGFSR	A6801	0.5716	Q1W6H9	FAM110C	SAGDVAVQK	A6801	0.2408	Q86SR1	GALNT10	YTADVDGVGTLR	A6801	0.179	O60547	GMDS	IYQDRDQFAKL	A2402	0.6383	Q14254	FLOT2	FYHKYFNYL	A2402	0.1037	Q93063	EXT2
	ETSSLESFVR	A6801	0.2113	Q9ULT8	HECTD1	ESILLDIKQR	A6801	0.6256	Q96PZ2	FAM111A	EPFGDVTER	A6801	1.5463	Q8IXK2	GALNT12	HYVEKPSTF	A2402	0.0148	Q96IJ6	GMPPA	QYSIISNVF	A2402	0.0294	Q9Y5Y0	FLVCR1	TYDRVESLF	A2402	0.0522	Q93063	EXT2
	ETSSLESFVRR	A6801	0.9217	Q9ULT8	HECTD1	FSIEPWLKV	C1502	0.071	Q6SJ93	FAM111B	AAVAAVAARR	A6801	0.2833	Q14697	GANAB	EVFLAQGTLR	A6801	0.0768	P49915	GMPS	DAPIVNKV	B5101	0.0429	P02751	FN1	EYTAKIALL	A2402	0.2394	P15311	EZR
	EIFYTAIVNR	A6801	0.1746	Q9NRZ9	HELLS	SYTSVKENF	A2402	0.0204	Q96EK7	FAM120B	AVAAVAARR	A6801	0.0266	Q14697	GANAB	HNVNRVVYI	C1502	1.8295	P49915	GMPS	DYSSILQKF	A2402	0.0199	Q96RU3	FNBP1	mYGINYFEI	A2402	0.1408	P15311	EZR
	NTIDQKIVER	A6801	0.0202	Q9NRZ9	HELLS	DTSYGGTLR	A6801	0.0796	Q7Z309	FAM122B	IYGSVPYLL	A2402	0.0046	Q8TET4	GANC	YYLTDVDRI	A2402	0.0829	P29992	GNA11	EYAAQLQNF	A2402	0.0335	Q5T0N5	FNBP1L	VYTDVAYYL	A2402	0.0096	P00748	F12
	PYADQVFRI	A2402	0.0319	P42694	HELZ	VYmPASSYQSL	A2402	0.2001	Q8IXS8	FAM126B	NVIEPSFGLGR	A6801	0.3802	P41250	GARS	RYLDEINLL	A2402	0.012	P30679	GNA15	DTVESTRTR	A6801	0.0668	Q9Y2H6	FNDC3A	NQFDPPIVAR	A6801	0.4831	P12259	F5
	EVAEVVRITK	A6801	0.0538	Q9BYK8	HELZ2	VYEEILHQI	A2402	0.0176	Q9BZQ8	FAM129A	LAAGIVGNLR	A6801	0.1457	P22102	GART	mTPELAGVIKR	A6801	0.7531	P08754	GNAI3	DAAQQVILV	B5101	0.0228	Q53EP0	FNDC3B	EVISLINTR	A6801	0.0139	Q96CS3	FAF2
	NYFDEQFEF	A2402	0.0096	Q5T8I9	HENMT1	DVSSTSVFK	A6801	0.0313	Q96TA1	FAM129B	VSNDLLLKI	C1502	0.0694	P22102	GART	STNNIAQAR	A6801	0.0272	Q9UBI6	GNG12	LSFPYSYEV	C1502	0.0816	Q53EP0	FNDC3B	EVFHSGHSR	A6801	0.0077	Q5T9C2	FAM102A
	DAVDAGGVRK	A6801	0.5495	Q5GLZ8	HERC4	NSDPNLHLL	C1502	0.1521	Q96TA1	FAM129B	DAASGSFFAR	A6801	0.2239	Q86XJ1	GAS2L3	ETTFGPKSQR	A6801	0.1058	Q13823	GNL2	VYKGEEATF	A2402	0.0324	Q53EP0	FNDC3B	SVATSGSGFSR	A6801	0.5716	Q1W6H9	FAM110C
	KYIDYIFNV	A2402	0.0265	Q8IVU3	HERC6	NTADSLIGR	A6801	0.005	Q9P2D6	FAM135A	HNINRPLTm	C1502	1.5265	P23771	GATA3	EYISKTYKI	A2402	0.0367	Q13823	GNL2	NAVDVKQYR	A6801	0.0146	Q8TF40	FNIP1	ESILLDIKQR	A6801	0.6256	Q96PZ2	FAM111A
	SSLSRFLmV	C1502	0.2267	Q15011	HERPUD1	AYELTQYYF	A2402	0.0425	Q9UK61	FAM208A	SPVYVPTTR	A6801	0.8733	Q92908	GATA6	TTFGPKSQRK	A6801	0.157	Q13823	GNL2	DVAQDPQVSR	A6801	0.1066	Q9P278	FNIP2	FSIEPWLKV	C1502	0.071	Q6SJ93	FAM111B
	KVFGGFQVV	C1502	0.0459	Q14469	HES1	EAFPNDPRVINR	A6801	0.4495	Q9UK61	FAM208A	EATAMAmGR	A6801	0.1332	Q86YP4	GATAD2A	VPLDKQITI	B5101	0.0052	Q9BVP2	GNL3	SSAPVVVTR	A6801	0.0069	P85037	FOXK1	mYPYIFHVL	A2402	0.0269	Q9NZB2	FAM120A
	KTQVQQLLV	C1502	0.4244	P07686	HEXB	LPSIHSLL	B5101	0.3541	Q5U5X8	FAM222A	NSASATALVSR	A6801	0.7029	Q86YP4	GATAD2A	DAIENKTTV	B5101	0.015	Q9NVN8	GNL3L	DAPLSPmL	B5101	0.2006	O43524	FOXO3	SYTSVKENF	A2402	0.0204	Q96EK7	FAM120B
	RYFDVGLHNF	A2402	0.0064	Q5VTY9	HHAT	GVAELGVTKR	A6801	0.342	Q9Y421	FAM32A	FVFDLPIHR	A6801	0.003	Q9H0R5	GBP3	VYLDKFIRL	A2402	0.0138	Q9NVN8	GNL3L	DAPLSPmLY	B5101	1.6516	O43524	FOXO3	DTSYGGTLR	A6801	0.0796	Q7Z309	FAM122B
	TTKKPPLAQK	A6801	0.3876	O75146	HIP1R	DASLGNLFAR	A6801	0.4087	Q92520	FAM3C	GYGGGFGNF	A2402	0.0598	P28676	GCA	ETmQNDRTTISR	A6801	0.5938	Q08379	GOLGA2	FSSPHLVQV	C1502	0.0085	Q05932	FPGS	VYmPASSYQSL	A2402	0.2001	Q8IXS8	FAM126B
	NIISGSGRPR	A6801	0.8002	Q9BW71	HIRIP3	IYNQVNVVL	A2402	0.0466	Q9NUQ9	FAM49B	QSNAKLLEV	C1502	0.3152	Q8IWJ2	GCC2	SSQTQPLKV	C1502	0.6242	Q14789	GOLGB1	DAIAILNI	B5101	0.009	Q86XX4	FRAS1	VYEEILHQI	A2402	0.0176	Q9BZQ8	FAM129A
	DAVTYTEHAK	A6801	0.9171	P62805	HIST1H4A	TGSGIVIIR	A6801	0.3251	Q8TBR7	FAM57A	DAIQDKKNFR	A6801	1.1726	Q92616	GCN1	DTINLLDQR	A6801	0.0565	Q8NBJ4	GOLM1	TVASKSTAIITR	A6801	0.4571	Q86XX4	FRAS1	ESATLSEKR	A6801	0.1049	Q96TA1	FAM129B
	TAmDVVYALK	A6801	0.0573	P62805	HIST1H4A	SYQPNENKF	A2402	0.0164	Q5T0W9	FAM83B	DALGKLISI	B5101	0.0117	Q92616	GCN1	TNFDGPSAKR	A6801	0.5887	Q9BXV9	GON7	HSAGTPGLSSR	A6801	0.9463	Q5SZK8	FREM2	NSDPNLHLL	C1502	0.1521	Q96TA1	FAM129B
	ETLLEISKR	A6801	0.0829	P52789	HK2	TPAQSFANR	A6801	1.2553	Q5T0W9	FAM83B	ESWDALNAITK	A6801	0.9149	Q92616	GCN1	VPILISEI	B5101	0.014	Q9HD26	GOPC	SVPQIAVNK	A6801	0.0912	Q5SZK8	FREM2	NTADSLIGR	A6801	0.005	Q9P2D6	FAM135A
	DTVAQITQR	A6801	0.0336	P30511	HLA-F	DVFTDIDIFR	A6801	0.028	Q9H4H8	FAM83D	LPPLVPAI	B5101	0.0091	Q92616	GCN1	EIATVVKKR	A6801	0.0608	P00505	GOT2	NYVKKFQSF	A2402	0.0165	Q14331	FRG1	IYSEmIHNL	A2402	0.0078	Q9P2D6	FAM135A
	SYPTFFPRF	A2402	0.0022	Q14527	HLTF	EVAAPGAVGGER	A6801	0.5405	Q6ZRV2	FAM83H	NTKDKNTVVR	A6801	0.3097	Q92616	GCN1	EYLPIGGLAEF	A2402	0.1085	P00505	GOT2	SAALPQSQR	A6801	0.0771	Q9P2Q2	FRMD4A	NYTEIREKL	A2402	0.2647	Q96PV7	FAM193B
	DAARFPII	B5101	0.0555	Q8TCT9	HM13	VYVGNFQVV	A2402	0.0899	Q96KN1	FAM84B	VQNPALRLV	C1502	0.9434	Q92616	GCN1	DLIKLKTLR	A6801	0.4352	P40197	GP5	TSFDSDRGSQR	A6801	0.5639	Q9Y2L6	FRMD4B	AYELTQYYF	A2402	0.0425	Q9UK61	FAM208A
	KSFEAPIKL	C1502	0.0059	Q8TCT9	HM13	STVSPPAGR	A6801	0.0075	O15360	FANCA	DVITALTHR	A6801	0.0307	Q9NZC3	GDE1	KYGmVTYLL	A2402	0.0306	Q86UL3	GPAT4	SYTYLSLGF	A2402	0.108	P02792	FTL	GVAELGVTKR	A6801	0.342	Q9Y421	FAM32A
	AVSSVVNNSR	A6801	0.2651	Q96FZ2	HMCES	SVISTDPLKR	A6801	0.167	O15360	FANCA	TVNGSQmLL	C1502	0.124	Q99988	GDF15	EVVDVmVIGR	A6801	0.0536	Q9NQX3	GPHN	VTNAVLHEV	C1502	0.0526	Q9C0B1	FTO	DASLGNLFAR	A6801	0.4087	Q92520	FAM3C
	DADSSERII	B5101	0.2431	Q96FZ2	HMCES	TSHPVLLTV	C1502	0.0427	O15360	FANCA	EYIQFVPLL	A2402	0.0444	P57678	GEMIN4	ETTYVSNLTR	A6801	0.0998	Q9HCN4	GPN1	SYDPDFNQL	A2402	0.1144	Q9UET6	FTSJ1	IYNQVNVVL	A2402	0.0466	Q9NUQ9	FAM49B
	HAVSSVVNNSR	A6801	0.6656	Q96FZ2	HMCES	ESmLTPPIAR	A6801	0.1258	Q9BXW9	FANCD2	QYQEAFQKL	A2402	0.0242	Q8TEQ6	GEMIN5	ETFPGTQGQK	A6801	0.0402	Q96D09	GPRASP2	SVYGYGVQKR	A6801	0.0479	Q96I24	FUBP3	SYQPNENKF	A2402	0.0164	Q5T0W9	FAM83B
	EAmIEVNINK	A6801	0.1531	P04035	HMGCR	SILSLAQSL	C1502	1.0926	Q9BXW9	FANCD2	NVRPPNTAL	B0702	0.0265	Q17RS7	GEN1	TGPTRFFLF	A2402	0.477	Q8NFJ5	GPRC5A	HGSNIQQAR	A6801	0.8522	P51114	FXR1	TPAQSFANR	A6801	1.2553	Q5T0W9	FAM83B
	SSFVFSTV	B5101	0.8449	P04035	HMGCR	ASSPISHFL	C1502	0.0184	Q9NVI1	FANCI	IYFDGDFGQI	A2402	0.1945	Q96RP9	GFM1	YAPYSTHF	A2402	0.4682	Q8NFJ5	GPRC5A	SASEATVKR	A6801	0.0277	P51114	FXR1	DVFTDIDIFR	A6801	0.028	Q9H4H8	FAM83D
	VFSTVVIHF	A2402	0.0236	P04035	HMGCR	FYQPKIQQF	A2402	0.0035	Q9NVI1	FANCI	SINEGLLKV	C1502	0.0986	Q969S9	GFM2	TGAPGSLGR	A6801	0.6291	Q7Z2K8	GPRIN1	TTNGGILTV	C1502	0.0284	Q96QD9	FYTTD1	EVAAPGAVGGER	A6801	0.5405	Q6ZRV2	FAM83H
	TVVQNLmER	A6801	0.0287	Q01581	HMGCS1	TYIQILESF	A2402	0.0044	Q8IYD8	FANCM	DASAVIEHTNR	A6801	1.8605	Q06210	GFPT1	ASYSGLmRI	C1502	0.0097	Q13098	GPS1	FSEDGYRTV	C1502	0.2723	Q14332	FZD2	VYVGNFQVV	A2402	0.0899	Q96KN1	FAM84B
	DYGNGFGGF	A2402	0.2878	Q13151	HNRNPA0	DAVQLNVI	B5101	0.0345	Q8WVX9	FAR1	DTSFTTLVER	A6801	0.1677	Q06210	GFPT1	DmYLAPHV	B5101	0.6966	Q13098	GPS1	HPDSHQLFI	B5101	0.1388	Q13283	G3BP1	SVISTDPLKR	A6801	0.167	O15360	FANCA
	EIIADKQSGK	A6801	0.8602	Q13151	HNRNPA0	DAVQLNVIATR	A6801	1.6975	Q8WVX9	FAR1	STDHIPILYR	A6801	0.2045	Q06210	GFPT1	STPEIAEQR	A6801	0.04	Q13098	GPS1	QSYGNVVEL	C1502	0.0416	Q13283	G3BP1	ESmLTPPIAR	A6801	0.1258	Q9BXW9	FANCD2
	NTVELKRAVSR	A6801	0.8948	Q13151	HNRNPA0	IYADLNQNDF	A2402	0.0168	Q96K12	FAR2	TSFTTLVER	A6801	0.0351	Q06210	GFPT1	LLIENVASL	C1502	0.6348	P07203	GPX1	RYPDSHQLF	A2402	0.0056	Q9UN86	G3BP2	FYQPKIQQF	A2402	0.0035	Q9NVI1	FANCI
	DTIEIITDR	A6801	0.0244	P22626	HNRNPA2B1	DTIVSGTLPQR	A6801	1.0066	P49327	FASN	EVSPmYGVQK	A6801	0.1238	Q9H3K2	GHITM	EVAAGATAR	A6801	0.0197	Q14451	GRB7	YPDSHQLFV	B5101	0.0662	Q9UN86	G3BP2	ASSPISHFL	C1502	0.0184	Q9NVI1	FANCI
	EIITDRQSGK	A6801	0.8712	P22626	HNRNPA2B1	ELAQVLAQER	A6801	0.6955	P49327	FASN	IYmDTLNIF	A2402	0.0028	Q9H3K2	GHITM	LPmPASGTSL	B0702	0.0236	Q14451	GRB7	HVAGETVAR	A6801	0.0118	P10253	GAA	TYIQILESF	A2402	0.0044	Q8IYD8	FANCM
	ETVPLERKK	A6801	0.0866	P22626	HNRNPA2B1	GSTTVFHSL	C1502	0.5493	P49327	FASN	EGAPPGSLALR	A6801	1.728	Q9NU53	GINM1	NVYVVTQGR	A6801	0.0323	Q14451	GRB7	SSTAITRQV	C1502	0.4617	P10253	GAA	DAVQLNVIATR	A6801	1.6975	Q8WVX9	FAR1
	EVDAAmAAR	A6801	0.0558	P22626	HNRNPA2B1	KTGTVSLEV	C1502	0.2483	P49327	FASN	LYGKIAEAF	A2402	0.0164	O14908	GIPC1	SNVYVVTQGR	A6801	0.5471	Q14451	GRB7	KAIDVYLGI	C1502	0.0213	O00591	GABRP	DAVQLNVI	B5101	0.0345	Q8WVX9	FAR1
	HSIDGRVVEPK	A6801	1.065	P22626	HNRNPA2B1	QVADVVVSR	A6801	0.003	P49327	FASN	VYDTNPAKF	A2402	0.0154	Q9NZD2	GLTP	KTVPVNLSL	C1502	0.0043	Q6ISB3	GRHL2	KSFLHEVTV	C1502	0.0904	O00591	GABRP	IYADLNQNDF	A2402	0.0168	Q96K12	FAR2
	HTINGHNAEVR	A6801	0.5756	P22626	HNRNPA2B1	QVADVVVSRW	A6801	0.3864	P49327	FASN	ELAQVIVSR	A6801	0.0413	Q49A26	GLYR1	ETAVFINISR	A6801	0.0366	Q9UBQ7	GRHPR	NYTRLVLQF	A2402	0.0432	O00591	GABRP	VADVVVSR	A6801	0.6912	P49327	FASN
	HTINGHNAEVRK	A6801	0.7406	P22626	HNRNPA2B1	SSTSHVPEV	C1502	0.3139	P49327	FASN	YPPWPGKIV	B5101	0.1048	Q49A26	GLYR1	LYTDIINIF	A2402	0.0093	Q7Z429	GRINA	RWmDQRLVF	A2402	0.0315	O00591	GABRP	QVADVVVSR	A6801	0.003	P49327	FASN
	TINGHNAEV	C1502	0.7987	P22626	HNRNPA2B1	STAYYALVV	C1502	0.2562	P49327	FASN	LYGKVQEI	A2402	1.9124	O60547	GMDS	LPFSFRSI	B5101	0.0099	Q8TAX9	GSDMB	TYVPSTFLV	A2402	0.053	O00591	GABRP	DTIVSGTLPQR	A6801	1.0066	P49327	FASN
	ASVDKVLEL	C1502	0.0151	O14979	HNRNPDL	STAYYALVVR	A6801	0.3102	P49327	FASN	YTADVDGVGTLR	A6801	0.179	O60547	GMDS	DAAEPDVQR	A6801	0.1942	P57764	GSDMD	YALRITTTV	B5101	0.0474	O00591	GABRP	IPRDPSQQEL	B0702	0.0264	P49327	FASN
	SYSDPPLKF	A2402	0.0112	P52597	HNRNPF	TAIHIDPATHR	A6801	0.3995	P49327	FASN	HYVEKPSTF	A2402	0.0148	Q96IJ6	GMPPA	DAAEPDVQRGR	A6801	1.9031	P57764	GSDMD	NANYIKILR	A6801	0.0241	P54803	GALC	SSTSHVPEV	C1502	0.3139	P49327	FASN
	EIAENALGK	A6801	0.1765	P31942	HNRNPH3	TILPKTGTV	C1502	0.6275	P49327	FASN	EVFLAQGTLR	A6801	0.0768	P49915	GMPS	DVAYINVETK	A6801	0.0845	Q9P0R6	GSKIP	VYSEAARVLQF	A2402	0.1003	Q01415	GALK2	TAIHIDPATHR	A6801	0.3995	P49327	FASN
	EIKGFYDPPR	A6801	1.4125	P31942	HNRNPH3	TTVGSAEKR	A6801	0.0243	P49327	FASN	HNVNRVVYI	C1502	1.8295	P49915	GMPS	DAYVILKTV	B5101	0.0037	P06396	GSN	SAGDVAVQK	A6801	0.2408	Q86SR1	GALNT10	GSTTVFHSL	C1502	0.5493	P49327	FASN
	ETIGEILKK	A6801	0.0099	P61978	HNRNPK	VADVVVSR	A6801	0.6912	P49327	FASN	MTPELAGVIKR	A6801	0.7531	P08754	GNAI3	RSIDGPIRL	C1502	0.0052	Q8IYD1	GSPT2	EPFGDVTER	A6801	1.5463	Q8IXK2	GALNT12	KTGTVSLEV	C1502	0.2483	P49327	FASN
	HSTDRVVLI	C1502	0.1111	P61978	HNRNPK	VSTSNISSL	C1502	0.5557	P49327	FASN	STNNIAQAR	A6801	0.0272	Q9UBI6	GNG12	NTNTVPKLYR	A6801	0.1172	P52655	GTF2A1	TYIESASEL	A2402	0.0949	Q96FL9	GALNT14	TTVGSAEKR	A6801	0.0243	P49327	FASN
	VPDSSGPERIL	B0702	0.8012	P61978	HNRNPK	DTIDSSEVNVAK	A6801	0.2596	Q53R41	FASTKD1	ETTFGPKSQR	A6801	0.1058	Q13823	GNL2	ELVNVLQER	A6801	0.1631	Q6ZYL4	GTF2H5	TYPIKTPTF	A2402	0.0054	Q14435	GALNT3	STAYYALVV	C1502	0.2562	P49327	FASN
	DGYAVDRAI	B5101	0.0414	P14866	HNRNPL	DTTSATDIQR	A6801	0.308	Q9NYY8	FASTKD2	EYISKTYKI	A2402	0.0367	Q13823	GNL2	DVFVVGTERGR	A6801	1.2258	P78347	GTF2I	AAVAAVAARR	A6801	0.2833	Q14697	GANAB	RFVNVVPTF	A2402	0.0142	P62861	FAU
	IYIAGHPAF	A2402	0.0076	P14866	HNRNPL	FSSKAIVEV	C1502	0.0862	Q14517	FAT1	TTFGPKSQRK	A6801	0.157	Q13823	GNL2	FVVGTERGR	A6801	0.2569	P78347	GTF2I	AVAAVAARR	A6801	0.0266	Q14697	GANAB	DVAQPDQTRI	B5101	0.8924	P22087	FBL
	PASPVVHIR	A6801	0.5682	P14866	HNRNPL	RFVNVVPTF	A2402	0.0142	P62861	FAU	VPLDKQITI	B5101	0.0052	Q9BVP2	GNL3	NSIQFVIKR	A6801	0.0167	Q9UHL9	GTF2IRD1	IYGSVPYLL	A2402	0.0046	Q8TET4	GANC	DVAQPDQTR	A6801	0.1737	P22087	FBL
	SVSPVVHVR	A6801	0.0071	Q8WVV9	HNRNPLL	DALVTKNLV	B5101	0.0427	P22087	FBL	DAIENKTTV	B5101	0.015	Q9NVN8	GNL3L	NPKESSSSL	B0702	0.0303	Q12789	GTF3C1	VSNDLLLKI	C1502	0.0694	P22102	GART	EAVFASEVK	A6801	0.2477	P22087	FBL
	EVFSmAGVVVR	A6801	0.3998	P52272	HNRNPM	DVAQPDQTR	A6801	0.1737	P22087	FBL	VYLDKFIRL	A2402	0.0138	Q9NVN8	GNL3L	YSPGIVSTR	A6801	0.0471	Q12789	GTF3C1	SPVYVPTTR	A6801	0.8733	Q92908	GATA6	EAVFASEVKK	A6801	0.1606	P22087	FBL
	NVSAAAQRR	A6801	0.0792	Q00839	HNRNPU	DVAQPDQTRI	B5101	0.8924	P22087	FBL	ETmQNDRTTISR	A6801	0.5938	Q08379	GOLGA2	HYIDAGYLGF	A2402	0.0105	Q8WUA4	GTF3C2	NSASATALVSR	A6801	0.7029	Q86YP4	GATAD2A	DALVTKNLV	B5101	0.0427	P22087	FBL
	NVYGSAQRR	A6801	0.0173	Q9BUJ2	HNRNPUL1	EAVFASEVK	A6801	0.2477	P22087	FBL	SSQTQPLKV	C1502	0.6242	Q14789	GOLGB1	EVPSSSGINSTK	A6801	0.5024	Q9Y5Q9	GTF3C3	RYAEWEERI	A2402	0.1104	Q9HCG7	GBA2	QPDQTRIVAL	B0702	0.0592	P22087	FBL
	NVYNSGQRR	A6801	0.0387	Q1KMD3	HNRNPUL2	EAVFASEVKK	A6801	0.1606	P22087	FBL	DTINLLDQR	A6801	0.0565	Q8NBJ4	GOLM1	EYNSALPLL	A2402	0.1179	Q9Y5Q9	GTF3C3	EYLEYSLKL	A2402	0.1031	Q9H0R5	GBP3	HAVVVGVYR	A6801	0.024	P22087	FBL
	STYGVTKGK	A6801	0.0249	Q1KMD3	HNRNPUL2	QPDQTRIVAL	B0702	0.0592	P22087	FBL	TNFDGPSAKR	A6801	0.5887	Q9BXV9	GON7	NYQVQFVTL	A2402	0.0763	Q9UKN8	GTF3C4	FVFDLPIHR	A6801	0.003	Q9H0R5	GBP3	DVNGVTKSR	A6801	0.1326	Q96IG2	FBXL20
	HVFQIDPATKR	A6801	0.0912	Q9NSC5	HOMER3	PYFSANAQF	A2402	0.0175	Q96ME1	FBXL18	VPILISEI	B5101	0.014	Q9HD26	GOPC	DSAPPSSVAR	A6801	0.1746	Q9BZE4	GTPBP4	TVNSKALEI	C1502	0.2176	Q96PP9	GBP4	DAYVGYmTI	B5101	0.0019	Q86XK2	FBXO11
	HSSDKVSKL	C1502	0.3106	Q86VS8	HOOK3	EVVDFSSHY	A6801	0.0663	Q9UKA2	FBXL4	EIATVVKKR	A6801	0.0608	P00505	GOT2	FQNIRPLFI	C1502	0.6274	Q9BZE4	GTPBP4	GYGGGFGNF	A2402	0.0598	P28676	GCA	DAIEKAVSR	A6801	0.1463	Q86XK2	FBXO11
	KYPASSSVF	A2402	0.0501	P09629	HOXB7	LPYVGTSV	B5101	0.0064	Q9UKA1	FBXL5	EYLPIGGLAEF	A2402	0.1085	P00505	GOT2	ESSQLNKTR	A6801	0.3631	Q9NYZ3	GTSE1	QSNAKLLEV	C1502	0.3152	Q8IWJ2	GCC2	DAYVGYMTI	B5101	0.0019	Q86XK2	FBXO11
	SGSFVVVQK	A6801	0.8675	Q5SSJ5	HP1BP3	DAIEKAVSR	A6801	0.1463	Q86XK2	FBXO11	DLIKLKTLR	A6801	0.4352	P40197	GP5	EVFFGPFGHKER	A6801	0.4355	Q9NYZ3	GTSE1	DAIQDKKNFR	A6801	1.1726	Q92616	GCN1	SYLEGAVYI	A2402	0.0199	O94952	FBXO21
	GYKPDFVGF	A2402	0.0491	P00492	HPRT1	DAYVGYmTI	B5101	0.0019	Q86XK2	FBXO11	EAGFPEVAR	A6801	0.1579	O95872	GPANK1	EVVTGVIGQR	A6801	0.1155	Q02153	GUCY1B1	DALGKLISI	B5101	0.0117	Q92616	GCN1	NYLQQVVSTF	A2402	0.0557	Q8NEZ5	FBXO22
	KYQIINEEF	A2402	0.0131	Q969F9	HPS3	STNSHPILR	A6801	0.0165	Q86XK2	FBXO11	DLVKKEVQR	A6801	0.8255	Q6NUI2	GPAT2	mYGFVNHAL	A2402	0.1196	Q02153	GUCY1B1	LPPLVPAI	B5101	0.0091	Q92616	GCN1	NGAGVTVLR	A6801	0.0874	Q9NVF7	FBXO28
	KYNLINEYF	A2402	0.0123	Q7LGA3	HS2ST1	TTGSTPVLR	A6801	0.0729	Q86XK2	FBXO11	KYGmVTYLL	A2402	0.0306	Q86UL3	GPAT4	TYSPAFKQF	A2402	0.0054	O15488	GYG2	NTKDKNTVVR	A6801	0.3097	Q92616	GCN1	DTAAGGFQQR	A6801	0.1701	Q9UK99	FBXO3
	QTmSDQIIGR	A6801	0.0743	O75506	HSBP1	SYLEGAVYI	A2402	0.0199	O94952	FBXO21	EVVDVmVIGR	A6801	0.0536	Q9NQX3	GPHN	TSAPAAKPK	A6801	0.5281	P07305	H1F0	VQNPALRLV	C1502	0.9434	Q92616	GCN1	GYmEGYYTF	A2402	0.0016	Q9UK99	FBXO3
	DTAEKFYQK	A6801	0.0188	P56937	HSD17B7	DTAAGGFQQR	A6801	0.1701	Q9UK99	FBXO3	LYAPYSTHF	A2402	0.0038	Q8NFJ5	GPRC5A	VQNDTLLQV	C1502	0.526	Q92522	H1FX	RTGPALLSV	C1502	0.0119	P23434	GCSH	GYMEGYYTF	A2402	0.0016	Q9UK99	FBXO3
	DVSNLQSVFR	A6801	0.2301	P56937	HSD17B7	GYmEGYYTF	A2402	0.0016	Q9UK99	FBXO3	TGPTRFFLF	A2402	0.477	Q8NFJ5	GPRC5A	LPYPVKIKV	B5101	0.0031	Q9P035	HACD3	ELGNIAKTR	A6801	0.9425	Q9Y2T3	GDA	NGTSSVIVSR	A6801	0.0502	Q9UKB1	FBXW11
	PYPQYFTQL	A2402	0.056	Q3SXM5	HSDL1	TAAGGFQQR	A6801	0.042	Q9UK99	FBXO3	YAPYSTHF	A2402	0.4682	Q8NFJ5	GPRC5A	DTPGFIVNR	A6801	0.0391	Q16836	HADH	DVITALTHR	A6801	0.0307	Q9NZC3	GDE1	VFRLQFDEF	A2402	0.2234	Q9UKB1	FBXW11
	VFYPYPQYF	A2402	0.003	Q3SXM5	HSDL1	GTSSVIVSR	A6801	0.0293	Q9UKB1	FBXW11	YAPYSTHFQL	B0702	0.3584	Q8NFJ5	GPRC5A	RTIEYLEEV	C1502	0.0148	P40939	HADHA	EYIQFVPLL	A2402	0.0444	P57678	GEMIN4	TSSVIVSR	A6801	1.0837	Q9UKB1	FBXW11
	NYKKFYEQF	A2402	0.0187	P07900	HSP90AA1	NGTSSVIVSR	A6801	0.0502	Q9UKB1	FBXW11	ASYSGLMRI	C1502	0.0097	Q13098	GPS1	SPNSKVNTL	B0702	0.0083	P40939	HADHA	GSNNAVIYV	C1502	0.0918	Q8TEQ6	GEMIN5	GTSSVIVSR	A6801	0.0293	Q9UKB1	FBXW11
	NYKKFYEAF	A2402	0.0555	P08238	HSP90AB1	SATDITLRR	A6801	0.0102	Q9UKB1	FBXW11	DmYLAPHV	B5101	0.6966	Q13098	GPS1	YYTEFPTVL	A2402	0.0487	O14929	HAT1	QYQEAFQKL	A2402	0.0242	Q8TEQ6	GEMIN5	NTPTVGVSR	A6801	0.0376	Q0JRZ9	FCHO2
	DALDKIRLI	B5101	0.0076	P14625	HSP90B1	TSSVIVSR	A6801	1.0837	Q9UKB1	FBXW11	STPEIAEQR	A6801	0.04	Q13098	GPS1	DSIEAELTR	A6801	0.1419	Q96CS2	HAUS1	IYFDGDFGQI	A2402	0.1945	Q96RP9	GFM1	VYLTDPQGLVL	A2402	0.3585	Q8N0W3	FCSK
	ETAESVLKK	A6801	0.0162	P34932	HSPA4	NTPTVGVSR	A6801	0.0376	Q0JRZ9	FCHO2	LLIENVASL	C1502	0.6348	P07203	GPX1	RINAQYLEV	C1502	0.1231	Q9H6D7	HAUS4	SINEGLLKV	C1502	0.0986	Q969S9	GFM2	VYLTDPQGL	A2402	0.1344	Q8N0W3	FCSK
	QYmKIISSF	A2402	0.0071	P34932	HSPA4	TSNPTPAVL	C1502	0.0743	Q0JRZ9	FCHO2	EVAAGATAR	A6801	0.0197	Q14451	GRB7	LYITEPKTI	A2402	0.1287	Q99871	HAUS7	DASAVIEHTNR	A6801	1.8605	Q06210	GFPT1	GTALAALQR	A6801	0.2493	Q8N0W3	FCSK
	EAYLGKKV	B5101	0.1522	P11021	HSPA5	DATNmPAV	B5101	0.213	P37268	FDFT1	LPmPASGTSL	B0702	0.0236	Q14451	GRB7	DPFFGGmTR	A6801	1.8559	O00165	HAX1	DTSFTTLVER	A6801	0.1677	Q06210	GFPT1	YmEEIYHRI	C1502	0.3734	P37268	FDFT1
	ETAEAYLGK	A6801	0.0197	P11021	HSPA5	HYSPIYLSF	A2402	0.0038	P37268	FDFT1	NVYVVTQGR	A6801	0.0323	Q14451	GRB7	DVSHQEYPR	A6801	0.385	O60381	HBP1	STDHIPILYR	A6801	0.2045	Q06210	GFPT1	HYSPIYLSF	A2402	0.0038	P37268	FDFT1
	EAYLGKTV	B5101	0.0383	P11142	HSPA8	NAIGGKYNR	A6801	0.0198	P14324	FDPS	SNVYVVTQGR	A6801	0.5471	Q14451	GRB7	QTVSEPAVIKR	A6801	0.8536	Q9Y450	HBS1L	TSFTTLVER	A6801	0.0351	Q06210	GFPT1	DATNmPAV	B5101	0.213	P37268	FDFT1
	EIAEAYLGK	A6801	0.0746	P11142	HSPA8	DNIDVSHPIIYR	A6801	1.0452	Q9UK73	FEM1B	KTVPVNLSL	C1502	0.0043	Q6ISB3	GRHL2	STVREESSIPR	A6801	1.3582	P53701	HCCS	EVSPmYGVQK	A6801	0.1238	Q9H3K2	GHITM	NAIGGKYNR	A6801	0.0198	P14324	FDPS
	TIAGLNVLR	A6801	0.0083	P11142	HSPA8	DVSHPIIYR	A6801	0.0082	Q9UK73	FEM1B	ETAVFINISR	A6801	0.0366	Q9UBQ7	GRHPR	VINPTAITV	C1502	0.039	P51610	HCFC1	IYmDTLNIF	A2402	0.0028	Q9H3K2	GHITM	SYSHImALI	A2402	0.0878	P14324	FDPS
	YAFNMKATV	B5101	0.0318	P11142	HSPA8	EVSSLISEK	A6801	0.0167	Q96JP0	FEM1C	LPFSFRSI	B5101	0.0099	Q8TAX9	GSDMB	EYIKFLRSI	A2402	0.1845	Q92769	HDAC2	LYGKIAEAF	A2402	0.0164	O14908	GIPC1	DVSHPIIYR	A6801	0.0082	Q9UK73	FEM1B
	LSSGVSEIR	A6801	0.3026	P04792	HSPB1	EFVSETESR	A6801	1.6111	P02671	FGA	DAAEPDVQR	A6801	0.1942	P57764	GSDMD	EGASSQIGR	A6801	0.3879	Q9UBN7	HDAC6	VYDTNPAKF	A2402	0.0154	Q9NZD2	GLTP	DNIDVSHPIIYR	A6801	1.0452	Q9UK73	FEM1B
	RYLEAGAAGLRW	A2402	0.2778	Q9NZL4	HSPBP1	ETFNSITKR	A6801	0.0041	Q5JSP0	FGD3	DVAYINVETK	A6801	0.0845	Q9P0R6	GSKIP	EVLNGAAVVR	A6801	0.2134	Q9UBN7	HDAC6	ELAQVIVSR	A6801	0.0413	Q49A26	GLYR1	YYLPQLYEL	A2402	0.0096	Q6ZV73	FGD6
	EVAQPGPSNR	A6801	0.1109	P98160	HSPG2	NVNEVISNR	A6801	0.0088	P07954	FH	EAFGNALLQR	A6801	0.0641	Q9P0R6	GSKIP	DAFSFTSKV	B5101	0.0048	Q9BY41	HDAC8	YPPWPGKIV	B5101	0.1048	Q49A26	GLYR1	EYGSINHTY	A2402	0.449	P21802	FGFR2
	ETAENSLKK	A6801	0.0622	Q92598	HSPH1	VTDAVALRV	C1502	0.0515	O43427	FIBP	DAYVILKTV	B5101	0.0037	P06396	GSN	DSmLVDPKHHR	A6801	1.4901	Q00341	HDLBP	LYGKVQEI	A2402	1.9124	O60547	GMDS	NVNEVISNR	A6801	0.0088	P07954	FH
	SAVEIVGGATR	A6801	0.5867	Q92598	HSPH1	NYAENILTL	A2402	0.0239	Q6PIW4	FIGNL1	RSIDGPIRL	C1502	0.0052	Q8IYD1	GSPT2	KTTTIAVEV	C1502	0.1248	Q00341	HDLBP	YTADVDGVGTLR	A6801	0.179	O60547	GMDS	VTDAVALRV	C1502	0.0515	O43427	FIBP
	SYAVFSTV	A2402	1.2817	P47898	HTR5A	EQSTIVKER	A6801	0.9605	Q02790	FKBP4	DAFAQVNPLKK	A6801	1.9199	P30711	GSTT1	SISETVILR	A6801	0.024	Q00341	HDLBP	HYVEKPSTF	A2402	0.0148	Q96IJ6	GMPPA	NYAENILTL	A2402	0.0239	Q6PIW4	FIGNL1
	EVFKEFIYR	A6801	0.0061	P42858	HTT	LYANmFERL	A2402	0.0439	Q02790	FKBP4	NTNTVPKLYR	A6801	0.1172	P52655	GTF2A1	DTYSFQVINK	A6801	0.1414	Q9H583	HEATR1	EVFLAQGTLR	A6801	0.0768	P49915	GMPS	LYANmFERL	A2402	0.0439	Q02790	FKBP4
	STSALSAILR	A6801	0.1614	Q7Z6Z7	HUWE1	YAFGSVGKEK	A6801	0.258	Q02790	FKBP4	DVTIRQSYR	A6801	0.4519	Q00403	GTF2B	ETALIDRTGR	A6801	0.1368	Q9ULT8	HECTD1	HNVNRVVYI	C1502	1.8295	P49915	GMPS	EQSTIVKER	A6801	0.9605	Q02790	FKBP4
	TTAPTPAAR	A6801	0.006	Q7Z6Z7	HUWE1	DSTFNVFVGK	A6801	0.2162	O95302	FKBP9	ELVNVLQER	A6801	0.1631	Q6ZYL4	GTF2H5	ETSSLESFVR	A6801	0.2113	Q9ULT8	HECTD1	DTIFDNILK	A6801	0.0234	Q03113	GNA12	LYANMFERL	A2402	0.0439	Q02790	FKBP4
	DSFLGSIPGK	A6801	0.3464	Q9NSE4	IARS2	DAGLAQGLR	A6801	1.4544	Q9UIM3	FKBPL	DVFVVGTERGR	A6801	1.2258	P78347	GTF2I	ETSSLESFVRR	A6801	0.9217	Q9ULT8	HECTD1	mTPELAGVIKR	A6801	0.7531	P08754	GNAI3	YAFGSVGKEK	A6801	0.258	Q02790	FKBP4
	IGESVTVTR	A6801	1.7065	P05362	ICAM1	EYmKHTRLF	A2402	0.0371	Q13045	FLII	FVVGTERGR	A6801	0.2569	P78347	GTF2I	RSDVTHHAV	C1502	0.0879	Q9ULT8	HECTD1	STNNIAQAR	A6801	0.0272	Q9UBI6	GNG12	VYLKPSYAF	A2402	0.0045	Q02790	FKBP4
	FYVGHIDAF	A2402	0.0371	Q659A1	ICE2	ASSPIPVVI	C1502	0.023	P21333	FLNA	NSIQFVIKR	A6801	0.0167	Q9UHL9	GTF2IRD1	DVTDVTFGKR	A6801	0.2253	Q8NG08	HELB	ETTFGPKSQR	A6801	0.1058	Q13823	GNL2	DAGLAQGLR	A6801	1.4544	Q9UIM3	FKBPL
	ELVPTLPQNR	A6801	0.5517	P41134	ID1	ETADFKVYTK	A6801	0.0092	P21333	FLNA	NPKESSSSL	B0702	0.0303	Q12789	GTF3C1	EIFYTAIVNR	A6801	0.1746	Q9NRZ9	HELLS	EYISKTYKI	A2402	0.0367	Q13823	GNL2	EYmKHTRLF	A2402	0.0371	Q13045	FLII
	TASGAGEVVR	A6801	0.4189	P41134	ID1	TVITVDTKAAGK	A6801	0.9975	P21333	FLNA	HYIDAGYLGF	A2402	0.0105	Q8WUA4	GTF3C2	NTIDQKIVER	A6801	0.0202	Q9NRZ9	HELLS	TTFGPKSQRK	A6801	0.157	Q13823	GNL2	EYMKHTRLF	A2402	0.0371	Q13045	FLII
	RVIDYILDL	C1502	0.0215	Q02535	ID3	EAVGNIANK	A6801	0.0334	O75369	FLNB	EVPSSSGINSTK	A6801	0.5024	Q9Y5Q9	GTF3C3	PYADQVFRI	A2402	0.0319	P42694	HELZ	TTFGPKSQRKR	A6801	0.3673	Q13823	GNL2	TVITVDTKAAGK	A6801	0.9975	P21333	FLNA
	PYTDVNIVTI	A2402	0.2613	P50213	IDH3A	NVTYVVKER	A6801	0.1171	O75369	FLNB	EYNSALPLL	A2402	0.1179	Q9Y5Q9	GTF3C3	EVAEVVRITK	A6801	0.0538	Q9BYK8	HELZ2	VPLDKQITI	B5101	0.0052	Q9BVP2	GNL3	ETADFKVYTK	A6801	0.0092	P21333	FLNA
	EGAFPNLAR	A6801	0.1866	Q9BTL4	IER2	NVKSEKVYTR	A6801	0.3227	O75955	FLOT1	NYQVQFVTL	A2402	0.0763	Q9UKN8	GTF3C4	EYmIQFNRL	A2402	0.1013	Q9BYK8	HELZ2	DAIENKTTV	B5101	0.015	Q9NVN8	GNL3L	TTEFSVDAR	A6801	0.2001	P21333	FLNA
	EVPNKIINR	A6801	0.0728	Q16666	IFI16	IYQDRDQFAKL	A2402	0.6383	Q14254	FLOT2	DSAPPSSVAR	A6801	0.1746	Q9BZE4	GTPBP4	TSAFVPSSGR	A6801	0.1489	Q5GLZ8	HERC4	VYLDKFIRL	A2402	0.0138	Q9NVN8	GNL3L	ETVITVDTK	A6801	0.0939	P21333	FLNA
	QTFEVPNKIINR	A6801	0.3413	Q16666	IFI16	QYSIISNVF	A2402	0.0294	Q9Y5Y0	FLVCR1	FQNIRPLFI	C1502	0.6274	Q9BZE4	GTPBP4	KYIDYIFNV	A2402	0.0265	Q8IVU3	HERC6	YLDKFIRL	C1502	1.436	Q9NVN8	GNL3L	NVTYVVKER	A6801	0.1171	O75369	FLNB
	SAIAAVIAR	A6801	0.0259	P40305	IFI27	DYSSILQKF	A2402	0.0199	Q96RU3	FNBP1	ESSQLNKTR	A6801	0.3631	Q9NYZ3	GTSE1	SSLSRFLmV	C1502	0.2267	Q15011	HERPUD1	ETmQNDRTTISR	A6801	0.5938	Q08379	GOLGA2	NVKSEKVYTR	A6801	0.3227	O75955	FLOT1
	TSSAVTSVAK	A6801	0.5425	P40305	IFI27	EYAAQLQNF	A2402	0.0335	Q5T0N5	FNBP1L	EVVTGVIGQR	A6801	0.1155	Q02153	GUCY1B1	NVYPSKPLTK	A6801	0.1326	Q9BSE4	HERPUD2	EAADAELGQLR	A6801	0.9561	Q08378	GOLGA3	IYQDRDQFAKL	A2402	0.6383	Q14254	FLOT2
	TSVAKVVRV	C1502	0.2834	P40305	IFI27	EISTAVVQR	A6801	0.0195	Q8N3X1	FNBP4	mYGFVNHAL	A2402	0.1196	Q02153	GUCY1B1	KVFGGFQVV	C1502	0.0459	Q14469	HES1	SSQTQPLKV	C1502	0.6242	Q14789	GOLGB1	HGANIQQAR	A6801	0.5407	Q06787	FMR1
	VPFSVPKI	B5101	0.0059	P80217	IFI35	DTVESTRTR	A6801	0.0668	Q9Y2H6	FNDC3A	HFIPYNAKF	A2402	0.0228	Q9UBP9	GULP1	LSADPAVLGK	A6801	0.5391	Q9HCC6	HES4	DTINLLDQR	A6801	0.0565	Q8NBJ4	GOLM1	DYSSILQKF	A2402	0.0199	Q96RU3	FNBP1
	DAFTIKTV	B5101	0.007	Q9BYX4	IFIH1	LSFPYSYEV	C1502	0.0816	Q53EP0	FNDC3B	TYSPAFKQF	A2402	0.0054	O15488	GYG2	KTQVQQLLV	C1502	0.4244	P07686	HEXB	TNFDGPSAKR	A6801	0.5887	Q9BXV9	GON7	EYAAQLQNF	A2402	0.0335	Q5T0N5	FNBP1L
	RYGLVTNEI	A2402	0.0715	Q9BYX4	IFIH1	VYKGEEATF	A2402	0.0324	Q53EP0	FNDC3B	TSAPAAKPK	A6801	0.5281	P07305	H1F0	RYFDVGLHNF	A2402	0.0064	Q5VTY9	HHAT	VPILISEI	B5101	0.014	Q9HD26	GOPC	ETmNNIDRLR	A6801	0.1043	Q5T0N5	FNBP1L
	TYLDKVENI	A2402	0.0196	P09914	IFIT1	NAVDVKQYR	A6801	0.0146	Q8TF40	FNIP1	VQNDTLLQV	C1502	0.526	Q92522	H1FX	EAYSGANGILK	A6801	0.4724	P31937	HIBADH	EIATVVKKR	A6801	0.0608	P00505	GOT2	EISTAVVQR	A6801	0.0195	Q8N3X1	FNBP4
	NYAWVYYHL	A2402	0.0546	O14879	IFIT3	DVAQDPQVSR	A6801	0.1066	Q9P278	FNIP2	IAFPSIGSGR	A6801	0.2043	O75367	H2AFY	LPVPHPILI	B5101	0.0018	Q8IV36	HID1	EYLPIGGLAEF	A2402	0.1085	P00505	GOT2	TEISTAVVQR	A6801	0.3145	Q8N3X1	FNBP4
	SYNPITHQL	A2402	0.0077	Q9HBG6	IFT122	SSAPVVVTR	A6801	0.0069	P85037	FOXK1	LPYPVKIKV	B5101	0.0031	Q9P035	HACD3	ETQATVIYNTK	A6801	1.1757	Q16665	HIF1A	DLIKLKTLR	A6801	0.4352	P40197	GP5	VYKGEEATF	A2402	0.0324	Q53EP0	FNDC3B
	AYLIDIKTI	A2402	0.13	Q9UG01	IFT172	SSSAPVVVTR	A6801	0.0759	P85037	FOXK1	VPHGGFANI	B5101	0.0128	Q8IYU2	HACE1	EVNAPIQGSR	A6801	0.1341	Q16665	HIF1A	KYGmVTYLL	A2402	0.0306	Q86UL3	GPAT4	LSFPYSYEV	C1502	0.0816	Q53EP0	FNDC3B
	TTNDIVISK	A6801	0.0052	Q13123	IK	DAPLSPmLY	B5101	1.6516	O43524	FOXO3	DTPGFIVNR	A6801	0.0391	Q16836	HADH	ESFKEKFVR	A6801	0.0785	Q9BW72	HIGD2A	SISESAFSAR	A6801	0.3661	O75487	GPC4	NAVDVKQYR	A6801	0.0146	Q8TF40	FNIP1
	TTNDIVISKL	C1502	0.7278	Q13123	IK	FSSPHLVQV	C1502	0.0085	Q05932	FPGS	RTIEYLEEV	C1502	0.0148	P40939	HADHA	ASSGVKLEV	C1502	0.2536	O75146	HIP1R	ETTYVSNLTR	A6801	0.0998	Q9HCN4	GPN1	DVAQDPQVSR	A6801	0.1066	Q9P278	FNIP2
	YYEEQHPEL	A2402	0.2106	P24001	IL32	TVASKSTAIITR	A6801	0.4571	Q86XX4	FRAS1	SPNSKVNTL	B0702	0.0083	P40939	HADHA	TTKKPPLAQK	A6801	0.3876	O75146	HIP1R	LYAPYSTHF	A2402	0.0038	Q8NFJ5	GPRC5A	IYKFITERF	A2402	0.0065	O00358	FOXE1
	NVADLVVILK	A6801	0.0302	Q12905	ILF2	HSAGTPGLSSR	A6801	0.9463	Q5SZK8	FREM2	ETDPVTTmR	A6801	0.0195	Q16775	HAGH	NTSPYSVQQR	A6801	0.0904	Q9H2X6	HIPK2	TGPTRFFLF	A2402	0.477	Q8NFJ5	GPRC5A	SSAPVVVTR	A6801	0.0069	P85037	FOXK1
	EPPLSLTI	B5101	0.0729	Q12906	ILF3	SVPQIAVNK	A6801	0.0912	Q5SZK8	FREM2	EAVAVDVAVPK	A6801	1.2757	Q6PII5	HAGHL	NIISGSGRPR	A6801	0.8002	Q9BW71	HIRIP3	YAPYSTHF	A2402	0.4682	Q8NFJ5	GPRC5A	SSSAPVVVTR	A6801	0.0759	P85037	FOXK1
	DTFWKGTTR	A6801	0.0268	Q13418	ILK	NYVKKFQSF	A2402	0.0165	Q14331	FRG1	VAVDVAVPK	A6801	0.1218	Q6PII5	HAGHL	KPRKPAGAA	B0702	0.0552	P16402	HIST1H1D	YAPYSTHFQL	B0702	0.3584	Q8NFJ5	GPRC5A	IYQFImDRF	A2402	0.0146	Q12952	FOXL1
	DVISVEKTVKR	A6801	0.7004	Q9H0C8	ILKAP	SAALPQSQR	A6801	0.0771	Q9P2Q2	FRMD4A	YYTEFPTVL	A2402	0.0487	O14929	HAT1	DAVTYTEHAK	A6801	0.9171	P62805	HIST1H4A	ASYSGLmRI	C1502	0.0097	Q13098	GPS1	IYQFIMDRF	A2402	0.0146	Q12952	FOXL1
	DALRQTASV	B5101	0.0395	Q16891	IMMT	TSFDSDRGSQR	A6801	0.5639	Q9Y2L6	FRMD4B	RINAQYLEV	C1502	0.1231	Q9H6D7	HAUS4	DAVTYTEHAKR	A6801	1.5411	P62805	HIST1H4A	STPEIAEQR	A6801	0.04	Q13098	GPS1	DAPEQRVTL	B5101	0.1692	Q12952	FOXL1
	KTDHRNVEL	C1502	0.0355	Q96G21	IMP4	EVIGVLAQSK	A6801	0.0744	O94915	FRYL	DPFFGGmTR	A6801	1.8559	O00165	HAX1	TAmDVVYALK	A6801	0.0573	P62805	HIST1H4A	EVAAGATAR	A6801	0.0197	Q14451	GRB7	DmFENGNYRR	A6801	0.3198	Q12952	FOXL1
	LILPGFIDF	A2402	0.9893	P20839	IMPDH1	SYTYLSLGF	A2402	0.108	P02792	FTL	DVSHQEYPR	A6801	0.385	O60381	HBP1	NYIPVKNGKQF	A2402	0.1249	P15822	HIVEP1	LPmPASGTSL	B0702	0.0236	Q14451	GRB7	DAPLSPmLY	B5101	1.6516	O43524	FOXO3
	LILPGYIDF	A2402	0.9861	P12268	IMPDH2	VTNAVLHEV	C1502	0.0526	Q9C0B1	FTO	QTVSEPAVIKR	A6801	0.8536	Q9Y450	HBS1L	EAFENLGKR	A6801	0.0564	Q8NCD3	HJURP	NVYVVTQGR	A6801	0.0323	Q14451	GRB7	DAIAILNI	B5101	0.009	Q86XX4	FRAS1
	TVVGENGSVLR	A6801	0.3334	Q9NQS7	INCENP	SYDPDFNQL	A2402	0.1144	Q9UET6	FTSJ1	VINPTAITV	C1502	0.039	P51610	HCFC1	DTVAQITQR	A6801	0.0336	P30511	HLA-F	SNVYVVTQGR	A6801	0.5471	Q14451	GRB7	GSVSVTVQR	A6801	0.1332	Q86XX4	FRAS1
	DALDHYKTV	B5101	0.0071	Q27J81	INF2	SVYGYGVQKR	A6801	0.0479	Q96I24	FUBP3	EYIKFLRSI	A2402	0.1845	Q92769	HDAC2	SYPTFFPRF	A2402	0.0022	Q14527	HLTF	KTVPVNLSL	C1502	0.0043	Q6ISB3	GRHL2	HSAGTPGLSSR	A6801	0.9463	Q5SZK8	FREM2
	DTSNVMVKK	A6801	0.0078	Q27J81	INF2	VYLTDPQGL	A2402	0.1344	Q8N0W3	FUK	EGASSQIGR	A6801	0.3879	Q9UBN7	HDAC6	DAARFPII	B5101	0.0555	Q8TCT9	HM13	ETAVFINISR	A6801	0.0366	Q9UBQ7	GRHPR	SVPQIAVNK	A6801	0.0912	Q5SZK8	FREM2
	EYISTVKTL	A2402	0.1535	Q8WYH8	ING5	AYLKEVEQL	A2402	0.0614	P51114	FXR1	EVLNGAAVVR	A6801	0.2134	Q9UBN7	HDAC6	KSFEAPIKL	C1502	0.0059	Q8TCT9	HM13	LYTDIINIF	A2402	0.0093	Q7Z429	GRINA	NYVKKFQSF	A2402	0.0165	Q14331	FRG1
	ATVVTQLLV	C1502	0.4771	Q9Y5U4	INSIG2	HGSNIQQAR	A6801	0.8522	P51114	FXR1	DAFSFTSKV	B5101	0.0048	Q9BY41	HDAC8	AVSSVVNNSR	A6801	0.2651	Q96FZ2	HMCES	VYASLGALLF	A2402	0.0156	Q7Z429	GRINA	SAALPQSQR	A6801	0.0771	Q9P2Q2	FRMD4A
	DVARLVVER	A6801	0.0199	Q8N201	INTS1	SASEATVKR	A6801	0.0277	P51114	FXR1	DSmLVDPKHHR	A6801	1.4901	Q00341	HDLBP	DADSSERII	B5101	0.2431	Q96FZ2	HMCES	LPFSFRSI	B5101	0.0099	Q8TAX9	GSDMB	VYMELSQKL	A2402	0.0122	Q96NE9	FRMD6
	AYTPFHAVL	A2402	0.101	Q96SY0	INTS14	TTNGGILTV	C1502	0.0284	Q96QD9	FYTTD1	EImQETGTR	A6801	0.1591	Q00341	HDLBP	HAVSSVVNNSR	A6801	0.6656	Q96FZ2	HMCES	DAAEPDVQR	A6801	0.1942	P57764	GSDMD	SYTYLSLGF	A2402	0.108	P02792	FTL
	TVIFVASQK	A6801	0.0245	Q9NVH2	INTS7	FSEDGYRTV	C1502	0.2723	Q14332	FZD2	KTTTIAVEV	C1502	0.1248	Q00341	HDLBP	DAmGmNmI	B5101	0.0183	P04035	HMGCR	DAAEPDVQRGR	A6801	1.9031	P57764	GSDMD	VTNAVLHEV	C1502	0.0526	Q9C0B1	FTO
	DVYTDQVIKR	A6801	0.0903	Q75QN2	INTS8	HPDSHQLFI	B5101	0.1388	Q13283	G3BP1	SISETVILR	A6801	0.024	Q00341	HDLBP	EAFDSTSRFAR	A6801	0.1756	P04035	HMGCR	DVAYINVETK	A6801	0.0845	Q9P0R6	GSKIP	SYDPDFNQL	A2402	0.1144	Q9UET6	FTSJ1
	EYNNNFHVL	A2402	0.0901	Q8NFU5	IPMK	QSYGNVVEL	C1502	0.0416	Q13283	G3BP1	DTYSFQVINK	A6801	0.1414	Q9H583	HEATR1	EAmIEVNINK	A6801	0.1531	P04035	HMGCR	EAFGNALLQR	A6801	0.0641	Q9P0R6	GSKIP	SVYGYGVQKR	A6801	0.0479	Q96I24	FUBP3
	YTLQDDILSF	A2402	1.4417	O94829	IPO13	YPDSHQLFV	B5101	0.0662	Q9UN86	G3BP2	DVSDNIIAK	A6801	0.0241	Q9H583	HEATR1	EAVIPAKVVR	A6801	0.1879	P04035	HMGCR	DAYVILKTV	B5101	0.0037	P06396	GSN	ETALYGNLILR	A6801	0.2422	A2VDF0	FUOM
	DYPSRWTAI	A2402	0.5716	O95373	IPO7	IVASLVLLH	A6801	1.4434	P35575	G6PC	SLPEINKDR	A6801	1.7485	Q9P2D3	HEATR5B	ETLmETHER	A6801	0.0399	P04035	HMGCR	HVVPNEVVVQR	A6801	0.3916	P06396	GSN	AYLKEVEQL	A2402	0.0614	P51114	FXR1
	EYmLQNHVF	A2402	0.0469	O95373	IPO7	HVAGETVAR	A6801	0.0118	P10253	GAA	ETALIDRTGR	A6801	0.1368	Q9ULT8	HECTD1	ITSPVVTQK	A6801	0.0281	P04035	HMGCR	RSIDGPIRL	C1502	0.0052	Q8IYD1	GSPT2	SASEATVKR	A6801	0.0277	P51114	FXR1
	TAIDILTTVVR	A6801	0.3469	Q96P70	IPO9	SSTAITRQV	C1502	0.4617	P10253	GAA	ETSSLESFVR	A6801	0.2113	Q9ULT8	HECTD1	SSFVFSTV	B5101	0.8449	P04035	HMGCR	NTNTVPKLYR	A6801	0.1172	P52655	GTF2A1	AYIERmNYI	A2402	0.0196	P06241	FYN
	KYIEGVSDF	A2402	0.0105	Q9Y573	IPP	KSFLHEVTV	C1502	0.0904	O00591	GABRP	ETSSLESFVRR	A6801	0.9217	Q9ULT8	HECTD1	VFSTVVIHF	A2402	0.0236	P04035	HMGCR	ELVNVLQER	A6801	0.1631	Q6ZYL4	GTF2H5	TTNGGILTV	C1502	0.0284	Q96QD9	FYTTD1
	IINTHTLLL	C1502	0.0773	P46940	IQGAP1	NYTRLVLQF	A2402	0.0432	O00591	GABRP	EIFYTAIVNR	A6801	0.1746	Q9NRZ9	HELLS	DTTLPASAR	A6801	0.1596	O75330	HMMR	DVFVVGTERGR	A6801	1.2258	P78347	GTF2I	FSEDGYRTV	C1502	0.2723	Q14332	FZD2
	YVITDLTQLR	A6801	0.1069	O43187	IRAK2	RWmDQRLVF	A2402	0.0315	O00591	GABRP	NTIDQKIVER	A6801	0.0202	Q9NRZ9	HELLS	TTAELTEEINK	A6801	1.421	O75330	HMMR	FVVGTERGR	A6801	0.2569	P78347	GTF2I	TYLVDmQRF	A2402	0.0155	Q14332	FZD2
	TYLKAVKLF	A2402	0.0067	P48200	IREB2	TYVPSTFLV	A2402	0.053	O00591	GABRP	PYADQVFRI	A2402	0.0319	P42694	HELZ	KYVESFRRF	A2402	0.0092	P50135	HNMT	NSIQFVIKR	A6801	0.0167	Q9UHL9	GTF2IRD1	TYLVDMQRF	A2402	0.0155	Q14332	FZD2
	TPVRLPSI	B5101	0.1016	P10914	IRF1	YALRITTTV	B5101	0.0474	O00591	GABRP	EVAEVVRITK	A6801	0.0538	Q9BYK8	HELZ2	DYGNGFGGF	A2402	0.2878	Q13151	HNRNPA0	NPKESSSSL	B0702	0.0303	Q12789	GTF3C1	HPDSHQLFI	B5101	0.1388	Q13283	G3BP1
	STAQPPTQHR	A6801	0.1102	Q8IU81	IRF2BP1	VYSEAARVLQF	A2402	0.1003	Q01415	GALK2	EYmIQFNRL	A2402	0.1013	Q9BYK8	HELZ2	EIIADKQSGK	A6801	0.8602	Q13151	HNRNPA0	HYIDAGYLGF	A2402	0.0105	Q8WUA4	GTF3C2	QSYGNVVEL	C1502	0.0416	Q13283	G3BP1
	ISNSHPLSL	C1502	0.0094	Q14653	IRF3	SAGDVAVQK	A6801	0.2408	Q86SR1	GALNT10	NYFDEQFEF	A2402	0.0096	Q5T8I9	HENMT1	NTVELKRAVSR	A6801	0.8948	Q13151	HNRNPA0	EVPSSSGINSTK	A6801	0.5024	Q9Y5Q9	GTF3C3	RYPDSHQLF	A2402	0.0056	Q9UN86	G3BP2
	DAYFVKVI	B5101	0.0083	Q8TB96	ITFG1	EPFGDVTER	A6801	1.5463	Q8IXK2	GALNT12	TSAFVPSSGR	A6801	0.1489	Q5GLZ8	HERC4	DTIEIITDR	A6801	0.0244	P22626	HNRNPA2B1	EYNSALPLL	A2402	0.1179	Q9Y5Q9	GTF3C3	YPDSHQLFV	B5101	0.0662	Q9UN86	G3BP2
	RLPSSWALF	A2402	0.0578	Q8TB96	ITFG1	TYPIKTPTF	A2402	0.0054	Q14435	GALNT3	KYIDYIFNV	A2402	0.0265	Q8IVU3	HERC6	EIITDRQSGK	A6801	0.8712	P22626	HNRNPA2B1	IFTDVALKF	A2402	0.026	Q9UKN8	GTF3C4	VVFDDSEPVQR	A6801	0.275	Q9UN86	G3BP2
	TYNPEIYVI	A2402	0.0085	P17301	ITGA2	AAVAAVAARR	A6801	0.2833	Q14697	GANAB	SSLSRFLmV	C1502	0.2267	Q15011	HERPUD1	ETVPLERKK	A6801	0.0866	P22626	HNRNPA2B1	NYQVQFVTL	A2402	0.0763	Q9UKN8	GTF3C4	HVAGETVAR	A6801	0.0118	P10253	GAA
	KWLLYPTEI	A2402	0.2166	P26006	ITGA3	AVAAVAARR	A6801	0.0266	Q14697	GANAB	KVFGGFQVV	C1502	0.0459	Q14469	HES1	EVDAAmAAR	A6801	0.0558	P22626	HNRNPA2B1	DSAPPSSVAR	A6801	0.1746	Q9BZE4	GTPBP4	KYPDRVPVI	A2402	0.0199	O95166	GABARAP
	DSVTIFRSR	A6801	0.2041	P23229	ITGA6	IYGSVPYLL	A2402	0.0046	Q8TET4	GANC	LSADPAVLGK	A6801	0.5391	Q9HCC6	HES4	HSIDGRVVEPK	A6801	1.065	P22626	HNRNPA2B1	FQNIRPLFI	C1502	0.6274	Q9BZE4	GTPBP4	NYTRLVLQF	A2402	0.0432	O00591	GABRP
	SVEIQEPSSR	A6801	0.4598	P23229	ITGA6	NVIEPSFGLGR	A6801	0.3802	P41250	GARS	KTQVQQLLV	C1502	0.4244	P07686	HEXB	HTINGHNAEVR	A6801	0.5756	P22626	HNRNPA2B1	EVVTGVIGQR	A6801	0.1155	Q02153	GUCY1B1	KSFLHEVTV	C1502	0.0904	O00591	GABRP
	AVTTVVNPK	A6801	0.4011	P05556	ITGB1	VSNDLLLKI	C1502	0.0694	P22102	GART	NYTPYKYNL	A2402	0.1074	Q93099	HGD	HTINGHNAEVRK	A6801	0.7406	P22626	HNRNPA2B1	RYDNVTILF	A2402	0.0081	Q02153	GUCY1B1	TYVPSTFLV	A2402	0.053	O00591	GABRP
	EVFNELVGK	A6801	0.0125	P05556	ITGB1	DAASGSFFAR	A6801	0.2239	Q86XJ1	GAS2L3	RYFDVGLHNF	A2402	0.0064	Q5VTY9	HHAT	TINGHNAEV	C1502	0.7987	P22626	HNRNPA2B1	HFIPYNAKF	A2402	0.0228	Q9UBP9	GULP1	RWmDQRLVF	A2402	0.0315	O00591	GABRP
	EVFNELVGKQR	A6801	0.4597	P05556	ITGB1	HNINRPLTm	C1502	1.5265	P23771	GATA3	EAYSGANGILK	A6801	0.4724	P31937	HIBADH	ASVDKVLEL	C1502	0.0151	O14979	HNRNPDL	TYSPAFKQF	A2402	0.0054	O15488	GYG2	RWMDQRLVF	A2402	0.0315	O00591	GABRP
	TVVNPKYEGK	A6801	0.2831	P05556	ITGB1	SPVYVPTTR	A6801	0.8733	Q92908	GATA6	LPVPHPILI	B5101	0.0018	Q8IV36	HID1	SYSDPPLKF	A2402	0.0112	P52597	HNRNPF	FFIAGRYEF	A2402	0.0484	P13807	GYS1	KAIDVYLGI	C1502	0.0213	O00591	GABRP
	NSFDPSKITR	A6801	0.0226	Q13352	ITGB3BP	NSASATALVSR	A6801	0.7029	Q86YP4	GATAD2A	ETQATVIYNTK	A6801	1.1757	Q16665	HIF1A	EIKGFYDPPR	A6801	1.4125	P31942	HNRNPH3	VQNDTLLQV	C1502	0.526	Q92522	H1FX	YALRITTTV	B5101	0.0474	O00591	GABRP
	NSFDPSKITRK	A6801	0.5944	Q13352	ITGB3BP	RYAEWEERI	A2402	0.1104	Q9HCG7	GBA2	EVNAPIQGSR	A6801	0.1341	Q16665	HIF1A	ETIGEILKK	A6801	0.0099	P61978	HNRNPK	IAFPSIGSGR	A6801	0.2043	O75367	H2AFY	TYVPSTFLVVL	A2402	0.4462	O00591	GABRP
	DYTIGFGKF	A2402	0.2271	P16144	ITGB4	FVFDLPIHR	A6801	0.003	Q9H0R5	GBP3	ESFKEKFVR	A6801	0.0785	Q9BW72	HIGD2A	ETNGEFGKR	A6801	0.0938	P61978	HNRNPK	VYRDEALNNRF	A2402	0.2636	D8KQT3	HA	NANYIKILR	A6801	0.0241	P54803	GALC
	EQPEFSVSR	A6801	0.6549	P16144	ITGB4	GYGGGFGNF	A2402	0.0598	P28676	GCA	TTKKPPLAQK	A6801	0.3876	O75146	HIP1R	HSTDRVVLI	C1502	0.1111	P61978	HNRNPK	LPYPVKIKV	B5101	0.0031	Q9P035	HACD3	VYSEAARVLQF	A2402	0.1003	Q01415	GALK2
	HVTQEFVSR	A6801	0.1	P16144	ITGB4	QSNAKLLEV	C1502	0.3152	Q8IWJ2	GCC2	NTSPYSVQQR	A6801	0.0904	Q9H2X6	HIPK2	VPDSSGPERIL	B0702	0.8012	P61978	HNRNPK	DTPGFIVNR	A6801	0.0391	Q16836	HADH	SAGDVAVQK	A6801	0.2408	Q86SR1	GALNT10
	YYEKLHTYF	A2402	0.0198	P16144	ITGB4	DAIQDKKNFR	A6801	1.1726	Q92616	GCN1	NIISGSGRPR	A6801	0.8002	Q9BW71	HIRIP3	DGYAVDRAI	B5101	0.0414	P14866	HNRNPL	RTIEYLEEV	C1502	0.0148	P40939	HADHA	TYPIKTPTF	A2402	0.0054	Q14435	GALNT3
	RYLPQTYVV	A2402	0.0407	O43736	ITM2A	DALGKLISI	B5101	0.0117	Q92616	GCN1	KPRKPAGAA	B0702	0.0552	P16402	HIST1H1D	IYIAGHPAF	A2402	0.0076	P14866	HNRNPL	SPNSKVNTL	B0702	0.0083	P40939	HADHA	DAAKIVKQK	A6801	0.2098	Q14435	GALNT3
	ETIKGIQKR	A6801	0.0174	Q9Y287	ITM2B	ESWDALNAITK	A6801	0.9149	Q92616	GCN1	DAVTYTEHAK	A6801	0.9171	P62805	HIST1H4A	PASPVVHIR	A6801	0.5682	P14866	HNRNPL	ETDPVTTmR	A6801	0.0195	Q16775	HAGH	QYLTFKPQTF	A2402	0.0363	Q86SF2	GALNT7
	TYLPQSYLI	A2402	0.0067	Q9Y287	ITM2B	LPPLVPAI	B5101	0.0091	Q92616	GCN1	DAVTYTEHAKR	A6801	1.5411	P62805	HIST1H4A	SVSPVVHVR	A6801	0.0071	Q8WVV9	HNRNPLL	EAVAVDVAVPK	A6801	1.2757	Q6PII5	HAGHL	KYSDITImF	A2402	0.0041	Q14353	GAMT
	TYLPQTYII	A2402	0.0101	Q9NQX7	ITM2C	LPYLVPKL	B5101	0.0178	Q92616	GCN1	TAmDVVYALK	A6801	0.0573	P62805	HIST1H4A	EVFSMAGVVVR	A6801	0.3998	P52272	HNRNPM	YYTEFPTVL	A2402	0.0487	O14929	HAT1	AAVAAVAARR	A6801	0.2833	Q14697	GANAB
	KYSPFVVSF	A2402	0.0036	Q96DU7	ITPKC	NTKDKNTVVR	A6801	0.3097	Q92616	GCN1	NYIPVKNGKQF	A2402	0.1249	P15822	HIVEP1	FSmAGVVVR	A6801	0.0487	P52272	HNRNPM	RINAQYLEV	C1502	0.1231	Q9H6D7	HAUS4	AVAAVAARR	A6801	0.0266	Q14697	GANAB
	HTSQIEIVR	A6801	0.0294	Q14573	ITPR3	VQNPALRLV	C1502	0.9434	Q92616	GCN1	EAFENLGKR	A6801	0.0564	Q8NCD3	HJURP	NVSAAAQRR	A6801	0.0792	Q00839	HNRNPU	LYITEPKTI	A2402	0.1287	Q99871	HAUS7	PYFNAPVYL	A2402	0.0363	Q9NY12	GAR1
	KYGSVIQLL	A2402	0.011	Q14573	ITPR3	ELGNIAKTR	A6801	0.9425	Q9Y2T3	GDA	DALKVTVGV	B5101	0.0398	P52789	HK2	NVYGSAQRR	A6801	0.0173	Q9BUJ2	HNRNPUL1	DPFFGGmTR	A6801	1.8559	O00165	HAX1	mYTVFEHTF	A2402	0.0168	P41250	GARS
	SIAALFTKR	A6801	0.0741	Q14573	ITPR3	DVITALTHR	A6801	0.0307	Q9NZC3	GDE1	LSHDQLLEV	C1502	0.1382	P52789	HK2	HVFQIDPATKR	A6801	0.0912	Q9NSC5	HOMER3	DVSHQEYPR	A6801	0.385	O60381	HBP1	NVIEPSFGLGR	A6801	0.3802	P41250	GARS
	YSIRPLIV	C1502	1.6284	Q14573	ITPR3	TVNGSQmLL	C1502	0.124	Q99988	GDF15	DTVAQITQR	A6801	0.0336	P30511	HLA-F	RPNGGPRAL	B0702	0.004	P17483	HOXB4	QTVSEPAVIKR	A6801	0.8536	Q9Y450	HBS1L	LAAGIVGNLR	A6801	0.1457	P22102	GART
	ETLKHSGIGR	A6801	0.3082	Q96ST2	IWS1	EYIQFVPLL	A2402	0.0444	P57678	GEMIN4	DAARFPII	B5101	0.0555	Q8TCT9	HM13	SGASVVAIR	A6801	0.4182	Q5SSJ5	HP1BP3	VINPTAITV	C1502	0.039	P51610	HCFC1	VSNDLLLKI	C1502	0.0694	P22102	GART
	VYPLYTIVF	A2402	0.0091	Q9P055	JKAMP	QYQEAFQKL	A2402	0.0242	Q8TEQ6	GEMIN5	KSFEAPIKL	C1502	0.0059	Q8TCT9	HM13	SGSFVVVQK	A6801	0.8675	Q5SSJ5	HP1BP3	EYIKFLRSI	A2402	0.1845	Q92769	HDAC2	HSNGFSLVR	A6801	0.1127	P22102	GART
	SSYGEHPKR	A6801	0.1574	Q6NYC1	JMJD6	TINNKVILL	C1502	0.2455	Q8TEQ6	GEMIN5	AVSSVVNNSR	A6801	0.2651	Q96FZ2	HMCES	KYQIINEEF	A2402	0.0131	Q969F9	HPS3	EGASSQIGR	A6801	0.3879	Q9UBN7	HDAC6	SPVYVPTTR	A6801	0.8733	Q92908	GATA6
	SSYGEHPKRR	A6801	0.7632	Q6NYC1	JMJD6	NVRPPNTAL	B0702	0.0265	Q17RS7	GEN1	DADSSERII	B5101	0.2431	Q96FZ2	HMCES	KYNLINEYF	A2402	0.0123	Q7LGA3	HS2ST1	EVLNGAAVVR	A6801	0.2134	Q9UBN7	HDAC6	NSASATALVSR	A6801	0.7029	Q86YP4	GATAD2A
	DTYPALPPSAR	A6801	0.209	Q96S16	JMJD8	IYFDGDFGQI	A2402	0.1945	Q96RP9	GFM1	HAVSSVVNNSR	A6801	0.6656	Q96FZ2	HMCES	QTmSDQIIGR	A6801	0.0743	O75506	HSBP1	DAFSFTSKV	B5101	0.0048	Q9BY41	HDAC8	GYGGGFGNF	A2402	0.0598	P28676	GCA
	KNNPKFLAI	C1502	0.9961	P14923	JUP	SINEGLLKV	C1502	0.0986	Q969S9	GFM2	DAmGmNmI	B5101	0.0183	P04035	HMGCR	DTAEKFYQK	A6801	0.0188	P56937	HSD17B7	DSmLVDPKHHR	A6801	1.4901	Q00341	HDLBP	QSNAKLLEV	C1502	0.3152	Q8IWJ2	GCC2
	NTSDLDTAR	A6801	0.021	P14923	JUP	AYTSQFVSL	A2402	0.1191	Q06210	GFPT1	EAFDSTSRFAR	A6801	0.1756	P04035	HMGCR	PYPQYFTQL	A2402	0.056	Q3SXM5	HSDL1	EImQETGTR	A6801	0.1591	Q00341	HDLBP	DALGKLISI	B5101	0.0117	Q92616	GCN1
	RLNTIPLFV	C1502	0.1439	P14923	JUP	DASAVIEHTNR	A6801	1.8605	Q06210	GFPT1	EAmIEVNINK	A6801	0.1531	P04035	HMGCR	VFYPYPQYF	A2402	0.003	Q3SXM5	HSDL1	ETIIITGKR	A6801	0.021	Q00341	HDLBP	NTKDKNTVVR	A6801	0.3097	Q92616	GCN1
	SSLLLATQV	C1502	0.6774	P14923	JUP	DTSFTTLVER	A6801	0.1677	Q06210	GFPT1	ETLmETHER	A6801	0.0399	P04035	HMGCR	NYKKFYEQF	A2402	0.0187	P07900	HSP90AA1	KTTTIAVEV	C1502	0.1248	Q00341	HDLBP	ESWDALNAITK	A6801	0.9149	Q92616	GCN1
	SSVENIQRV	C1502	0.1688	P14923	JUP	STDHIPILYR	A6801	0.2045	Q06210	GFPT1	ITSPVVTQK	A6801	0.0281	P04035	HMGCR	NYKKFYEAF	A2402	0.0555	P08238	HSP90AB1	SISETVILR	A6801	0.024	Q00341	HDLBP	DVITALTHR	A6801	0.0307	Q9NZC3	GDE1
	KYLDNPNAL	A2402	0.0841	Q63ZY3	KANK2	TSFTTLVER	A6801	0.0351	Q06210	GFPT1	SSFVFSTV	B5101	0.8449	P04035	HMGCR	DALDKIRLI	B5101	0.0076	P14625	HSP90B1	DTYSFQVINK	A6801	0.1414	Q9H583	HEATR1	TVNGSQmLL	C1502	0.124	Q99988	GDF15
	TASGIANLR	A6801	0.0099	Q7Z3B3	KANSL1	SIAmVVTSR	A6801	0.053	Q9H3C7	GGNBP2	VFSTVVIHF	A2402	0.0236	P04035	HMGCR	DANDVVITV	B5101	0.0141	Q0VDF9	HSPA14	DVSDNIIAK	A6801	0.0241	Q9H583	HEATR1	EYIQFVPLL	A2402	0.0444	P57678	GEMIN4
	ETARLEERR	A6801	0.1228	Q92830	KAT2A	EVSPmYGVQK	A6801	0.1238	Q9H3K2	GHITM	DTTLPASAR	A6801	0.1596	O75330	HMMR	QYmKIISSF	A2402	0.0071	P34932	HSPA4	ETALIDRTGR	A6801	0.1368	Q9ULT8	HECTD1	TVIDVSTADR	A6801	0.0196	P57678	GEMIN4
	HSAEVIQSR	A6801	0.0083	Q9H7Z6	KAT8	IYmDTLNIF	A2402	0.0028	Q9H3K2	GHITM	TTAELTEEINK	A6801	1.421	O75330	HMMR	TTLNADEAVTR	A6801	0.4235	P34932	HSPA4	ETSSLESFVR	A6801	0.2113	Q9ULT8	HECTD1	QYQEAFQKL	A2402	0.0242	Q8TEQ6	GEMIN5
	VYNPVRAEW	A2402	0.0164	Q86V97	KBTBD6	EGAPPGSLALR	A6801	1.728	Q9NU53	GINM1	KYVESFRRF	A2402	0.0092	P50135	HNMT	EAYLGKKV	B5101	0.1522	P11021	HSPA5	ETSSLESFVRR	A6801	0.9217	Q9ULT8	HECTD1	IYFDGDFGQI	A2402	0.1945	Q96RP9	GFM1
	EQPSLTTSR	A6801	1.1412	Q9UK17	KCND3	LYGKIAEAF	A2402	0.0164	O14908	GIPC1	DYGNGFGGF	A2402	0.2878	Q13151	HNRNPA0	ETAEAYLGK	A6801	0.0197	P11021	HSPA5	SSILLAQSL	C1502	0.5245	Q9Y4D8	HECTD4	SINEGLLKV	C1502	0.0986	Q969S9	GFM2
	KYVADFSQF	A2402	0.0094	Q99712	KCNJ15	VYDTNPAKF	A2402	0.0154	Q9NZD2	GLTP	EIIADKQSGK	A6801	0.8602	Q13151	HNRNPA0	EAYLGKTV	B5101	0.0383	P11142	HSPA8	EIFYTAIVNR	A6801	0.1746	Q9NRZ9	HELLS	DTSFTTLVER	A6801	0.1677	Q06210	GFPT1
	RVISTILFI	C1502	0.0676	P57789	KCNK10	ELAQVIVSR	A6801	0.0413	Q49A26	GLYR1	NTVELKRAVSR	A6801	0.8948	Q13151	HNRNPA0	EIAEAYLGK	A6801	0.0746	P11142	HSPA8	NTIDQKIVER	A6801	0.0202	Q9NRZ9	HELLS	DASAVIEHTNR	A6801	1.8605	Q06210	GFPT1
	ESFESSPHSR	A6801	0.0683	O95279	KCNK5	YPPWPGKIV	B5101	0.1048	Q49A26	GLYR1	DTIEIITDR	A6801	0.0244	P22626	HNRNPA2B1	TIAGLNVLR	A6801	0.0083	P11142	HSPA8	PYADQVFRI	A2402	0.0319	P42694	HELZ	AYTSQFVSL	A2402	0.1191	Q06210	GFPT1
	TYNDLIKQI	A2402	0.1029	O95279	KCNK5	LYGKVQEI	A2402	1.9124	O60547	GMDS	EIITDRQSGK	A6801	0.8712	P22626	HNRNPA2B1	YAFNMKATV	B5101	0.0318	P11142	HSPA8	EAEQLGGLQR	A6801	1.8832	Q9BYK8	HELZ2	LFLPYSHFL	A2402	0.2383	P38435	GGCX
	SAVPAAATR	A6801	0.0342	Q9H3F6	KCTD10	DAVLLNNI	B5101	0.0497	Q9UKD1	GMEB2	ETVPLERKK	A6801	0.0866	P22626	HNRNPA2B1	LSSGVSEIR	A6801	0.3026	P04792	HSPB1	EVAEVVRITK	A6801	0.0538	Q9BYK8	HELZ2	SIAmVVTSR	A6801	0.053	Q9H3C7	GGNBP2
	EAAPPAGAGGR	A6801	1.172	Q8N5Z5	KCTD17	HYVEKPSTF	A2402	0.0148	Q96IJ6	GMPPA	EVDAAmAAR	A6801	0.0558	P22626	HNRNPA2B1	QSIVPALEI	C1502	0.2405	P10809	HSPD1	EYmIQFNRL	A2402	0.1013	Q9BYK8	HELZ2	IYmDTLNIF	A2402	0.0028	Q9H3K2	GHITM
	RYLDLFTSF	A2402	0.0041	P33947	KDELR2	EVFLAQGTLR	A6801	0.0768	P49915	GMPS	HSIDGRVVEPK	A6801	1.065	P22626	HNRNPA2B1	EVAQPGPSNR	A6801	0.1109	P98160	HSPG2	QVEQGVAQR	A6801	0.2378	Q9BYK8	HELZ2	EVSPmYGVQK	A6801	0.1238	Q9H3K2	GHITM
	RYLDLFTNF	A2402	0.0032	O43731	KDELR3	HNVNRVVYI	C1502	1.8295	P49915	GMPS	HTINGHNAEVR	A6801	0.5756	P22626	HNRNPA2B1	SYVTSPQGFQF	A2402	0.0583	P98160	HSPG2	NYFDEQFEF	A2402	0.0096	Q5T8I9	HENMT1	IYmDTLNIFm	A2402	0.1423	Q9H3K2	GHITM
	VSLGQALEV	C1502	0.2086	O60341	KDM1A	KVADGFKVV	C1502	0.0849	P49915	GMPS	HTINGHNAEVRK	A6801	0.7406	P22626	HNRNPA2B1	ETAENSLKK	A6801	0.0622	Q92598	HSPH1	TSAFVPSSGR	A6801	0.1489	Q5GLZ8	HERC4	EGAPPGSLALR	A6801	1.728	Q9NU53	GINM1
	KYNANFVTF	A2402	0.0034	Q9Y2K7	KDM2A	KVFGGTVHKK	A6801	0.5346	P49915	GMPS	TINGHNAEV	C1502	0.7987	P22626	HNRNPA2B1	SAVEIVGGATR	A6801	0.5867	Q92598	HSPH1	VGYRVTQI	B5101	1.0896	Q9UII4	HERC5	KAmELIREL	C1502	0.0136	Q14691	GINS1
	VYTPTDTLVF	A2402	0.0162	Q9Y2K7	KDM2A	YYLTDVDRI	A2402	0.0829	P29992	GNA11	DTVDKIVVQK	A6801	0.048	P51991	HNRNPA3	SYAVFSTV	A2402	1.2817	P47898	HTR5A	KYIDYIFNV	A2402	0.0265	Q8IVU3	HERC6	LYGKIAEAF	A2402	0.0164	O14908	GIPC1
	DPFAFIHKI	B5101	0.0024	Q9UGL1	KDM5B	RYLDEINLL	A2402	0.012	P30679	GNA15	ASVDKVLEL	C1502	0.0151	O14979	HNRNPDL	mAEVHIDIR	A6801	0.8868	O60921	HUS1	SSLSRFLmV	C1502	0.2267	Q15011	HERPUD1	DYIPQLAKF	A2402	0.0168	O94925	GLS
	ILNPYNLFL	C1502	0.0339	Q9UGL1	KDM5B	STNNIAQAR	A6801	0.0272	Q9UBI6	GNG12	NYYDQGYGNY	A2402	1.2522	O14979	HNRNPDL	STSALSAILR	A6801	0.1614	Q7Z6Z7	HUWE1	KVFGGFQVV	C1502	0.0459	Q14469	HES1	VYDTNPAKF	A2402	0.0154	Q9NZD2	GLTP
	EYSRFVNQI	A2402	0.186	Q7Z7F0	KHDC4	ETTFGPKSQR	A6801	0.1058	Q13823	GNL2	SYSDPPLKF	A2402	0.0112	P52597	HNRNPF	TTAPTPAAR	A6801	0.006	Q7Z6Z7	HUWE1	LSADPAVLGK	A6801	0.5391	Q9HCC6	HES4	ELAQVIVSR	A6801	0.0413	Q49A26	GLYR1
	ENADVPVVR	A6801	0.4243	O75525	KHDRBS3	EYISKTYKI	A2402	0.0367	Q13823	GNL2	EIKGFYDPPR	A6801	1.4125	P31942	HNRNPH3	DSFLGSIPGK	A6801	0.3464	Q9NSE4	IARS2	KTQVQQLLV	C1502	0.4244	P07686	HEXB	YPPWPGKIV	B5101	0.1048	Q49A26	GLYR1
	DAFADAVQR	A6801	0.0581	Q92945	KHSRP	TTFGPKSQR	A6801	0.0071	Q13823	GNL2	ETIGEILKK	A6801	0.0099	P61978	HNRNPK	TIIGVAAGR	A6801	0.0152	Q9P2D0	IBTK	RYFDVGLHNF	A2402	0.0064	Q5VTY9	HHAT	LYGKVQEI	A2402	1.9124	O60547	GMDS
	HSVGVVIGR	A6801	0.0073	Q92945	KHSRP	TTFGPKSQRK	A6801	0.157	Q13823	GNL2	ETNGEFGKR	A6801	0.0938	P61978	HNRNPK	EVTTTVLVR	A6801	0.1316	P05362	ICAM1	EAYSGANGILK	A6801	0.4724	P31937	HIBADH	IYLGQLECFS	A2402	1.9166	O60547	GMDS
	DYPRYLFEI	A2402	0.1749	Q14667	KIAA0100	TTFGPKSQRKR	A6801	0.3673	Q13823	GNL2	HSTDRVVLI	C1502	0.1111	P61978	HNRNPK	DARLFTEKI	B5101	0.0235	Q659A1	ICE2	LPVPHPILI	B5101	0.0018	Q8IV36	HID1	HYVEKPSTF	A2402	0.0148	Q96IJ6	GMPPA
	HSSIRSLEV	C1502	0.4533	Q14667	KIAA0100	VPLDKQITI	B5101	0.0052	Q9BVP2	GNL3	VPDSSGPERIL	B0702	0.8012	P61978	HNRNPK	ELVPTLPQNR	A6801	0.5517	P41134	ID1	ETQATVIYNTK	A6801	1.1757	Q16665	HIF1A	GYSEHFVEF	A2402	0.0109	P36959	GMPR
	KYLDALNVF	A2402	0.0074	O15063	KIAA0355	DAIENKTTV	B5101	0.015	Q9NVN8	GNL3L	DGYAVDRAI	B5101	0.0414	P14866	HNRNPL	EGAFPNLAR	A6801	0.1866	Q9BTL4	IER2	EVNAPIQGSR	A6801	0.1341	Q16665	HIF1A	EVFLAQGTLR	A6801	0.0768	P49915	GMPS
	LYSVIKEDF	A2402	0.1402	Q8IV33	KIAA0825	VYLDKFIRL	A2402	0.0138	Q9NVN8	GNL3L	IYIAGHPAF	A2402	0.0076	P14866	HNRNPL	VPLIIVNSI	B5101	0.0065	Q9Y5U9	IER3IP1	ESFKEKFVR	A6801	0.0785	Q9BW72	HIGD2A	HNVNRVVYI	C1502	1.8295	P49915	GMPS
	VYLDGIVRI	A2402	0.013	Q68EN5	KIAA0895L	YLDKFIRL	C1502	1.436	Q9NVN8	GNL3L	PASPVVHIR	A6801	0.5682	P14866	HNRNPL	EVPNKIINR	A6801	0.0728	Q16666	IFI16	ASSGVKLEV	C1502	0.2536	O75146	HIP1R	YYLTDVDRI	A2402	0.0829	P29992	GNA11
	TDSPVHVGR	A6801	1.0502	Q2LD37	KIAA1109	ETmQNDRTTISR	A6801	0.5938	Q08379	GOLGA2	SVSPVVHVR	A6801	0.0071	Q8WVV9	HNRNPLL	TSSAVTSVAK	A6801	0.5425	P40305	IFI27	TTKKPPLAQK	A6801	0.3876	O75146	HIP1R	RYLDEINLL	A2402	0.012	P30679	GNA15
	DAVRIPTV	B5101	0.0189	Q9P206	KIAA1522	EAADAELGQLR	A6801	0.9561	Q08378	GOLGA3	EVFSMAGVVVR	A6801	0.3998	P52272	HNRNPM	VPFSVPKI	B5101	0.0059	P80217	IFI35	NIISGSGRPR	A6801	0.8002	Q9BW71	HIRIP3	YYLNDLERI	A2402	0.0349	P04899	GNAI2
	ESSGINITK	A6801	0.0112	Q9HCM1	KIAA1551	SSQTQPLKV	C1502	0.6242	Q14789	GOLGB1	FSmAGVVVR	A6801	0.0487	P52272	HNRNPM	DAFTIKTV	B5101	0.007	Q9BYX4	IFIH1	KPRKPAGAA	B0702	0.0552	P16402	HIST1H1D	YFLDKIDVI	A2402	0.2781	P63092	GNAS
	IFIDKIYSI	A2402	0.0572	Q9HCI6	KIAA1586	TNFDGPSAKR	A6801	0.5887	Q9BXV9	GON7	NVSAAAQRR	A6801	0.0792	Q00839	HNRNPU	RYGLVTNEI	A2402	0.0715	Q9BYX4	IFIH1	DAVTYTEHAK	A6801	0.9171	P62805	HIST1H4A	FRVDYILSV	C1502	1.7429	P63092	GNAS
	DVSQTTVSR	A6801	0.0374	Q9NQT8	KIF13B	VPILISEI	B5101	0.014	Q9HD26	GOPC	NVYGSAQRR	A6801	0.0173	Q9BUJ2	HNRNPUL1	TYLDKVENI	A2402	0.0196	P09914	IFIT1	DAVTYTEHAKR	A6801	1.5411	P62805	HIST1H4A	ASSSYNmVI	C1502	0.1893	P63092	GNAS
	RWSEVTRKLEF	A2402	0.5086	Q9NQT8	KIF13B	EIATVVKKR	A6801	0.0608	P00505	GOT2	RSSGYPLTI	C1502	0.0106	Q9BUJ2	HNRNPUL1	SYNPITHQL	A2402	0.0077	Q9HBG6	IFT122	TAmDVVYALK	A6801	0.0573	P62805	HIST1H4A	YYLNDLDRI	A2402	0.0808	A8MTJ3	GNAT3
	DVNSGFAKR	A6801	0.0472	Q8NI77	KIF18A	EYLPIGGLAEF	A2402	0.1085	P00505	GOT2	NVYNSGQRR	A6801	0.0387	Q1KMD3	HNRNPUL2	AYLIDIKTI	A2402	0.13	Q9UG01	IFT172	NYIPVKNGKQF	A2402	0.1249	P15822	HIVEP1	STNNIAQAR	A6801	0.0272	Q9UBI6	GNG12
	IARLPSSTL	B0702	0.0774	Q86Y91	KIF18B	DLIKLKTLR	A6801	0.4352	P40197	GP5	HVFQIDPATKR	A6801	0.0912	Q9NSC5	HOMER3	VAAPPSIQI	C1502	0.0147	Q96FT9	IFT43	EAFENLGKR	A6801	0.0564	Q8NCD3	HJURP	EYISKTYKI	A2402	0.0367	Q13823	GNL2
	HVADAGSPGmQR	A6801	0.205	Q12756	KIF1A	DLVKKEVQR	A6801	0.8255	Q6NUI2	GPAT2	RPNGGPRAL	B0702	0.004	P17483	HOXB4	KYLDTGGDVF	A2402	0.0858	Q9Y366	IFT52	DALKVTVGV	B5101	0.0398	P52789	HK2	TTFGPKSQRK	A6801	0.157	Q13823	GNL2
	STTTIVNPK	A6801	0.0684	Q12756	KIF1A	KYGmVTYLL	A2402	0.0306	Q86UL3	GPAT4	FPYYPSPGV	B5101	0.0063	Q5SSJ5	HP1BP3	YPSLPTmTV	B5101	0.008	P78318	IGBP1	DTVAQITQR	A6801	0.0336	P30511	HLA-F	VPLDKQITI	B5101	0.0052	Q9BVP2	GNL3
	EVPELYHQR	A6801	0.0479	Q96EK5	KIF1BP	NYmEVVSLL	A2402	0.0169	P43304	GPD2	SGASVVAIR	A6801	0.4182	Q5SSJ5	HP1BP3	TTNDIVISK	A6801	0.0052	Q13123	IK	SYPTFFPRF	A2402	0.0022	Q14527	HLTF	VYLDKFIRL	A2402	0.0138	Q9NVN8	GNL3L
	TAADLGSVVR	A6801	0.1362	O95235	KIF20A	EVVDVmVIGR	A6801	0.0536	Q9NQX3	GPHN	SGSFVVVQK	A6801	0.8675	Q5SSJ5	HP1BP3	TTNDIVISKL	C1502	0.7278	Q13123	IK	DAARFPII	B5101	0.0555	Q8TCT9	HM13	DAIENKTTV	B5101	0.015	Q9NVN8	GNL3L
	IYNEYIYDL	A2402	0.0255	Q96Q89	KIF20B	VSQAQLGTR	A6801	1.6433	Q9GZN0	GPR88	KYQIINEEF	A2402	0.0131	Q969F9	HPS3	ESVDPKNYPK	A6801	0.132	P01584	IL1B	KSFEAPIKL	C1502	0.0059	Q8TCT9	HM13	YLDKFIRL	C1502	1.436	Q9NVN8	GNL3L
	NSNSKILNV	C1502	0.465	Q96Q89	KIF20B	LYAPYSTHF	A2402	0.0038	Q8NFJ5	GPRC5A	KYNLINEYF	A2402	0.0123	Q7LGA3	HS2ST1	YYEEQHPEL	A2402	0.2106	P24001	IL32	AVSSVVNNSR	A6801	0.2651	Q96FZ2	HMCES	SSQTQPLKV	C1502	0.6242	Q14789	GOLGB1
	ASTSRTVAI	C1502	0.2235	Q7Z4S6	KIF21A	TGPTRFFLF	A2402	0.477	Q8NFJ5	GPRC5A	QTmSDQIIGR	A6801	0.0743	O75506	HSBP1	NVADLVVILK	A6801	0.0302	Q12905	ILF2	DADSSERII	B5101	0.2431	Q96FZ2	HMCES	TNFDGPSAKR	A6801	0.5887	Q9BXV9	GON7
	ETASNEVVYR	A6801	0.0203	Q99661	KIF2C	YAPYSTHF	A2402	0.4682	Q8NFJ5	GPRC5A	ELSPVATFR	A6801	0.0183	P80365	HSD11B2	EPPLSLTI	B5101	0.0729	Q12906	ILF3	HAVSSVVNNSR	A6801	0.6656	Q96FZ2	HMCES	EYLPIGGLAEF	A2402	0.1085	P00505	GOT2
	IYNGKLFDL	A2402	0.1453	Q99661	KIF2C	YAPYSTHFQL	B0702	0.3584	Q8NFJ5	GPRC5A	DTAEKFYQK	A6801	0.0188	P56937	HSD17B7	DTFWKGTTR	A6801	0.0268	Q13418	ILK	DAmGmNmI	B5101	0.0183	P04035	HMGCR	EIATVVKKR	A6801	0.0608	P00505	GOT2
	IYNGKLFDLL	A2402	0.2772	Q99661	KIF2C	TGAPGSLGR	A6801	0.6291	Q7Z2K8	GPRIN1	PYPQYFTQL	A2402	0.056	Q3SXM5	HSDL1	DVISVEKTVKR	A6801	0.7004	Q9H0C8	ILKAP	EAFDSTSRFAR	A6801	0.1756	P04035	HMGCR	DLVKKEVQR	A6801	0.8255	Q6NUI2	GPAT2
	VYVKDLSSF	A2402	0.012	O15066	KIF3B	ASYSGLmRI	C1502	0.0097	Q13098	GPS1	VFYPYPQYF	A2402	0.003	Q3SXM5	HSDL1	DALRQTASV	B5101	0.0395	Q16891	IMMT	EAmIEVNINK	A6801	0.1531	P04035	HMGCR	NSASVGIIQR	A6801	0.0581	Q53EU6	GPAT3
	DTIDEGKSNR	A6801	0.329	P33176	KIF5B	DmYLAPHV	B5101	0.6966	Q13098	GPS1	NYKKFYEQF	A2402	0.0187	P07900	HSP90AA1	TVVGENGSVLR	A6801	0.3334	Q9NQS7	INCENP	SSFVFSTV	B5101	0.8449	P04035	HMGCR	KYGmVTYLL	A2402	0.0306	Q86UL3	GPAT4
	EAAAGAAGMKR	A6801	0.9104	Q6P597	KLC3	STPEIAEQR	A6801	0.04	Q13098	GPS1	mTSLSEYVSR	A6801	0.2537	P08238	HSP90AB1	DALDHYKTV	B5101	0.0071	Q27J81	INF2	VFSTVVIHF	A2402	0.0236	P04035	HMGCR	VFIIVPAIF	A2402	0.0397	Q86UL3	GPAT4
	KFNPVSFTW	A2402	0.0167	Q9BQ90	KLHDC3	VYLQNWSHVL	A2402	0.212	Q13098	GPS1	NYKKFYEAF	A2402	0.0555	P08238	HSP90AB1	DTSNVMVKK	A6801	0.0078	Q27J81	INF2	TTAELTEEINK	A6801	1.421	O75330	HMMR	DGFDSAIGR	A6801	0.2676	Q86WP2	GPBP1
	EIFVTGGSLR	A6801	0.1594	Q5VTJ3	KLHDC7A	LLIENVASL	C1502	0.6348	P07203	GPX1	DALDKIRLI	B5101	0.0076	P14625	HSP90B1	DVVTGYLALR	A6801	0.3105	Q6PI98	INO80C	KYVESFRRF	A2402	0.0092	P50135	HNMT	SYATLLHVL	A2402	0.0492	O43194	GPR39
	RYNPNLNTW	A2402	0.0099	Q9NVR0	KLHL11	QSNPKAFVL	C1502	0.1032	Q13322	GRB10	ETAESVLKK	A6801	0.0162	P34932	HSPA4	YYRPPEGTY	A2402	0.8504	O15327	INPP4B	DYGNGFGGF	A2402	0.2878	Q13151	HNRNPA0	LYAPYSTHF	A2402	0.0038	Q8NFJ5	GPRC5A
	VYNPELDKW	A2402	0.0873	Q9NVR0	KLHL11	EVAAGATAR	A6801	0.0197	Q14451	GRB7	QYmKIISSF	A2402	0.0071	P34932	HSPA4	ATVVTQLLV	C1502	0.4771	Q9Y5U4	INSIG2	EIIADKQSGK	A6801	0.8602	Q13151	HNRNPA0	TGPTRFFLF	A2402	0.477	Q8NFJ5	GPRC5A
	EVVTSmGTQR	A6801	0.2158	Q53G59	KLHL12	LPmPASGTSL	B0702	0.0236	Q14451	GRB7	TTLNADEAVTR	A6801	0.4235	P34932	HSPA4	YTSPDFLYV	C1502	0.0086	Q9Y5U4	INSIG2	NTVELKRAVSR	A6801	0.8948	Q13151	HNRNPA0	TFLmSSFTF	A2402	0.0375	Q8NFJ5	GPRC5A
	SYNGKLYVF	A2402	0.0067	Q96M94	KLHL15	NVYVVTQGR	A6801	0.0323	Q14451	GRB7	EAYLGKKV	B5101	0.1522	P11021	HSPA5	DVARLVVER	A6801	0.0199	Q8N201	INTS1	DTIEIITDR	A6801	0.0244	P22626	HNRNPA2B1	VYLQNWSHVL	A2402	0.212	Q13098	GPS1
	EIVGNLPSAmR	A6801	0.8066	Q8NBE8	KLHL23	SNVYVVTQGR	A6801	0.5471	Q14451	GRB7	EIVQPIISK	A6801	0.0448	P11021	HSPA5	EQPETYYKW	A2402	0.4986	Q8N201	INTS1	EIITDRQSGK	A6801	0.8712	P22626	HNRNPA2B1	ASYSGLmRI	C1502	0.0097	Q13098	GPS1
	SYVAGLPRF	A2402	0.0072	Q8N4N3	KLHL36	AYNAVSFTW	A2402	0.0169	Q6ISB3	GRHL2	ETAEAYLGK	A6801	0.0197	P11021	HSPA5	SSSPRPVAL	C1502	0.0234	Q8N201	INTS1	ETVPLERKK	A6801	0.0866	P22626	HNRNPA2B1	DmYLAPHV	B5101	0.6966	Q13098	GPS1
	VYVDFEGINF	A2402	0.0196	Q9UMN6	KMT2B	KTVPVNLSL	C1502	0.0043	Q6ISB3	GRHL2	EAYLGKTV	B5101	0.0383	P11142	HSPA8	TATmHILVV	B5101	0.1691	Q8N201	INTS1	EVDAAmAAR	A6801	0.0558	P22626	HNRNPA2B1	ASYSGLMRI	C1502	0.0097	Q13098	GPS1
	VYVDDIYVI	A2402	0.0114	Q8NG31	KNL1	ETAVFINISR	A6801	0.0366	Q9UBQ7	GRHPR	EIAEAYLGK	A6801	0.0746	P11142	HSPA8	AYTPFHAVL	A2402	0.101	Q96SY0	INTS14	HSIDGRVVEPK	A6801	1.065	P22626	HNRNPA2B1	YAFEVKDAKGR	A6801	0.8704	Q8TED1	GPX8
	DSVSVLVLR	A6801	0.0246	P50748	KNTC1	FTIFRTISV	C1502	0.0909	Q9BQ67	GRWD1	TIAGLNVLR	A6801	0.0083	P11142	HSPA8	TVIFVASQK	A6801	0.0245	Q9NVH2	INTS7	HTINGHNAEVR	A6801	0.5756	P22626	HNRNPA2B1	SNVYVVTQGR	A6801	0.5471	Q14451	GRB7
	EVISTPGVVAR	A6801	0.2031	P52294	KPNA1	LPFSFRSI	B5101	0.0099	Q8TAX9	GSDMB	YAFNMKATV	B5101	0.0318	P11142	HSPA8	DVYTDQVIKR	A6801	0.0903	Q75QN2	INTS8	HTINGHNAEVRK	A6801	0.7406	P22626	HNRNPA2B1	NVYVVTQGR	A6801	0.0323	Q14451	GRB7
	ELPIVTPALR	A6801	0.6214	P52292	KPNA2	DAAEPDVQR	A6801	0.1942	P57764	GSDMD	AVAAPAYSR	A6801	0.0232	P04792	HSPB1	ETIKDGVSR	A6801	0.0145	Q8NFU5	IPMK	TINGHNAEV	C1502	0.7987	P22626	HNRNPA2B1	EVAAGATAR	A6801	0.0197	Q14451	GRB7
	TmSNITAGR	A6801	0.1507	P52292	KPNA2	DAAEPDVQRGR	A6801	1.9031	P57764	GSDMD	LSSGVSEIR	A6801	0.3026	P04792	HSPB1	EYNNNFHVL	A2402	0.0901	Q8NFU5	IPMK	DTVDKIVVQK	A6801	0.048	P51991	HNRNPA3	LPmPASGTSL	B0702	0.0236	Q14451	GRB7
	AYEIIDQFF	A2402	0.0525	O00629	KPNA4	DVAYINVETK	A6801	0.0845	Q9P0R6	GSKIP	EVAQPGPSNR	A6801	0.1109	P98160	HSPG2	VFTEVGEGVTF	A2402	0.2048	Q9UI26	IPO11	ASVDKVLEL	C1502	0.0151	O14979	HNRNPDL	DYKESFNTI	A2402	0.2062	Q6ISB3	GRHL2
	TTGESVITR	A6801	0.053	O60684	KPNA6	DAYVILKTV	B5101	0.0037	P06396	GSN	SYVTSPQGFQF	A2402	0.0583	P98160	HSPG2	YTLQDDILSF	A2402	1.4417	O94829	IPO13	SYSDPPLKF	A2402	0.0112	P52597	HNRNPF	KTVPVNLSL	C1502	0.0043	Q6ISB3	GRHL2
	DTAAWTVGR	A6801	0.0207	Q14974	KPNB1	RSIDGPIRL	C1502	0.0052	Q8IYD1	GSPT2	TTQSHVLLL	C1502	0.1368	P98160	HSPG2	EYmLQNHVF	A2402	0.0469	O95373	IPO7	DYQGRSTGEAF	A2402	1.1987	P31942	HNRNPH3	ETAVFINISR	A6801	0.0366	Q9UBQ7	GRHPR
	DTFNKSPPK	A6801	0.1218	Q9Y664	KPTN	NTNTVPKLYR	A6801	0.1172	P52655	GTF2A1	VQPGQLAEF	A2402	0.3074	P98160	HSPG2	TAIDILTTVVR	A6801	0.3469	Q96P70	IPO9	EIAENALGK	A6801	0.1765	P31942	HNRNPH3	LYTDIINIF	A2402	0.0093	Q7Z429	GRINA
	RYALQLQQI	A2402	0.0527	P13646	KRT13	KYGIVLKEF	A2402	0.0396	P35269	GTF2F1	ETAENSLKK	A6801	0.0622	Q92598	HSPH1	KYIEGVSDF	A2402	0.0105	Q9Y573	IPP	EIKGFYDPPR	A6801	1.4125	P31942	HNRNPH3	DTVDGQRILEK	A6801	0.7505	Q4V328	GRIPAP1
	ETNDTKVLR	A6801	0.0081	P05783	KRT18	ELVNVLQER	A6801	0.1631	Q6ZYL4	GTF2H5	SAVEIVGGATR	A6801	0.5867	Q92598	HSPH1	YVITDLTQLR	A6801	0.1069	O43187	IRAK2	ETIGEILKK	A6801	0.0099	P61978	HNRNPK	DAAEPDVQR	A6801	0.1942	P57764	GSDMD
	LTVEVDAPK	A6801	0.1053	P05783	KRT18	DVFVVGTERGR	A6801	1.2258	P78347	GTF2I	SYAVFSTV	A2402	1.2817	P47898	HTR5A	TYLKAVKLF	A2402	0.0067	P48200	IREB2	ETNGEFGKR	A6801	0.0938	P61978	HNRNPK	DAAEPDVQRGR	A6801	1.9031	P57764	GSDMD
	QLNGILLHL	C1502	0.5805	P05783	KRT18	FVVGTERGR	A6801	0.2569	P78347	GTF2I	STSALSAILR	A6801	0.1614	Q7Z6Z7	HUWE1	STAQPPTQHR	A6801	0.1102	Q8IU81	IRF2BP1	HSTDRVVLI	C1502	0.1111	P61978	HNRNPK	DVAYINVETK	A6801	0.0845	Q9P0R6	GSKIP
	QTIQKTTTR	A6801	0.05	P05783	KRT18	NSIQFVIKR	A6801	0.0167	Q9UHL9	GTF2IRD1	TTAPTPAAR	A6801	0.006	Q7Z6Z7	HUWE1	ISNSHPLSL	C1502	0.0094	Q14653	IRF3	VPDSSGPERIL	B0702	0.8012	P61978	HNRNPK	DAYVILKTV	B5101	0.0037	P06396	GSN
	RAQIFANTV	C1502	0.1941	P05783	KRT18	NPKESSSSL	B0702	0.0303	Q12789	GTF3C1	PYTPFLTEL	A2402	0.1051	P41252	IARS	DAYFVKVI	B5101	0.0083	Q8TB96	ITFG1	DGYAVDRAI	B5101	0.0414	P14866	HNRNPL	PYLDNLPNF	A2402	0.0116	P15170	GSPT1
	RYALQmEQL	A2402	0.1171	P05783	KRT18	SQmKSYQSF	A2402	0.4058	Q12789	GTF3C1	DARLFTEKI	B5101	0.0235	Q659A1	ICE2	QYGGDLTNTF	A2402	0.0348	P17301	ITGA2	IYIAGHPAF	A2402	0.0076	P14866	HNRNPL	EYFTGmFNI	A2402	0.1015	Q8NEC7	GSTCD
	SGSRISVSR	A6801	0.923	P05783	KRT18	ETPSGERPR	A6801	0.6882	Q8WUA4	GTF3C2	ELVPTLPQNR	A6801	0.5517	P41134	ID1	TYNPEIYVI	A2402	0.0085	P17301	ITGA2	PASPVVHIR	A6801	0.5682	P14866	HNRNPL	NTNTVPKLYR	A6801	0.1172	P52655	GTF2A1
	SVYAGAGGSGSR	A6801	0.8787	P05783	KRT18	HYIDAGYLGF	A2402	0.0105	Q8WUA4	GTF3C2	EGAFPNLAR	A6801	0.1866	Q9BTL4	IER2	DSVTIFRSR	A6801	0.2041	P23229	ITGA6	SVSPVVHVR	A6801	0.0071	Q8WVV9	HNRNPLL	DLITTGDFmSR	A6801	1.7416	Q00403	GTF2B
	RTEELNREV	C1502	0.2958	P08727	KRT19	EVPSSSGINSTK	A6801	0.5024	Q9Y5Q9	GTF3C3	EVPNKIINR	A6801	0.0728	Q16666	IFI16	SVEIQEPSSR	A6801	0.4598	P23229	ITGA6	EVFSmAGVVVR	A6801	0.3998	P52272	HNRNPM	KYGIVLKEF	A2402	0.0396	P35269	GTF2F1
	SSFGGLGGGSVR	A6801	1.0191	P08727	KRT19	EYNSALPLL	A2402	0.1179	Q9Y5Q9	GTF3C3	QTFEVPNKIINR	A6801	0.3413	Q16666	IFI16	KYDPNVYSI	A2402	0.0143	P06756	ITGAV	NVSAAAQRR	A6801	0.0792	Q00839	HNRNPU	ELVNVLQER	A6801	0.1631	Q6ZYL4	GTF2H5
	EAASPATVQSR	A6801	0.7366	Q9C075	KRT23	NYQVQFVTL	A2402	0.0763	Q9UKN8	GTF3C4	AVTSVAKVVR	A6801	0.7892	P40305	IFI27	EVFNELVGK	A6801	0.0125	P05556	ITGB1	NVYGSAQRR	A6801	0.0173	Q9BUJ2	HNRNPUL1	DVFVVGTERGR	A6801	1.2258	P78347	GTF2I
	GYGGGFGGGF	A2402	0.6385	P12035	KRT3	DSAPPSSVAR	A6801	0.1746	Q9BZE4	GTPBP4	TSSAVTSVAK	A6801	0.5425	P40305	IFI27	EVFNELVGKQR	A6801	0.4597	P05556	ITGB1	NVYNSGQRR	A6801	0.0387	Q1KMD3	HNRNPUL2	DVFVVGTER	A6801	0.0298	P78347	GTF2I
	DAAYmSKV	B5101	0.2534	P08729	KRT7	FQNIRPLFI	C1502	0.6274	Q9BZE4	GTPBP4	TSVAKVVRV	C1502	0.2834	P40305	IFI27	TVVNPKYEGK	A6801	0.2831	P05556	ITGB1	HVFQIDPATKR	A6801	0.0912	Q9NSC5	HOMER3	TDVFVVGTER	A6801	0.1666	P78347	GTF2I
	EIDNIKNQR	A6801	0.1718	P08729	KRT7	EVVTGVIGQR	A6801	0.1155	Q02153	GUCY1B1	RSQPVPRSV	C1502	0.0383	P80217	IFI35	NSFDPSKITR	A6801	0.0226	Q13352	ITGB3BP	RPNGGPRAL	B0702	0.004	P17483	HOXB4	FVVGTERGR	A6801	0.2569	P78347	GTF2I
	EISEMNRAIQR	A6801	1.6929	P08729	KRT7	GSNLFKLEV	C1502	0.4919	P08236	GUSB	VPFSVPKI	B5101	0.0059	P80217	IFI35	NSFDPSKITRK	A6801	0.5944	Q13352	ITGB3BP	KYPASSSVF	A2402	0.0501	P09629	HOXB7	SQmKSYQSF	A2402	0.4058	Q12789	GTF3C1
	RPGGLGSSSL	B0702	0.0408	P08729	KRT7	TYSPAFKQF	A2402	0.0054	O15488	GYG2	DAFTIKTV	B5101	0.007	Q9BYX4	IFIH1	DYTIGFGKF	A2402	0.2271	P16144	ITGB4	FPYYPSPGV	B5101	0.0063	Q5SSJ5	HP1BP3	NPKESSSSL	B0702	0.0303	Q12789	GTF3C1
	SSAGPGLLK	A6801	0.1505	P08729	KRT7	FFIAGRYEF	A2402	0.0484	P13807	GYS1	RYGLVTNEI	A2402	0.0715	Q9BYX4	IFIH1	EQPEFSVSR	A6801	0.6549	P16144	ITGB4	PYYPSPGVLF	A2402	0.0109	Q5SSJ5	HP1BP3	HYIDAGYLGF	A2402	0.0105	Q8WUA4	GTF3C2
	VFTSRSAAF	A2402	0.2084	P08729	KRT7	TSAPAAKPK	A6801	0.5281	P07305	H1F0	NmSSQTYVF	A2402	0.5225	P09914	IFIT1	YYEKLHTYF	A2402	0.0198	P16144	ITGB4	SGASVVAIR	A6801	0.4182	Q5SSJ5	HP1BP3	YYNGmVVFW	A2402	0.032	Q8WUA4	GTF3C2
	WYQTKFETL	A2402	0.1182	P08729	KRT7	VQNDTLLQV	C1502	0.526	Q92522	H1FX	TYLDKVENI	A2402	0.0196	P09914	IFIT1	HTVDFTFNKF	A6801	0.9034	P18084	ITGB5	SGSFVVVQK	A6801	0.8675	Q5SSJ5	HP1BP3	EVPSSSGINSTK	A6801	0.5024	Q9Y5Q9	GTF3C3
	EAAIADAEQR	A6801	0.5176	P05787	KRT8	IAFPSIGSGR	A6801	0.2043	O75367	H2AFY	SYNPITHQL	A2402	0.0077	Q9HBG6	IFT122	ETAKIHIHRN	A6801	0.8164	P26012	ITGB8	KYQIINEEF	A2402	0.0131	Q969F9	HPS3	NYQVQFVTL	A2402	0.0763	Q9UKN8	GTF3C4
	EVDPNIQAVR	A6801	0.1623	P05787	KRT8	YSIEKPLKF	C1502	0.1412	Q6Y1H2	HACD2	TVFDFKTGQIDR	A6801	0.3341	Q96RY7	IFT140	ETIKGIQKR	A6801	0.0174	Q9Y287	ITM2B	KYNLINEYF	A2402	0.0123	Q7LGA3	HS2ST1	IFTDVALKF	A2402	0.026	Q9UKN8	GTF3C4
	RSYTSGPGSRI	C1502	1.6172	P05787	KRT8	LPYPVKIKV	B5101	0.0031	Q9P035	HACD3	AYLIDIKTI	A2402	0.13	Q9UG01	IFT172	TYLPQSYLI	A2402	0.0067	Q9Y287	ITM2B	QTmSDQIIGR	A6801	0.0743	O75506	HSBP1	FQNIRPLFI	C1502	0.6274	Q9BZE4	GTPBP4
	TSSSRAVVV	C1502	0.7092	P05787	KRT8	DTPGFIVNR	A6801	0.0391	Q16836	HADH	YPSLPTmTV	B5101	0.008	P78318	IGBP1	TYLPQTYII	A2402	0.0101	Q9NQX7	ITM2C	KPVYPGQTL	B0702	0.0053	P51659	HSD17B4	DSAPPSSVAR	A6801	0.1746	Q9BZE4	GTPBP4
	TVVSAVQSR	A6801	0.0235	Q6KB66	KRT80	RTIEYLEEV	C1502	0.0148	P40939	HADHA	TTNDIVISK	A6801	0.0052	Q13123	IK	KYSPFVVSF	A2402	0.0036	Q96DU7	ITPKC	DTAEKFYQK	A6801	0.0188	P56937	HSD17B7	KFSNVTmLF	A2402	0.0156	Q02108	GUCY1A1
	AYGSLFNTI	A2402	0.0187	Q6YP21	KYAT3	SPNSKVNTL	B0702	0.0083	P40939	HADHA	TTNDIVISKL	C1502	0.7278	Q13123	IK	HTSQIEIVR	A6801	0.0294	Q14573	ITPR3	PYPQYFTQL	A2402	0.056	Q3SXM5	HSDL1	EVVTGVIGQR	A6801	0.1155	Q02153	GUCY1B1
	EVVDKSQVSR	A6801	0.0568	Q969R5	L3MBTL2	ETDPVTTmR	A6801	0.0195	Q16775	HAGH	YYEEQHPEL	A2402	0.2106	P24001	IL32	KYGSVIQLL	A2402	0.011	Q14573	ITPR3	VFYPYPQYF	A2402	0.003	Q3SXM5	HSDL1	mYGFVNHAL	A2402	0.1196	Q02153	GUCY1B1
	KYLEETNSL	A2402	0.053	Q96JM7	L3MBTL3	KYLRWLNQQTRW	A2402	1.6373	O00219	HAS3	NVADLVVILK	A6801	0.0302	Q12905	ILF2	SIAALFTKR	A6801	0.0741	Q14573	ITPR3	NYKKFYEQF	A2402	0.0187	P07900	HSP90AA1	DTMIFGVIEY	A6801	0.9489	P25092	GUCY2C
	DVIKTEGATLR	A6801	0.8416	Q53H82	LACTB2	YYTEFPTVL	A2402	0.0487	O14929	HAT1	EPPLSLTI	B5101	0.0729	Q12906	ILF3	YSIRPLIV	C1502	1.6284	Q14573	ITPR3	NYKKFYEAF	A2402	0.0555	P08238	HSP90AB1	HFIPYNAKF	A2402	0.0228	Q9UBP9	GULP1
	LPPVTLQV	B5101	0.0258	O00515	LAD1	RINAQYLEV	C1502	0.1231	Q9H6D7	HAUS4	DTFWKGTTR	A6801	0.0268	Q13418	ILK	HYILNGNKF	A2402	0.033	P26440	IVD	DALDKIRLI	B5101	0.0076	P14625	HSP90B1	TYSPAFKQF	A2402	0.0054	O15488	GYG2
	GYFGNPQKF	A2402	0.011	Q16787	LAMA3	LYITEPKTI	A2402	0.1287	Q99871	HAUS7	DVISVEKTVKR	A6801	0.7004	Q9H0C8	ILKAP	ETLKHSGIGR	A6801	0.3082	Q96ST2	IWS1	DANDVVITV	B5101	0.0141	Q0VDF9	HSPA14	FFIAGRYEF	A2402	0.0484	P13807	GYS1
	GYLHVFYDF	A2402	0.0613	Q16363	LAMA4	DPFFGGmTR	A6801	1.8559	O00165	HAX1	DALRQTASV	B5101	0.0395	Q16891	IMMT	SVAGSEKR	A6801	1.9675	Q9P266	JCAD	QYmKIISSF	A2402	0.0071	P34932	HSPA4	VQNDTLLQV	C1502	0.526	Q92522	H1FX
	SYSPLLREF	A2402	0.0106	O15230	LAMA5	VSTVLTSKYR	A6801	1.3904	P69905	HBA1	TVVGENGSVLR	A6801	0.3334	Q9NQS7	INCENP	VYPLYTIVF	A2402	0.0091	Q9P055	JKAMP	TTLNADEAVTR	A6801	0.4235	P34932	HSPA4	IAFPSIGSGR	A6801	0.2043	O75367	H2AFY
	DAILARTV	B5101	0.019	P55268	LAMB2	DVSHQEYPR	A6801	0.385	O60381	HBP1	DALDHYKTV	B5101	0.0071	Q27J81	INF2	SSYGEHPKR	A6801	0.1574	Q6NYC1	JMJD6	VYVDKLAEL	A2402	0.048	P34932	HSPA4	SYIPIFPQL	A2402	0.0058	Q6Y1H2	HACD2
	QTVKALAER	A6801	0.0346	P55268	LAMB2	QTVSEPAVIKR	A6801	0.8536	Q9Y450	HBS1L	DVVTGYLALR	A6801	0.3105	Q6PI98	INO80C	DTYPALPPSAR	A6801	0.209	Q96S16	JMJD8	EAYLGKKV	B5101	0.1522	P11021	HSPA5	YSIEKPLKF	C1502	0.1412	Q6Y1H2	HACD2
	ESASQIQSSAQR	A6801	1.3408	Q13751	LAMB3	STVREESSIPR	A6801	1.3582	P53701	HCCS	TTSTPGIVR	A6801	0.0463	Q6PI98	INO80C	TTFKGVDPNSR	A6801	0.3375	Q9UK76	JPT1	ETAEAYLGK	A6801	0.0197	P11021	HSPA5	DTPGFIVNR	A6801	0.0391	Q16836	HADH
	QVEDVVGNLR	A6801	0.3444	Q13751	LAMB3	VINPTAITV	C1502	0.039	P51610	HCFC1	ATVVTQLLV	C1502	0.4771	Q9Y5U4	INSIG2	KNNPKFLAI	C1502	0.9961	P14923	JUP	ETVGGVmTK	A6801	0.0086	P11021	HSPA5	FAAEHTIF	B5101	0.8555	Q16836	HADH
	RNRRPGASI	B0702	1.5257	Q13751	LAMB3	DYIKFLRSI	A2402	0.2096	Q13547	HDAC1	YTSPDFLYV	C1502	0.0086	Q9Y5U4	INSIG2	NTSDLDTAR	A6801	0.021	P14923	JUP	DAKLDKSQI	B5101	0.3573	P11142	HSPA8	RTIEYLEEV	C1502	0.0148	P40939	HADHA
	SSADPSGAFR	A6801	0.0789	Q13751	LAMB3	EYIKFLRSI	A2402	0.1845	Q92769	HDAC2	DVARLVVER	A6801	0.0199	Q8N201	INTS1	RLNTIPLFV	C1502	0.1439	P14923	JUP	EAYLGKTV	B5101	0.0383	P11142	HSPA8	SPNSKVNTL	B0702	0.0083	P40939	HADHA
	EVFNDPKVLK	A6801	0.0174	P11047	LAMC1	EVLNGAAVVR	A6801	0.2134	Q9UBN7	HDAC6	ESQDQVFLR	A6801	0.071	Q8N201	INTS1	SSLLLATQV	C1502	0.6774	P14923	JUP	EIAEAYLGK	A6801	0.0746	P11142	HSPA8	YYTEFPTVL	A2402	0.0487	O14929	HAT1
	GYIDNVTLI	A2402	0.0308	Q13753	LAMC2	DAFSFTSKV	B5101	0.0048	Q9BY41	HDAC8	TATmHILVV	B5101	0.1691	Q8N201	INTS1	SSVENIQRV	C1502	0.1688	P14923	JUP	TIAGLNVLR	A6801	0.0083	P11142	HSPA8	ASLSHQSLV	C1502	0.4214	Q96CS2	HAUS1
	VYFVAPAKF	A2402	0.0044	Q13753	LAMC2	DSmLVDPKHHR	A6801	1.4901	Q00341	HDLBP	AYTPFHAVL	A2402	0.101	Q96SY0	INTS14	EVADPTAHR	A6801	0.0046	Q63ZY3	KANK2	YAFNMKATV	B5101	0.0318	P11142	HSPA8	DPFFGGmTR	A6801	1.8559	O00165	HAX1
	ETVGFGmLK	A6801	0.0081	Q9Y2Q5	LAMTOR2	EImQETGTR	A6801	0.1591	Q00341	HDLBP	TVIFVASQK	A6801	0.0245	Q9NVH2	INTS7	KYLDNPNAL	A2402	0.0841	Q63ZY3	KANK2	LSSGVSEIR	A6801	0.3026	P04792	HSPB1	QTVSEPAVIKR	A6801	0.8536	Q9Y450	HBS1L
	NTFFAKNGYR	A6801	0.069	Q71RC2	LARP4	KTTTIAVEV	C1502	0.1248	Q00341	HDLBP	DVYTDQVIKR	A6801	0.0903	Q75QN2	INTS8	TASGIANLR	A6801	0.0099	Q7Z3B3	KANSL1	DASPPPVKI	B5101	0.017	P98160	HSPG2	VINPTAITV	C1502	0.039	P51610	HCFC1
	AYNDNWFITF	A2402	0.007	Q92615	LARP4B	SISETVILR	A6801	0.024	Q00341	HDLBP	ETIKDGVSR	A6801	0.0145	Q8NFU5	IPMK	VYNPVRAEW	A2402	0.0164	Q86V97	KBTBD6	EVAQPGPSNR	A6801	0.1109	P98160	HSPG2	DYIKFLRSI	A2402	0.2096	Q13547	HDAC1
	PAAPVSIQR	A6801	0.247	Q14847	LASP1	DTYSFQVINK	A6801	0.1414	Q9H583	HEATR1	EYNNNFHVL	A2402	0.0901	Q8NFU5	IPMK	EQPSLTTSR	A6801	1.1412	Q9UK17	KCND3	RSIEYSPQL	C1502	0.0079	P98160	HSPG2	EYIKFLRSI	A2402	0.1845	Q92769	HDAC2
	AVYDFFIGR	A6801	0.013	Q14739	LBR	SLPEINKDR	A6801	1.7485	Q9P2D3	HEATR5B	SASTVVLQV	C1502	0.1487	Q9UI26	IPO11	KYVADFSQF	A2402	0.0094	Q99712	KCNJ15	SYVTSPQGFQF	A2402	0.0583	P98160	HSPG2	EVLNGAAVVR	A6801	0.2134	Q9UBN7	HDAC6
	ESSYIATQY	A6801	0.2463	Q14739	LBR	ETALIDRTGR	A6801	0.1368	Q9ULT8	HECTD1	YTLQDDILSF	A2402	1.4417	O94829	IPO13	ESFESSPHSR	A6801	0.0683	O95279	KCNK5	VQPGQLAEF	A2402	0.3074	P98160	HSPG2	EGASSQIGR	A6801	0.3879	Q9UBN7	HDAC6
	TPQSSGRSSL	B0702	0.0296	Q86VQ0	LCA5	ETSSLESFVR	A6801	0.2113	Q9ULT8	HECTD1	DIATLADQR	A6801	0.2616	O95373	IPO7	SAVPAAATR	A6801	0.0342	Q9H3F6	KCTD10	ETAENSLKK	A6801	0.0622	Q92598	HSPH1	DAFSFTSKV	B5101	0.0048	Q9BY41	HDAC8
	SYNVTSVLF	A2402	0.0097	P80188	LCN2	ETSSLESFVRR	A6801	0.9217	Q9ULT8	HECTD1	EYmLQNHVF	A2402	0.0469	O95373	IPO7	SSAVPAAATR	A6801	0.1823	Q9H3F6	KCTD10	SAVEIVGGATR	A6801	0.5867	Q92598	HSPH1	DSmLVDPKHHR	A6801	1.4901	Q00341	HDLBP
	ETIKSLLIRR	A6801	0.1479	Q9H6V9	LDAH	DSNSIIKDR	A6801	0.6494	Q9NRZ9	HELLS	TAIDILTTVVR	A6801	0.3469	Q96P70	IPO9	EAAPPAGAGGR	A6801	1.172	Q8N5Z5	KCTD17	DYILNVmKF	A2402	0.0315	Q7Z6Z7	HUWE1	KTTTIAVEV	C1502	0.1248	Q00341	HDLBP
	TANSKIVVV	C1502	0.1369	P07195	LDHB	EIFYTAIVNR	A6801	0.1746	Q9NRZ9	HELLS	EVVGNmAVSR	A6801	0.11	Q9Y573	IPP	EIVQLNVGGTR	A6801	1.7608	Q9Y597	KCTD3	SSIEHLTTL	C1502	0.0086	Q7Z6Z7	HUWE1	EImQETGTR	A6801	0.1591	Q00341	HDLBP
	VPNNKITVV	B5101	0.0317	P07195	LDHB	NTIDQKIVER	A6801	0.0202	Q9NRZ9	HELLS	KYIEGVSDF	A2402	0.0105	Q9Y573	IPP	VYGTLSDLL	A2402	0.1179	Q7L273	KCTD9	STSALSAILR	A6801	0.1614	Q7Z6Z7	HUWE1	ETIIITGKR	A6801	0.021	Q00341	HDLBP
	SVADTKGVKR	A6801	0.0612	P01130	LDLR	PYADQVFRI	A2402	0.0319	P42694	HELZ	YVITDLTQLR	A6801	0.1069	O43187	IRAK2	RYLDLFTSF	A2402	0.0041	P33947	KDELR2	TTAPTPAAR	A6801	0.006	Q7Z6Z7	HUWE1	FSDDFTAVR	A6801	0.2259	Q86WZ0	HEATR4
	YPYVGILHV	B5101	0.0023	Q8NC56	LEMD2	EVAEVVRITK	A6801	0.0538	Q9BYK8	HELZ2	TPVRLPSI	B5101	0.1016	P10914	IRF1	ENISDDVIVGR	A6801	1.9001	O60341	KDM1A	FISDIALNR	A6801	0.0189	Q9P2D0	IBTK	ETSSLESFVR	A6801	0.2113	Q9ULT8	HECTD1
	EAAAIGALR	A6801	0.0089	Q96B70	LENG9	EYmIQFNRL	A2402	0.1013	Q9BYK8	HELZ2	STAQPPTQHR	A6801	0.1102	Q8IU81	IRF2BP1	VSLGQALEV	C1502	0.2086	O60341	KDM1A	TIIGVAAGR	A6801	0.0152	Q9P2D0	IBTK	ETSSLESFVRR	A6801	0.9217	Q9ULT8	HECTD1
	IYNKYWPLF	A2402	0.0039	O95214	LEPROTL1	NYFDEQFEF	A2402	0.0096	Q5T8I9	HENMT1	ISNSHPLSL	C1502	0.0094	Q14653	IRF3	KYNANFVTF	A2402	0.0034	Q9Y2K7	KDM2A	DARLFTEKI	B5101	0.0235	Q659A1	ICE2	ETALIDRTGR	A6801	0.1368	Q9ULT8	HECTD1
	VYANGQHLF	A2402	0.0026	P56470	LGALS4	VYEEDWDmL	A2402	0.2899	Q15751	HERC1	DAYFVKVI	B5101	0.0083	Q8TB96	ITFG1	VYTPTDTLVF	A2402	0.0162	Q9Y2K7	KDM2A	ELVPTLPQNR	A6801	0.5517	P41134	ID1	DVTDVTFGK	A6801	0.0158	Q8NG08	HELB
	EAVKGIGSGK	A6801	0.3087	Q99538	LGMN	TSAFVPSSGR	A6801	0.1489	Q5GLZ8	HERC4	QYGGDLTNTF	A2402	0.0348	P17301	ITGA2	ESTNFATVR	A6801	0.1061	Q9H3R0	KDM4C	NGIKVLLI	B5101	1.0138	P14735	IDE	NTIDQKIVER	A6801	0.0202	Q9NRZ9	HELLS
	KYPDIISRI	A2402	0.0127	P18858	LIG1	KYIDYIFNV	A2402	0.0265	Q8IVU3	HERC6	TYNPEIYVI	A2402	0.0085	P17301	ITGA2	DPFAFIHKI	B5101	0.0024	Q9UGL1	KDM5B	EGAFPNLAR	A6801	0.1866	Q9BTL4	IER2	EIFYTAIVNR	A6801	0.1746	Q9NRZ9	HELLS
	ESVGGRVAER	A6801	0.1362	Q9UHB6	LIMA1	SSLSRFLmV	C1502	0.2267	Q15011	HERPUD1	DAPVVTNV	B5101	0.0385	P26006	ITGA3	EYSRFVNQI	A2402	0.186	Q7Z7F0	KHDC4	VPLIIVNSI	B5101	0.0065	Q9Y5U9	IER3IP1	PYADQVFRI	A2402	0.0319	P42694	HELZ
	SVGGRVAER	A6801	0.2291	Q9UHB6	LIMA1	NVYPSKPLTK	A6801	0.1326	Q9BSE4	HERPUD2	DSVTIFRSR	A6801	0.2041	P23229	ITGA6	ENADVPVVR	A6801	0.4243	O75525	KHDRBS3	DAQSLISI	B5101	0.0359	Q5T953	IER5L	NYFDEQFEF	A2402	0.0096	Q5T8I9	HENMT1
	EAAVQPHSR	A6801	0.1322	Q9UPQ0	LIMCH1	KVFGGFQVV	C1502	0.0459	Q14469	HES1	SVEIQEPSSR	A6801	0.4598	P23229	ITGA6	DAFADAVQR	A6801	0.0581	Q92945	KHSRP	EVPNKIINR	A6801	0.0728	Q16666	IFI16	TSAFVPSSGR	A6801	0.1489	Q5GLZ8	HERC4
	VYVQHPITF	A2402	0.0029	Q99732	LITAF	KTQVQQLLV	C1502	0.4244	P07686	HEXB	KYDPNVYSI	A2402	0.0143	P06756	ITGAV	HSVGVVIGR	A6801	0.0073	Q92945	KHSRP	QTFEVPNKIINR	A6801	0.3413	Q16666	IFI16	KYIDYIFNV	A2402	0.0265	Q8IVU3	HERC6
	SVFNEHPSRR	A6801	0.0906	Q8IVB5	LIX1L	RYFDVGLHNF	A2402	0.0064	Q5VTY9	HHAT	EVFNELVGK	A6801	0.0125	P05556	ITGB1	HSSIRSLEV	C1502	0.4533	Q14667	KIAA0100	AVTSVAKVVR	A6801	0.7892	P40305	IFI27	SSLSRFLmV	C1502	0.2267	Q15011	HERPUD1
	KYGQGFYLI	A2402	0.0091	Q6P1M3	LLGL2	EAYSGANGILK	A6801	0.4724	P31937	HIBADH	EVFNELVGKQ	A6801	1.5137	P05556	ITGB1	SSSPVLKQR	A6801	0.1582	Q14667	KIAA0100	SAIAAVIAR	A6801	0.0259	P40305	IFI27	KVFGGFQVV	C1502	0.0459	Q14469	HES1
	SVAHFGSRR	A6801	0.0324	Q6P1M3	LLGL2	LPVPHPILI	B5101	0.0018	Q8IV36	HID1	EVFNELVGKQR	A6801	0.4597	P05556	ITGB1	DTFPQETSR	A6801	0.0168	Q2KHM9	KIAA0753	TSSAVTSVAK	A6801	0.5425	P40305	IFI27	NAVTTFVNR	A6801	0.0706	O14964	HGS
	VSNIPLKL	C1502	1.6741	Q6P1M3	LLGL2	ETQATVIYNTK	A6801	1.1757	Q16665	HIF1A	TVVNPKYEGK	A6801	0.2831	P05556	ITGB1	DAVRIPTV	B5101	0.0189	Q9P206	KIAA1522	TSVAKVVRV	C1502	0.2834	P40305	IFI27	ETQATVIYNTK	A6801	1.1757	Q16665	HIF1A
	KYQEEFEHF	A2402	0.0039	P49257	LMAN1	ESFKEKFVR	A6801	0.0785	Q9BW72	HIGD2A	NSFDPSKITR	A6801	0.0226	Q13352	ITGB3BP	HSASPASVR	A6801	0.0527	Q9P206	KIAA1522	RSQPVPRSV	C1502	0.0383	P80217	IFI35	ESFKEKFVR	A6801	0.0785	Q9BW72	HIGD2A
	GPLTGWRVF	B0702	0.1543	Q12907	LMAN2	TTKKPPLAQK	A6801	0.3876	O75146	HIP1R	NSFDPSKITRK	A6801	0.5944	Q13352	ITGB3BP	ESSGINITK	A6801	0.0112	Q9HCM1	KIAA1551	VPFSVPKI	B5101	0.0059	P80217	IFI35	TTKKPPLAQK	A6801	0.3876	O75146	HIP1R
	ETAMPKGTR	A6801	0.097	Q8WVP7	LMBR1	NIISGSGRPR	A6801	0.8002	Q9BW71	HIRIP3	DYTIGFGKF	A2402	0.2271	P16144	ITGB4	ETPSTSNVSGR	A6801	1.4386	Q9HCM1	KIAA1551	TSQSRVmNV	C1502	0.5096	Q53G44	IFI44L	NIISGSGRPR	A6801	0.8002	Q9BW71	HIRIP3
	YPFHKQPPTYV	B5101	0.1489	Q9BU23	LMF2	KPRKPAGAA	B0702	0.0552	P16402	HIST1H1D	EQPEFSVSR	A6801	0.6549	P16144	ITGB4	KQIDVYRSV	C1502	0.8594	P52732	KIF11	DAFTIKTV	B5101	0.007	Q9BYX4	IFIH1	ESYSIYVYK	A6801	0.0081	P06899	HIST1H2BJ
	SASSVTVTR	A6801	0.0126	P02545	LMNA	DAVTYTEHAK	A6801	0.9171	P62805	HIST1H4A	YYEKLHTYF	A2402	0.0198	P16144	ITGB4	DVSQTTVSR	A6801	0.0374	Q9NQT8	KIF13B	RYGLVTNEI	A2402	0.0715	Q9BYX4	IFIH1	ESYSVYVYK	A6801	0.0085	O60814	HIST1H2BK
	SGSSASSVTVTR	A6801	1.0369	P02545	LMNA	TAmDVVYALK	A6801	0.0573	P62805	HIST1H4A	HTVDFTFNKF	A6801	0.9034	P18084	ITGB5	DVNSGFAKR	A6801	0.0472	Q8NI77	KIF18A	KYSVGIHNL	A2402	0.0723	P09914	IFIT1	TAmDVVYALK	A6801	0.0573	P62805	HIST1H4A
	SSASSVTVTR	A6801	0.0919	P02545	LMNA	NYIPVKNGKQF	A2402	0.1249	P15822	HIVEP1	RYLPQTYVV	A2402	0.0407	O43736	ITM2A	VYNEQIRDLL	A2402	0.238	Q8NI77	KIF18A	NmSSQTYVF	A2402	0.5225	P09914	IFIT1	DAVTYTEHAK	A6801	0.9171	P62805	HIST1H4A
	ELFHQQGTPR	A6801	1.1769	P20700	LMNB1	EAFENLGKR	A6801	0.0564	Q8NCD3	HJURP	ETIKGIQKR	A6801	0.0174	Q9Y287	ITM2B	IARLPSSTL	B0702	0.0774	Q86Y91	KIF18B	TYLDKVENI	A2402	0.0196	P09914	IFIT1	DALKVTVGV	B5101	0.0398	P52789	HK2
	VYIDKVRSL	A2402	0.0398	P20700	LMNB1	NTSDVSAIEK	A6801	0.0741	P19367	HK1	TYLPQSYLI	A2402	0.0067	Q9Y287	ITM2B	HVADAGSPGmQR	A6801	0.205	Q12756	KIF1A	RLSDVQIYV	C1502	0.0413	P09913	IFIT2	DSIIVKEV	B5101	0.3981	P52789	HK2
	EIYTGTSVAR	A6801	0.0799	Q8IWU2	LMTK2	ETLLEISKR	A6801	0.0829	P52789	HK2	TYLPQTYII	A2402	0.0101	Q9NQX7	ITM2C	KSQPIVFEV	C1502	0.0381	Q12756	KIF1A	SYNPITHQL	A2402	0.0077	Q9HBG6	IFT122	LSHDQLLEV	C1502	0.1382	P52789	HK2
	ASLFSGRLV	C1502	0.7349	Q86WA8	LONP2	LSHDQLLEV	C1502	0.1382	P52789	HK2	KYSPFVVSF	A2402	0.0036	Q96DU7	ITPKC	STTTIVNPK	A6801	0.0684	Q12756	KIF1A	HFKSFDLSR	A6801	1.3133	Q96RY7	IFT140	LSDETLLEI	C1502	0.2195	P52789	HK2
	DGLRDLPSI	B5101	0.3388	Q14693	LPIN1	DTVAQITQR	A6801	0.0336	P30511	HLA-F	HTSQIEIVR	A6801	0.0294	Q14573	ITPR3	EVPELYHQR	A6801	0.0479	Q96EK5	KIF1BP	AYLIDIKTI	A2402	0.13	Q9UG01	IFT172	VAEEGKRHV	B5101	1.1905	Q2TB90	HKDC1
	SSSSVVKKR	A6801	0.1988	Q14693	LPIN1	DAARFPII	B5101	0.0555	Q8TCT9	HM13	KYGSVIQLL	A2402	0.011	Q14573	ITPR3	TAADLGSVVR	A6801	0.1362	O95235	KIF20A	VAAPPSIQI	C1502	0.0147	Q96FT9	IFT43	DAYDGKDYI	B5101	0.0119	P01891	HLA-A
	SVSTQQPPK	A6801	0.891	Q93052	LPP	KSFEAPIKL	C1502	0.0059	Q8TCT9	HM13	SIAALFTKR	A6801	0.0741	Q14573	ITPR3	IYNEYIYDL	A2402	0.0255	Q96Q89	KIF20B	KYLDTGGDVF	A2402	0.0858	Q9Y366	IFT52	VmAPRTLVL	C1502	0.0788	P01891	HLA-A
	VSTPVTGHKR	A6801	0.7351	Q93052	LPP	AVSSVVNNSR	A6801	0.2651	Q96FZ2	HMCES	YSIRPLIV	C1502	1.6284	Q14573	ITPR3	NSNSKILNV	C1502	0.465	Q96Q89	KIF20B	YPSLPTmTV	B5101	0.008	P78318	IGBP1	EAGSHIIQR	A6801	0.0961	Q07000	HLA-C
	ESIDPQFTIRR	A6801	0.1787	Q9Y2L9	LRCH1	DADSSERII	B5101	0.2431	Q96FZ2	HMCES	ESIVGEIRR	A6801	0.0701	P28290	ITPRID2	EIAQLKKDQR	A6801	1.2602	Q7Z4S6	KIF21A	FTFDDYTMHWVR	A6801	0.4024	A0A0B4J1X8	IGHV3-43	VmAPRTLIL	C1502	0.1243	Q07000	HLA-C
	DSITGQNSR	A6801	0.1559	Q96II8	LRCH3	HAVSSVVNNSR	A6801	0.6656	Q96FZ2	HMCES	ETASVLVNYR	A6801	0.0137	Q9NZM3	ITSN2	SAAAISGAGR	A6801	0.1157	Q14807	KIF22	EVIEGPQNAR	A6801	0.0556	Q9NSI5	IGSF5	mAPRALLL	B5101	0.5538	P10321	HLA-C
	NTVKNVVTK	A6801	0.0359	Q5T3J3	LRIF1	EAmIEVNINK	A6801	0.1531	P04035	HMGCR	ETLKHSGIGR	A6801	0.3082	Q96ST2	IWS1	EVAAVAPSR	A6801	0.0084	Q9ULI4	KIF26A	TTNDIVISK	A6801	0.0052	Q13123	IK	DTVAQITQR	A6801	0.0336	P30511	HLA-F
	EYTSILHLF	A2402	0.0072	O94898	LRIG2	EAVIPAKVVR	A6801	0.1879	P04035	HMGCR	KYLATLETL	A2402	0.0471	P23458	JAK1	DSAPNEmVYR	A6801	0.1183	O00139	KIF2A	TTNDIVISKL	C1502	0.7278	Q13123	IK	SYPTFFPRF	A2402	0.0022	Q14527	HLTF
	RLPEPLPSW	A2402	0.2	Q6UXM1	LRIG3	IAGRNLYI	B5101	1.1842	P04035	HMGCR	NTGEVVAVK	A6801	0.0712	O60674	JAK2	ETASNEVVYR	A6801	0.0203	Q99661	KIF2C	YYEEQHPEL	A2402	0.2106	P24001	IL32	DAARFPII	B5101	0.0555	Q8TCT9	HM13
	SVAQESAGSQR	A6801	0.8115	Q86VZ4	LRP11	SSFVFSTV	B5101	0.8449	P04035	HMGCR	SVAGSEKR	A6801	1.9675	Q9P266	JCAD	IYNGKLFDL	A2402	0.1453	Q99661	KIF2C	NVADLVVILK	A6801	0.0302	Q12905	ILF2	KSFEAPIKL	C1502	0.0059	Q8TCT9	HM13
	EVINVDGTKR	A6801	0.0778	O75197	LRP5	VFSTVVIHF	A2402	0.0236	P04035	HMGCR	VYPLYTIVF	A2402	0.0091	Q9P055	JKAMP	VYVKDLSSF	A2402	0.012	O15066	KIF3B	EPPLSLTI	B5101	0.0729	Q12906	ILF3	AVSSVVNNSR	A6801	0.2651	Q96FZ2	HMCES
	YSSNIPATAR	A6801	0.1218	O75197	LRP5	DPRVSINVV	B5101	0.0785	Q12766	HMGXB3	SSYGEHPKRR	A6801	0.7632	Q6NYC1	JMJD6	DTIDEGKSNR	A6801	0.329	P33176	KIF5B	DTFWKGTTR	A6801	0.0268	Q13418	ILK	DADSSERII	B5101	0.2431	Q96FZ2	HMCES
	EIVDVPVEK	A6801	0.0069	Q8TCA0	LRRC20	TTAELTEEINK	A6801	1.421	O75330	HMMR	DTYPALPPSAR	A6801	0.209	Q96S16	JMJD8	HPRVPSLTTV	B0702	0.0528	Q9BW19	KIFC1	DVISVEKTVKR	A6801	0.7004	Q9H0C8	ILKAP	HAVSSVVNNSR	A6801	0.6656	Q96FZ2	HMCES
	DVAAQQSLR	A6801	0.0812	Q15345	LRRC41	DYGNGFGGF	A2402	0.2878	Q13151	HNRNPA0	TTFKGVDPNSR	A6801	0.3375	Q9UK76	JPT1	DTFSQGTQTR	A6801	0.0798	Q96J84	KIRREL1	DALRQTASV	B5101	0.0395	Q16891	IMMT	VFSTVVIHF	A2402	0.0236	P04035	HMGCR
	RYLVISEKL	A2402	0.0883	Q9Y546	LRRC42	EIIADKQSGK	A6801	0.8602	Q13151	HNRNPA0	KNNPKFLAI	C1502	0.9961	P14923	JUP	ANNPVVTTV	C1502	0.5955	Q13118	KLF10	LILPGYIDF	A2402	0.9861	P12268	IMPDH2	EAmIEVNINK	A6801	0.1531	P04035	HMGCR
	ATAPPHVTV	C1502	0.0045	Q8N1G4	LRRC47	NTVELKRAVSR	A6801	0.8948	Q13151	HNRNPA0	NTSDLDTAR	A6801	0.021	P14923	JUP	EASPGVLLR	A6801	0.0198	Q5VTJ3	KLHDC7A	TVVGENGSVLR	A6801	0.3334	Q9NQS7	INCENP	ETLmETHER	A6801	0.0399	P04035	HMGCR
	VYVEKISFL	A2402	0.0192	Q6NSJ5	LRRC8E	DTIEIITDR	A6801	0.0244	P22626	HNRNPA2B1	RLNTIPLFV	C1502	0.1439	P14923	JUP	EIFVTGGSLR	A6801	0.1594	Q5VTJ3	KLHDC7A	DALDHYKTV	B5101	0.0071	Q27J81	INF2	DAmGmNmISK	A6801	0.3488	P04035	HMGCR
	RSIDQFANL	C1502	0.0227	O15116	LSM1	EIITDRQSGK	A6801	0.8712	P22626	HNRNPA2B1	SSLLLATQV	C1502	0.6774	P14923	JUP	RYNPNLNTW	A2402	0.0099	Q9NVR0	KLHL11	EYISTVKTL	A2402	0.1535	Q8WYH8	ING5	TVVQNLmER	A6801	0.0287	Q01581	HMGCS1
	EVFEYIIFR	A6801	0.0047	Q8ND56	LSM14A	ETVPLERKK	A6801	0.0866	P22626	HNRNPA2B1	YSSVENIQR	A6801	0.1613	P14923	JUP	EVVTSMGTQR	A6801	0.2158	Q53G59	KLHL12	DVVTGYLALR	A6801	0.3105	Q6PI98	INO80C	EYPIVDGKL	A2402	0.654	Q01581	HMGCS1
	EIYEYIIFR	A6801	0.0084	Q9BX40	LSM14B	EVDAAmAAR	A6801	0.0558	P22626	HNRNPA2B1	KYLDNPNAL	A2402	0.0841	Q63ZY3	KANK2	SYNGKLYVF	A2402	0.0067	Q96M94	KLHL15	ATVVTQLLV	C1502	0.4771	Q9Y5U4	INSIG2	IYLKVQQEL	A2402	0.0326	Q12766	HMGXB3
	ETYEEIYKSTK	A6801	0.392	P62310	LSM3	HSIDGRVVEPK	A6801	1.065	P22626	HNRNPA2B1	STAAGAPAQR	A6801	0.0765	Q63ZY3	KANK2	EIVGNLPSAmR	A6801	0.8066	Q8NBE8	KLHL23	DVARLVVER	A6801	0.0199	Q8N201	INTS1	DYGNGFGGF	A2402	0.2878	Q13151	HNRNPA0
	SYNEHWNYL	A2402	0.0239	P36941	LTBR	HTINGHNAEVR	A6801	0.5756	P22626	HNRNPA2B1	TASGIANLR	A6801	0.0099	Q7Z3B3	KANSL1	DTSVTATTR	A6801	0.0763	Q03164	KMT2A	SSSPRPVAL	C1502	0.0234	Q8N201	INTS1	EIIADKQSGK	A6801	0.8602	Q13151	HNRNPA0
	AYKDAIYVF	A2402	0.0054	Q8N653	LZTR1	HTINGHNAEVRK	A6801	0.7406	P22626	HNRNPA2B1	VAAQPGRKR	A6801	0.7689	Q92993	KAT5	SPIEKSGVL	B0702	0.0163	Q8NG31	KNL1	TATmHILVV	B5101	0.1691	Q8N201	INTS1	NTVELKRAVSR	A6801	0.8948	Q13151	HNRNPA0
	SVSSLISGR	A6801	0.0303	Q9BRK4	LZTS2	TINGHNAEV	C1502	0.7987	P22626	HNRNPA2B1	EQPSLTTSR	A6801	1.1412	Q9UK17	KCND3	VYVDDIYVI	A2402	0.0114	Q8NG31	KNL1	KLPEKTQTF	A2402	0.0833	Q96SY0	INTS14	NYNNQSSNF	A2402	0.163	Q32P51	HNRNPA1L2
	KSNGKETVV	C1502	0.4421	P20645	M6PR	DTVDKIVVQK	A6801	0.048	P51991	HNRNPA3	KYVADFSQF	A2402	0.0094	Q99712	KCNJ15	DSVSVLVLR	A6801	0.0246	P50748	KNTC1	TVIFVASQK	A6801	0.0245	Q9NVH2	INTS7	EVIEImTDR	A6801	0.0167	Q32P51	HNRNPA1L2
	NYmPGQLTI	A2402	0.0165	Q6ZN28	MACC1	ASVDKVLEL	C1502	0.0151	O14979	HNRNPDL	ESFESSPHSR	A6801	0.0683	O95279	KCNK5	EVISTPGVVAR	A6801	0.2031	P52294	KPNA1	DVYTDQVIKR	A6801	0.0903	Q75QN2	INTS8	HTINGHNAEVR	A6801	0.5756	P22626	HNRNPA2B1
	EAISLLNSER	A6801	0.2636	Q9UPN3	MACF1	NYYDQGYGNY	A2402	1.2522	O14979	HNRNPDL	ETFSELPQVR	A6801	0.1196	Q9Y2U2	KCNK7	ELPIVTPALR	A6801	0.6214	P52292	KPNA2	ETIKDGVSR	A6801	0.0145	Q8NFU5	IPMK	DTIEIITDR	A6801	0.0244	P22626	HNRNPA2B1
	EVYPVGIFQK	A6801	0.0106	Q9UI95	MAD2L2	EIKGFYDPPR	A6801	1.4125	P31942	HNRNPH3	SSAVPAAATR	A6801	0.1823	Q9H3F6	KCTD10	LPIVTPALR	A6801	1.4391	P52292	KPNA2	EYNNNFHVL	A2402	0.0901	Q8NFU5	IPMK	EIITDRQSGK	A6801	0.8712	P22626	HNRNPA2B1
	EVFHFSQAEK	A6801	0.1734	Q7L5Y9	MAEA	ETIGEILKK	A6801	0.0099	P61978	HNRNPK	EAAPPAGAGGR	A6801	1.172	Q8N5Z5	KCTD17	TmSNITAGR	A6801	0.1507	P52292	KPNA2	YTLQDDILSF	A2402	1.4417	O94829	IPO13	EVDAAmAAR	A6801	0.0558	P22626	HNRNPA2B1
	TTSVITIVK	A6801	0.0632	O60675	MAFK	ETNGEFGKR	A6801	0.0938	P61978	HNRNPK	IYYIDmQKF	A2402	0.0086	Q9Y597	KCTD3	TTGESVITR	A6801	0.053	O60684	KPNA6	EYmLQNHVF	A2402	0.0469	O95373	IPO7	EVDAAMAAR	A6801	0.0558	P22626	HNRNPA2B1
	NANDLANSR	A6801	0.0718	Q9Y5V3	MAGED1	HSTDRVVLI	C1502	0.1111	P61978	HNRNPK	RYLDLFTSF	A2402	0.0041	P33947	KDELR2	DTAAWTVGR	A6801	0.0207	Q14974	KPNB1	TAIDILTTVVR	A6801	0.3469	Q96P70	IPO9	HSIDGRVVEPK	A6801	1.065	P22626	HNRNPA2B1
	HVADTKVNTK	A6801	0.0747	Q9UNF1	MAGED2	VPDSSGPERIL	B0702	0.8012	P61978	HNRNPK	ENISDDVIVGR	A6801	1.9001	O60341	KDM1A	RYALQLQQI	A2402	0.0527	P13646	KRT13	KYIEGVSDF	A2402	0.0105	Q9Y573	IPP	TINGHNAEV	C1502	0.7987	P22626	HNRNPA2B1
	TSESGAGLTR	A6801	0.6271	Q9UNF1	MAGED2	DGYAVDRAI	B5101	0.0414	P14866	HNRNPL	VSLGQALEV	C1502	0.2086	O60341	KDM1A	EVFTSSSSSSSR	A6801	0.5421	P08779	KRT16	YVITDLTQLR	A6801	0.1069	O43187	IRAK2	ETVPLERKK	A6801	0.0866	P22626	HNRNPA2B1
	EAATSDmDIGK	A6801	1.4821	Q9H0U3	MAGT1	IYIAGHPAF	A2402	0.0076	P14866	HNRNPL	KYNANFVTF	A2402	0.0034	Q9Y2K7	KDM2A	ETNDTKVLR	A6801	0.0081	P05783	KRT18	TYLKAVKLF	A2402	0.0067	P48200	IREB2	DTVDKIVVQK	A6801	0.048	P51991	HNRNPA3
	KYHGYPYSF	A2402	0.0037	Q9H0U3	MAGT1	PASPVVHIR	A6801	0.5682	P14866	HNRNPL	VYTPTDTLVF	A2402	0.0162	Q9Y2K7	KDM2A	ETNDTKVLRH	A6801	1.1961	P05783	KRT18	TPVRLPSI	B5101	0.1016	P10914	IRF1	SVHKGFAFV	C1502	0.3998	B2RXH8	HNRNPCL2
	RTDVNIRVI	C1502	0.0837	Q9H0U3	MAGT1	SVSPVVHVR	A6801	0.0071	Q8WVV9	HNRNPLL	ESTNFATVR	A6801	0.1061	Q9H3R0	KDM4C	LTVEVDAPK	A6801	0.1053	P05783	KRT18	ISNSHPLSL	C1502	0.0094	Q14653	IRF3	ASVDKVLEL	C1502	0.0151	O14979	HNRNPDL
	RYSSAFTNRIFF	A2402	0.2426	Q9H0U3	MAGT1	EVFSmAGVVVR	A6801	0.3998	P52272	HNRNPM	DPFAFIHKI	B5101	0.0024	Q9UGL1	KDM5B	QTIQKTTTR	A6801	0.05	P05783	KRT18	RSSTYEVRL	C1502	0.314	P05161	ISG15	SYSDPPLKF	A2402	0.0112	P52597	HNRNPF
	VYTSVVEEL	A2402	0.0341	Q9Y2E5	MAN2B2	NVSAAAQRR	A6801	0.0792	Q00839	HNRNPU	ENADVPVVR	A6801	0.4243	O75525	KHDRBS3	RAQIFANTV	C1502	0.1941	P05783	KRT18	APRLQSEVAEL	B0702	0.1395	P53990	IST1	EIKGFYDPPR	A6801	1.4125	P31942	HNRNPH3
	EVIGIGGFGK	A6801	0.0609	Q16584	MAP3K11	NVYGSAQRR	A6801	0.0173	Q9BUJ2	HNRNPUL1	DAFADAVQR	A6801	0.0581	Q92945	KHSRP	RYALQmEQL	A2402	0.1171	P05783	KRT18	DAYFVKVI	B5101	0.0083	Q8TB96	ITFG1	ETIGEILKK	A6801	0.0099	P61978	HNRNPK
	EYmKVQTEI	A2402	0.116	O43318	MAP3K7	YYGNYDYGSY	A2402	1.2438	Q9BUJ2	HNRNPUL1	HSVGVVIGR	A6801	0.0073	Q92945	KHSRP	SGSRISVSR	A6801	0.923	P05783	KRT18	QYGGDLTNTF	A2402	0.0348	P17301	ITGA2	HSTDRVVLI	C1502	0.1111	P61978	HNRNPK
	RSNEVTQEI	C1502	0.0146	Q8IVH8	MAP4K3	NVYNSGQRR	A6801	0.0387	Q1KMD3	HNRNPUL2	HSSIRSLEV	C1502	0.4533	Q14667	KIAA0100	SVYAGAGGSGSR	A6801	0.8787	P05783	KRT18	DAPVVTNV	B5101	0.0385	P26006	ITGA3	IYIAGHPAF	A2402	0.0076	P14866	HNRNPL
	DAAAAVTTSYR	A6801	0.809	Q9H9H5	MAP6D1	STYGVTKGK	A6801	0.0249	Q1KMD3	HNRNPUL2	SSSPVLKQR	A6801	0.1582	Q14667	KIAA0100	RTEELNREV	C1502	0.2958	P08727	KRT19	DSVTIFRSR	A6801	0.2041	P23229	ITGA6	PASPVVHIR	A6801	0.5682	P14866	HNRNPL
	ELSPKSKAR	A6801	1.2188	Q3KQU3	MAP7D1	HVFQIDPATKR	A6801	0.0912	Q9NSC5	HOMER3	DTFPQETSR	A6801	0.0168	Q2KHM9	KIAA0753	SSFGGLGGGSVR	A6801	1.0191	P08727	KRT19	SVEIQEPSSR	A6801	0.4598	P23229	ITGA6	DGYAVDRAI	B5101	0.0414	P14866	HNRNPL
	TYTSYLDKF	A2402	0.019	Q16659	MAPK6	HSSDKVSKL	C1502	0.3106	Q86VS8	HOOK3	VYLDGIVRI	A2402	0.013	Q68EN5	KIAA0895L	EAASPATVQSR	A6801	0.7366	Q9C075	KRT23	KYDPNVYSI	A2402	0.0143	P06756	ITGAV	SVSPVVHVR	A6801	0.0071	Q8WVV9	HNRNPLL
	TVNEIVLKV	C1502	0.0512	Q9BPZ7	MAPKAP1	KYPASSSVF	A2402	0.0501	P09629	HOXB7	DAVRIPTV	B5101	0.0189	Q9P206	KIAA1522	DAAYmSKV	B5101	0.2534	P08729	KRT7	EVFNELVGK	A6801	0.0125	P05556	ITGB1	EVFSmAGVVVR	A6801	0.3998	P52272	HNRNPM
	EYLIVFPKL	A2402	0.1228	Q9NX47	MARCH5	FPYYPSPGV	B5101	0.0063	Q5SSJ5	HP1BP3	ESSGINITK	A6801	0.0112	Q9HCM1	KIAA1551	VFTSRSAAF	A2402	0.2084	P08729	KRT7	EVFNELVGKQ	A6801	1.5137	P05556	ITGB1	EVFSMAGVVVR	A6801	0.3998	P52272	HNRNPM
	VYANGIRNI	A2402	0.0374	O60337	MARCH6	SGASVVAIR	A6801	0.4182	Q5SSJ5	HP1BP3	ETPSTSNVSGR	A6801	1.4386	Q9HCM1	KIAA1551	WYQTKFETL	A2402	0.1182	P08729	KRT7	EVFNELVGKQR	A6801	0.4597	P05556	ITGB1	FSmAGVVVR	A6801	0.0487	P52272	HNRNPM
	EYAKTFGYTF	A2402	0.0289	Q9Y4F3	MARF1	SGSFVVVQK	A6801	0.8675	Q5SSJ5	HP1BP3	IFIDKIYSI	A2402	0.0572	Q9HCI6	KIAA1586	EAAIADAEQR	A6801	0.5176	P05787	KRT8	TVVNPKYEGK	A6801	0.2831	P05556	ITGB1	FSMAGVVVR	A6801	0.0487	P52272	HNRNPM
	SYPSAFSKL	A2402	0.0325	Q9Y4F3	MARF1	EIIEEHLANR	A6801	0.2621	Q9NWY4	HPF1	KQIDVYRSV	C1502	0.8594	P52732	KIF11	EVDPNIQAVR	A6801	0.1623	P05787	KRT8	NSFDPSKITR	A6801	0.0226	Q13352	ITGB3BP	NVSAAAQRR	A6801	0.0792	Q00839	HNRNPU
	DALRSILTI	B5101	0.0065	P56192	MARS	GYKPDFVGF	A2402	0.0491	P00492	HPRT1	DVSQTTVSR	A6801	0.0374	Q9NQT8	KIF13B	TSSSRAVVV	C1502	0.7092	P05787	KRT8	NSFDPSKITRK	A6801	0.5944	Q13352	ITGB3BP	NVYGSAQRR	A6801	0.0173	Q9BUJ2	HNRNPUL1
	NYTLVSHLI	A2402	0.0831	P56192	MARS	KYQIINEEF	A2402	0.0131	Q969F9	HPS3	VYNEKIHDLL	A2402	0.1085	Q15058	KIF14	TVVSAVQSR	A6801	0.0235	Q6KB66	KRT80	DYTIGFGKF	A2402	0.2271	P16144	ITGB4	HVFQIDPATKR	A6801	0.0912	Q9NSC5	HOMER3
	PYVNNVPHL	A2402	0.0747	P56192	MARS	KYNLINEYF	A2402	0.0123	Q7LGA3	HS2ST1	DVNSGFAKR	A6801	0.0472	Q8NI77	KIF18A	YYINKISSTL	A2402	0.1283	Q8N6L1	KRTCAP2	EQPEFSVSR	A6801	0.6549	P16144	ITGB4	STVEIYRQK	A6801	0.0484	Q9UJC3	HOOK1
	DALKEKVI	B5101	0.183	P31153	MAT2A	QTmSDQIIGR	A6801	0.0743	O75506	HSBP1	VYNEQIRDLL	A2402	0.238	Q8NI77	KIF18A	AYGSLFNTI	A2402	0.0187	Q6YP21	KYAT3	ETQIDTTLR	A6801	0.0735	P16144	ITGB4	HSSDKVSKL	C1502	0.3106	Q86VS8	HOOK3
	KYLDEDTIYHL	A2402	0.2548	P31153	MAT2A	DTAEKFYQK	A6801	0.0188	P56937	HSD17B7	IARLPSSTL	B0702	0.0774	Q86Y91	KIF18B	ISNPPILLV	C1502	0.0057	Q16719	KYNU	YYEKLHTYF	A2402	0.0198	P16144	ITGB4	KYPASSSVF	A2402	0.0501	P09629	HOXB7
	DAFNLPSSHLR	A6801	0.5811	Q9NZL9	MAT2B	DVSNLQSVFR	A6801	0.2301	P56937	HSD17B7	STTTIVNPK	A6801	0.0684	Q12756	KIF1A	AYGGAFYAF	A2402	0.005	Q96EM0	L3HYPDH	HTVDFTFNKF	A6801	0.9034	P18084	ITGB5	SGSFVVVQK	A6801	0.8675	Q5SSJ5	HP1BP3
	ILGPPPPSF	A2402	0.2245	P43243	MATR3	PYPQYFTQL	A2402	0.056	Q3SXM5	HSDL1	EVPELYHQR	A6801	0.0479	Q96EK5	KIF1BP	EVVDKSQVSR	A6801	0.0568	Q969R5	L3MBTL2	RYLPQTYVV	A2402	0.0407	O43736	ITM2A	SGASVVAIR	A6801	0.4182	Q5SSJ5	HP1BP3
	KINEAFIEm	C1502	0.0458	P43243	MATR3	VFYPYPQYF	A2402	0.003	Q3SXM5	HSDL1	TAADLGSVVR	A6801	0.1362	O95235	KIF20A	VPYLFKKV	B5101	0.0491	Q969R5	L3MBTL2	ETIKGIQKR	A6801	0.0174	Q9Y287	ITM2B	GYKPDFVGF	A2402	0.0491	P00492	HPRT1
	EYTRALFLL	A2402	0.2071	Q9Y6X3	MAU2	NYKKFYEQF	A2402	0.0187	P07900	HSP90AA1	IYNEYIYDL	A2402	0.0255	Q96Q89	KIF20B	KYLEETNSL	A2402	0.053	Q96JM7	L3MBTL3	TYLPQSYLI	A2402	0.0067	Q9Y287	ITM2B	KYQIINEEF	A2402	0.0131	Q969F9	HPS3
	VLPGHFNTF	A2402	0.0195	Q68D91	MBLAC2	mTSLSEYVSR	A6801	0.2537	P08238	HSP90AB1	NSNSKILNV	C1502	0.465	Q96Q89	KIF20B	DVIKTEGATLR	A6801	0.8416	Q53H82	LACTB2	TYLPQTYII	A2402	0.0101	Q9NQX7	ITM2C	KYNLINEYF	A2402	0.0123	Q7LGA3	HS2ST1
	VYPGYYLTF	A2402	0.0015	Q6ZWT7	MBOAT2	NYKKFYEAF	A2402	0.0555	P08238	HSP90AB1	ASTSRTVAI	C1502	0.2235	Q7Z4S6	KIF21A	FVAPVGVASKR	A6801	0.2717	O00515	LAD1	KYSPFVVSF	A2402	0.0036	Q96DU7	ITPKC	QTmSDQIIGR	A6801	0.0743	O75506	HSBP1
	EVQDLHLAQR	A6801	0.2063	Q96N66	MBOAT7	DALDKIRLI	B5101	0.0076	P14625	HSP90B1	EIAQLKKDQR	A6801	1.2602	Q7Z4S6	KIF21A	LPPVTLQV	B5101	0.0258	O00515	LAD1	HTSQIEIVR	A6801	0.0294	Q14573	ITPR3	DTAEKFYQK	A6801	0.0188	P56937	HSD17B7
	DTGILDSIGR	A6801	0.3978	P02686	MBP	ETAESVLKK	A6801	0.0162	P34932	HSPA4	DSAPNEmVYR	A6801	0.1183	O00139	KIF2A	DAEPHQRVV	B5101	0.0738	Q14657	LAGE3	KYGSVIQLL	A2402	0.011	Q14573	ITPR3	VFYPYPQYF	A2402	0.003	Q3SXM5	HSDL1
	EVPDVTATPAR	A6801	0.3648	Q07820	MCL1	QYmKIISSF	A2402	0.0071	P34932	HSPA4	ETASNEVVYR	A6801	0.0203	Q99661	KIF2C	EVIDTNLTTLR	A6801	0.1418	Q16787	LAMA3	SIAALFTKR	A6801	0.0741	Q14573	ITPR3	PYPQYFTQL	A2402	0.056	Q3SXM5	HSDL1
	AAANPVYGR	A6801	0.0322	P25205	MCM3	TTLNADEAVTR	A6801	0.4235	P34932	HSPA4	IYNGKLFDL	A2402	0.1453	Q99661	KIF2C	GYFGNPQKF	A2402	0.011	Q16787	LAMA3	YSIRPLIV	C1502	1.6284	Q14573	ITPR3	NYKKFYEQF	A2402	0.0187	P07900	HSP90AA1
	EAHAQSIGmNR	A6801	1.3266	P25205	MCM3	VYVDKLAEL	A2402	0.048	P34932	HSPA4	VYVKDLSSF	A2402	0.012	O15066	KIF3B	DAILARTV	B5101	0.019	P55268	LAMB2	ESIVGEIRR	A6801	0.0701	P28290	ITPRID2	NSAFVERVR	A6801	0.1528	P08238	HSP90AB1
	TYAKQYEEF	A2402	0.0074	P25205	MCM3	EAYLGKKV	B5101	0.1522	P11021	HSPA5	DTIDEGKSNR	A6801	0.329	P33176	KIF5B	ESASQIQSSAQR	A6801	1.3408	Q13751	LAMB3	HYILNGNKF	A2402	0.033	P26440	IVD	NYKKFYEAF	A2402	0.0555	P08238	HSP90AB1
	YTSGTFRTV	C1502	0.0594	P25205	MCM3	ETAEAYLGK	A6801	0.0197	P11021	HSPA5	DTFSQGTQTR	A6801	0.0798	Q96J84	KIRREL1	QVEDVVGNLR	A6801	0.3444	Q13751	LAMB3	ETLKHSGIGR	A6801	0.3082	Q96ST2	IWS1	mTSLSEYVSR	A6801	0.2537	P08238	HSP90AB1
	SILEHQIQV	C1502	0.1882	P33991	MCM4	EAYLGKTV	B5101	0.0383	P11142	HSPA8	EASPGVLLR	A6801	0.0198	Q5VTJ3	KLHDC7A	RNRRPGASI	B0702	1.5257	Q13751	LAMB3	SVAGSEKR	A6801	1.9675	Q9P266	JCAD	DIIPNPQER	A6801	0.1387	P08238	HSP90AB1
	EAAEKLKNR	A6801	0.3312	P33992	MCM5	EIAEAYLGK	A6801	0.0746	P11142	HSPA8	EIFVTGGSLR	A6801	0.1594	Q5VTJ3	KLHDC7A	RSFNGLLTm	C1502	0.008	Q13751	LAMB3	VYPLYTIVF	A2402	0.0091	Q9P055	JKAMP	DALDKIRLI	B5101	0.0076	P14625	HSP90B1
	NTLTNIAmR	A6801	0.0275	P33992	MCM5	TIAGLNVLR	A6801	0.0083	P11142	HSPA8	EVVTSMGTQR	A6801	0.2158	Q53G59	KLHL12	SSADPSGAFR	A6801	0.0789	Q13751	LAMB3	SSYGEHPKRR	A6801	0.7632	Q6NYC1	JMJD6	ETAGGVmTALIK	A6801	0.5234	P0DMV8	HSPA1A
	EVTDYAIAR	A6801	0.017	Q14566	MCM6	YAFNMKATV	B5101	0.0318	P11142	HSPA8	SYNGKLYVF	A2402	0.0067	Q96M94	KLHL15	EVFNDPKVLK	A6801	0.0174	P11047	LAMC1	DTYPALPPSAR	A6801	0.209	Q96S16	JMJD8	GVIAGLNVLR	A6801	0.2549	P0DMV8	HSPA1A
	ISNLIVLHL	C1502	0.1898	Q14566	MCM6	AVAAPAYSR	A6801	0.0232	P04792	HSPB1	EIVGNLPSAmR	A6801	0.8066	Q8NBE8	KLHL23	RYFIAPAKF	A2402	0.008	P11047	LAMC1	ESQERIKAER	A6801	0.9437	P05412	JUN	DAKLDKAQI	B5101	0.2835	P0DMV8	HSPA1A
	TGIFLPILR	A6801	0.3804	P33993	MCM7	LSSGVSEIR	A6801	0.3026	P04792	HSPB1	DTSVTATTR	A6801	0.0763	Q03164	KMT2A	GYIDNVTLI	A2402	0.0308	Q13753	LAMC2	KNNPKFLAI	C1502	0.9961	P14923	JUP	TTLNADEAVTR	A6801	0.4235	P34932	HSPA4
	RTGPTQQQV	C1502	0.1434	Q9BUT9	MCRIP2	ATSPAGTAQAR	A6801	1.3321	P98160	HSPG2	DSIDIDISSRRR	A6801	0.9149	Q4FZB7	KMT5B	VYFVAPAKF	A2402	0.0044	Q13753	LAMC2	NTSDLDTAR	A6801	0.021	P14923	JUP	QYmKIISSF	A2402	0.0071	P34932	HSPA4
	TYFSTPLLL	A2402	0.0164	P40926	MDH2	EVAQPGPSNR	A6801	0.1109	P98160	HSPG2	VYVDDIYVI	A2402	0.0114	Q8NG31	KNL1	APGSARRPL	B0702	0.0156	P11279	LAMP1	RLNTIPLFV	C1502	0.1439	P14923	JUP	ETAESVLKK	A6801	0.0162	P34932	HSPA4
	FVGEGESKR	A6801	0.2866	Q9NU22	MDN1	RSIEYSPQL	C1502	0.0079	P98160	HSPG2	DSVSVLVLR	A6801	0.0246	P50748	KNTC1	ETVGFGmLK	A6801	0.0081	Q9Y2Q5	LAMTOR2	SSLLLATQV	C1502	0.6774	P14923	JUP	YAFNmKATV	B5101	0.0318	P11142	HSPA8
	ESGSSIAEK	A6801	0.3073	Q15648	MED1	SYVTSPQGFQF	A2402	0.0583	P98160	HSPG2	EVISTPGVVAR	A6801	0.2031	P52294	KPNA1	NTFFAKNGYR	A6801	0.069	Q71RC2	LARP4	YSSVENIQR	A6801	0.1613	P14923	JUP	YAFNMKATV	B5101	0.0318	P11142	HSPA8
	EATAGFTIGR	A6801	0.0383	Q93074	MED12	TTQSHVLLL	C1502	0.1368	P98160	HSPG2	ELPIVTPALR	A6801	0.6214	P52292	KPNA2	mVADTPENLR	A6801	0.0291	Q14847	LASP1	KYLDNPNAL	A2402	0.0841	Q63ZY3	KANK2	TIAGLNVLR	A6801	0.0083	P11142	HSPA8
	TAGFTIGR	A6801	1.2323	Q93074	MED12	SAVEIVGGATR	A6801	0.5867	Q92598	HSPH1	LPIVTPALR	A6801	1.4391	P52292	KPNA2	PAAPVSIQR	A6801	0.247	Q14847	LASP1	TASGIANLR	A6801	0.0099	Q7Z3B3	KANSL1	EIAEAYLGK	A6801	0.0746	P11142	HSPA8
	DANPFLQSV	B5101	0.0084	Q96RN5	MED15	SYAVFSTV	A2402	1.2817	P47898	HTR5A	TmSNITAGR	A6801	0.1507	P52292	KPNA2	NVVPAGTVNR	A6801	0.0379	O95835	LATS1	EISEITSIKK	A6801	0.2019	Q92993	KAT5	EAYLGKTV	B5101	0.0383	P11142	HSPA8
	HTVNmRDPLNR	A6801	1.1207	O75448	MED24	DYILNVmKF	A2402	0.0315	Q7Z6Z7	HUWE1	TTGESVITR	A6801	0.053	O60684	KPNA6	TPQSSGRSSL	B0702	0.0296	Q86VQ0	LCA5	VAAQPGRKR	A6801	0.7689	Q92993	KAT5	LSSGVSEIR	A6801	0.3026	P04792	HSPB1
	RTAGPHTQF	C1502	0.072	O75448	MED24	SSIEHLTTL	C1502	0.0086	Q7Z6Z7	HUWE1	DTAAWTVGR	A6801	0.0207	Q14974	KPNB1	FYISPRITF	A2402	0.0123	P06239	LCK	VYNPVRAEW	A2402	0.0164	Q86V97	KBTBD6	SYVTSPQGFQF	A2402	0.0583	P98160	HSPG2
	RTAGPHTQFV	C1502	0.4485	O75448	MED24	STSALSAILR	A6801	0.1614	Q7Z6Z7	HUWE1	EAAQKFLER	A6801	0.1206	Q14974	KPNB1	TAGSFSLSVR	A6801	0.8194	P06239	LCK	EQPSLTTSR	A6801	1.1412	Q9UK17	KCND3	EVAQPGPSNR	A6801	0.1109	P98160	HSPG2
	SVLDYFSER	A6801	0.0256	O75586	MED6	TTAPTPAAR	A6801	0.006	Q7Z6Z7	HUWE1	DTFNKSPPK	A6801	0.1218	Q9Y664	KPTN	HSSPVDLKI	C1502	0.1515	Q96JN0	LCOR	KYVADFSQF	A2402	0.0094	Q99712	KCNJ15	RSIEYSPQL	C1502	0.0079	P98160	HSPG2
	STFIGEHYV	C1502	0.0946	P08581	MET	PYTPFLTEL	A2402	0.1051	P41252	IARS	RYALQLQQI	A2402	0.0527	P13646	KRT13	DTIDERTINKK	A6801	0.5019	P13796	LCP1	ESFESSPHSR	A6801	0.0683	O95279	KCNK5	VQPGQLAEF	A2402	0.3074	P98160	HSPG2
	SYIDVLPEF	A2402	0.0026	P08581	MET	RVCMDFNIIR	A6801	0.4987	P41252	IARS	EVFTSSSSSSSR	A6801	0.5421	P08779	KRT16	TANSKIVVV	C1502	0.1369	P07195	LDHB	EVHKAIKKR	A6801	0.2641	O95279	KCNK5	SAVEIVGGATR	A6801	0.5867	Q92598	HSPH1
	VIGPSSLIV	C1502	0.6221	P08581	MET	DSFLGSIPGK	A6801	0.3464	Q9NSE4	IARS2	ETNDTKVLR	A6801	0.0081	P05783	KRT18	SVADTKGVKR	A6801	0.0612	P01130	LDLR	EVSQTLRSK	A6801	0.166	O95279	KCNK5	mYmGEEHLF	A2402	0.0053	Q92598	HSPH1
	QANGFSVVR	A6801	0.0784	P53582	METAP1	TIIGVAAGR	A6801	0.0152	Q9P2D0	IBTK	ETNDTKVLRH	A6801	1.1961	P05783	KRT18	YPYVGILHV	B5101	0.0023	Q8NC56	LEMD2	TYNDLIKQI	A2402	0.1029	O95279	KCNK5	ETAENSLKK	A6801	0.0622	Q92598	HSPH1
	STEEGKKVLR	A6801	0.8847	Q9UBP6	METTL1	DARLFTEKI	B5101	0.0235	Q659A1	ICE2	LTVEVDAPK	A6801	0.1053	P05783	KRT18	VYANGQHLF	A2402	0.0026	P56470	LGALS4	SSAVPAAATR	A6801	0.1823	Q9H3F6	KCTD10	DYILNVmKF	A2402	0.0315	Q7Z6Z7	HUWE1
	IYKDSSTFL	A2402	0.1097	Q9HCE5	METTL14	FYVGHIDAF	A2402	0.0371	Q659A1	ICE2	QTIQKTTTR	A6801	0.05	P05783	KRT18	TPmGPGRTV	B0702	0.0215	O00214	LGALS8	EAAPPAGAGGR	A6801	1.172	Q8N5Z5	KCTD17	STSALSAILR	A6801	0.1614	Q7Z6Z7	HUWE1
	YYSNLHQTF	A2402	0.0035	O95568	METTL18	ELVPTLPQNR	A6801	0.5517	P41134	ID1	RAQIFANTV	C1502	0.1941	P05783	KRT18	KYPDIISRI	A2402	0.0127	P18858	LIG1	EIVQLNVGGTR	A6801	1.7608	Q9Y597	KCTD3	TSALSAILR	A6801	0.0699	Q7Z6Z7	HUWE1
	EVAGTVTGQKR	A6801	0.4611	Q86U44	METTL3	TASGAGEVVR	A6801	0.4189	P41134	ID1	RYALQmEQL	A2402	0.1171	P05783	KRT18	AYNPNTQTF	A2402	0.0036	P49917	LIG4	IYYIDmQKF	A2402	0.0086	Q9Y597	KCTD3	GNSTIIVSR	A6801	1.0289	Q7Z6Z7	HUWE1
	ELFSNLQEF	A2402	1.0008	Q9H8H3	METTL7A	PYTDVNIVTI	A2402	0.2613	P50213	IDH3A	SGSRISVSR	A6801	0.923	P05783	KRT18	ESVGGRVAER	A6801	0.1362	Q9UHB6	LIMA1	RYLDLFTSF	A2402	0.0041	P33947	KDELR2	TTAPTPAAR	A6801	0.006	Q7Z6Z7	HUWE1
	DVFERPSAK	A6801	0.0383	P55081	MFAP1	EGAFPNLAR	A6801	0.1866	Q9BTL4	IER2	SVYAGAGGSGSR	A6801	0.8787	P05783	KRT18	SVGGRVAER	A6801	0.2291	Q9UHB6	LIMA1	ENISDDVIVGR	A6801	1.9001	O60341	KDM1A	KYAmmFAEL	A2402	0.1277	Q7Z6Z7	HUWE1
	ATIQGAYAR	A6801	0.0247	Q14728	MFSD10	VPLIIVNSI	B5101	0.0065	Q9Y5U9	IER3IP1	EAANGELEVK	A6801	0.7918	P08727	KRT19	DTDDIESPK	A6801	0.3271	Q9UPQ0	LIMCH1	KYNANFVTF	A2402	0.0034	Q9Y2K7	KDM2A	SSIEHLTTL	C1502	0.0086	Q7Z6Z7	HUWE1
	AYGLVSATF	A2402	0.008	Q96MC6	MFSD14A	EVPNKIINR	A6801	0.0728	Q16666	IFI16	RTEELNREV	C1502	0.2958	P08727	KRT19	EAAVQPHSR	A6801	0.1322	Q9UPQ0	LIMCH1	VYTPTDTLVF	A2402	0.0162	Q9Y2K7	KDM2A	PYTPFLTEL	A2402	0.1051	P41252	IARS
	HVEGSTVVR	A6801	0.1665	Q2M2H8	MGAM2	QTFEVPNKIINR	A6801	0.3413	Q16666	IFI16	SSFGGLGGGSVR	A6801	1.0191	P08727	KRT19	NSFLELSGR	A6801	0.1311	Q05469	LIPE	ESTNFATVR	A6801	0.1061	Q9H3R0	KDM4C	IGESVTVTR	A6801	1.7065	P05362	ICAM1
	IPYDVQHV	B5101	0.0057	Q2M2H8	MGAM2	AVTSVAKVVR	A6801	0.7892	P40305	IFI27	EAASPATVQSR	A6801	0.7366	Q9C075	KRT23	VYVQHPITF	A2402	0.0029	Q99732	LITAF	DPFAFIHKI	B5101	0.0024	Q9UGL1	KDM5B	FYVGHIDAF	A2402	0.0371	Q659A1	ICE2
	QYLQLSFRL	A2402	0.1054	Q2M2H8	MGAM2	TSSAVTSVAK	A6801	0.5425	P40305	IFI27	DAAYmSKV	B5101	0.2534	P08729	KRT7	SVFNEHPSRR	A6801	0.0906	Q8IVB5	LIX1L	DAFADAVQR	A6801	0.0581	Q92945	KHSRP	DARLFTEKI	B5101	0.0235	Q659A1	ICE2
	TPHSATTTTL	B0702	0.0644	Q2M2H8	MGAM2	VPFSVPKI	B5101	0.0059	P80217	IFI35	DIFEAQIAGLR	A6801	0.933	P08729	KRT7	KYGQGFYLI	A2402	0.0091	Q6P1M3	LLGL2	HSVGVVIGR	A6801	0.0073	Q92945	KHSRP	TASGAGEVVR	A6801	0.4189	P41134	ID1
	ESFGDPKER	A6801	0.0968	Q9UQ53	MGAT4B	DAFTIKTV	B5101	0.007	Q9BYX4	IFIH1	RPRVAVRSA	B0702	0.0696	P08729	KRT7	SVAHFGSRR	A6801	0.0324	Q6P1M3	LLGL2	HSSIRSLEV	C1502	0.4533	Q14667	KIAA0100	PYTDVNIVTI	A2402	0.2613	P50213	IDH3A
	ESFGDPKERVR	A6801	1.9124	Q9UQ53	MGAT4B	RYGLVTNEI	A2402	0.0715	Q9BYX4	IFIH1	VFTSRSAAF	A2402	0.2084	P08729	KRT7	KYQEEFEHF	A2402	0.0039	P49257	LMAN1	SSSPVLKQR	A6801	0.1582	Q14667	KIAA0100	EGAFPNLAR	A6801	0.1866	Q9BTL4	IER2
	RYPPKSGNYF	A2402	0.0493	O60291	MGRN1	TYLDKVENI	A2402	0.0196	P09914	IFIT1	WYQTKFETL	A2402	0.1182	P08729	KRT7	VYPAVmVLL	A2402	0.0144	Q8WVP7	LMBR1	DTFPQETSR	A6801	0.0168	Q2KHM9	KIAA0753	TSVAKVVRV	C1502	0.2834	P40305	IFI27
	VYSPKSPSL	A2402	0.0652	O60291	MGRN1	SYNPITHQL	A2402	0.0077	Q9HBG6	IFT122	EAAIADAEQR	A6801	0.5176	P05787	KRT8	YPFHKQPPTYV	B5101	0.1489	Q9BU23	LMF2	VYLDGIVRI	A2402	0.013	Q68EN5	KIAA0895L	VPFSVPKI	B5101	0.0059	P80217	IFI35
	TYNQKHSLF	A2402	0.032	Q9NPA3	MID1IP1	TVFDFKTGQIDR	A6801	0.3341	Q96RY7	IFT140	EVDPNIQAVR	A6801	0.1623	P05787	KRT8	EAALGEAKK	A6801	0.1805	P02545	LMNA	DAVRIPTV	B5101	0.0189	Q9P206	KIAA1522	RYGLVTNEI	A2402	0.0715	Q9BYX4	IFIH1
	AYGKDFHLI	A2402	0.0167	Q8N108	MIER1	AYLIDIKTI	A2402	0.13	Q9UG01	IFT172	RSYTSGPGSRI	C1502	1.6172	P05787	KRT8	SASSVTVTR	A6801	0.0126	P02545	LMNA	HSASPASVR	A6801	0.0527	Q9P206	KIAA1522	DAFTIKTV	B5101	0.007	Q9BYX4	IFIH1
	SAAELAEHR	A6801	0.0712	Q8NAN2	MIGA1	VAAPPSIQI	C1502	0.0147	Q96FT9	IFT43	TSSSRAVVV	C1502	0.7092	P05787	KRT8	SGSSASSVTVTR	A6801	1.0369	P02545	LMNA	ESSGINITK	A6801	0.0112	Q9HCM1	KIAA1551	EAVYNNImR	A6801	0.0434	Q9BYX4	IFIH1
	TYEAQFFGF	A2402	0.0267	Q9H081	MIS12	KYLDTGGDVF	A2402	0.0858	Q9Y366	IFT52	TVVSAVQSR	A6801	0.0235	Q6KB66	KRT80	SSASSVTVTR	A6801	0.0919	P02545	LMNA	ETPSTSNVSGR	A6801	1.4386	Q9HCM1	KIAA1551	NYAWVYYHL	A2402	0.0546	O14879	IFIT3
	AVIQGQAVR	A6801	0.2374	Q8IVT2	MISP	YPSLPTmTV	B5101	0.008	P78318	IGBP1	YYINKISSTL	A2402	0.1283	Q8N6L1	KRTCAP2	ELFHQQGTPR	A6801	1.1769	P20700	LMNB1	IFIDKIYSI	A2402	0.0572	Q9HCI6	KIAA1586	SYNPITHQL	A2402	0.0077	Q9HBG6	IFT122
	EVAGAPALR	A6801	0.0059	Q8IVT2	MISP	EVIEGPQNAR	A6801	0.0556	Q9NSI5	IGSF5	DSSPVVDKR	A6801	0.0784	Q86UP2	KTN1	VYIDKVRSL	A2402	0.0398	P20700	LMNB1	KQIDVYRSV	C1502	0.8594	P52732	KIF11	AYLIDIKTI	A2402	0.13	Q9UG01	IFT172
	EVAGAPALRL	A6801	0.6457	Q8IVT2	MISP	YVVEWFKF	A2402	1.2577	Q9UPX0	IGSF9B	AYGSLFNTI	A2402	0.0187	Q6YP21	KYAT3	EIYTGTSVAR	A6801	0.0799	Q8IWU2	LMTK2	DVSQTTVSR	A6801	0.0374	Q9NQT8	KIF13B	KYLDTGGDVF	A2402	0.0858	Q9Y366	IFT52
	ESADTPTSTR	A6801	0.07	P46013	MKI67	TTNDIVISK	A6801	0.0052	Q13123	IK	EVVDKSQVSR	A6801	0.0568	Q969R5	L3MBTL2	IYHTGTFAQI	A2402	0.3112	P36776	LONP1	DVNSGFAKR	A6801	0.0472	Q8NI77	KIF18A	YPSLPTmTV	B5101	0.008	P78318	IGBP1
	EVVDTTASTK	A6801	0.0777	P46013	MKI67	TTNDIVISKL	C1502	0.7278	Q13123	IK	VPYLFKKV	B5101	0.0491	Q969R5	L3MBTL2	DVAmTGEITLR	A6801	0.9374	Q86WA8	LONP2	VYNEQIRDLL	A2402	0.238	Q8NI77	KIF18A	MTRDIYETDYYR	A6801	0.3332	P08069	IGF1R
	EVVDTTASTKR	A6801	0.2685	P46013	MKI67	YYEEQHPEL	A2402	0.2106	P24001	IL32	KYLEETNSL	A2402	0.053	Q96JM7	L3MBTL3	SVPAVAKLR	A6801	0.1314	Q86WA8	LONP2	IARLPSSTL	B0702	0.0774	Q86Y91	KIF18B	EVIEGPQNAR	A6801	0.0556	Q9NSI5	IGSF5
	SAASLTGSKR	A6801	0.3226	P46013	MKI67	NVADLVVILK	A6801	0.0302	Q12905	ILF2	DVIKTEGATLR	A6801	0.8416	Q53H82	LACTB2	ETSQAFAKK	A6801	0.0187	Q92604	LPGAT1	EVPELYHQR	A6801	0.0479	Q96EK5	KIF1BP	GSYSGKVEL	C1502	0.0901	Q969P0	IGSF8
	EVPSFLVER	A6801	0.018	Q9NXB0	MKS1	EPPLSLTI	B5101	0.0729	Q12906	ILF3	LPPVTLQV	B5101	0.0258	O00515	LAD1	DGLRDLPSI	B5101	0.3388	Q14693	LPIN1	TAADLGSVVR	A6801	0.1362	O95235	KIF20A	TTNDIVISKL	C1502	0.7278	Q13123	IK
	EGTAVALLR	A6801	0.4599	Q14165	MLEC	DTFWKGTTR	A6801	0.0268	Q13418	ILK	DAEPHQRVV	B5101	0.0738	Q14657	LAGE3	ETPSSSSVVKK	A6801	1.2473	Q14693	LPIN1	IYNEYIYDL	A2402	0.0255	Q96Q89	KIF20B	TTNDIVISK	A6801	0.0052	Q13123	IK
	IAAGEVIQR	A6801	0.0763	P40692	MLH1	QGNDIVVKV	C1502	0.7815	Q13418	ILK	EVIDTNLTTLR	A6801	0.1418	Q16787	LAMA3	SSSSVVKKR	A6801	0.1988	Q14693	LPIN1	NSNSKILNV	C1502	0.465	Q96Q89	KIF20B	ESVDPKNYPK	A6801	0.132	P01584	IL1B
	QAGSIAIVR	A6801	0.3837	Q8NB16	MLKL	DVISVEKTVKR	A6801	0.7004	Q9H0C8	ILKAP	GYFGNPQKF	A2402	0.011	Q16787	LAMA3	ETIFTPSSVKK	A6801	0.4048	Q92539	LPIN2	ASTSRTVAI	C1502	0.2235	Q7Z4S6	KIF21A	ETLSFIQKSR	A6801	0.2647	Q9NPH3	IL1RAP
	DSFDRKSVYR	A6801	0.0894	Q9BV36	MLPH	DALRQTASV	B5101	0.0395	Q16891	IMMT	DAILARTV	B5101	0.019	P55268	LAMB2	SVSTQQPPK	A6801	0.891	Q93052	LPP	ETASNEVVYR	A6801	0.0203	Q99661	KIF2C	YYEEQHPEL	A2402	0.2106	P24001	IL32
	YYEHVKARF	A2402	0.0435	Q9BV36	MLPH	TVVGENGSVLR	A6801	0.3334	Q9NQS7	INCENP	QTVKALAER	A6801	0.0346	P55268	LAMB2	VSTPVTGHKR	A6801	0.7351	Q93052	LPP	IYNGKLFDL	A2402	0.1453	Q99661	KIF2C	EPPLSLTI	B5101	0.0729	Q12906	ILF3
	KTIDYIQFL	C1502	0.0057	Q9UH92	MLX	DALDHYKTV	B5101	0.0071	Q27J81	INF2	ESASQIQSSAQR	A6801	1.3408	Q13751	LAMB3	IQNPQILKV	C1502	0.3375	P50851	LRBA	VYVKDLSSF	A2402	0.012	O15066	KIF3B	DTFWKGTTR	A6801	0.0268	Q13418	ILK
	VWSDVTPLTF	A2402	0.0164	P24347	MMP11	EYISTVKTL	A2402	0.1535	Q8WYH8	ING5	QVEDVVGNLR	A6801	0.3444	Q13751	LAMB3	ESIDPQFTIR	A6801	0.0335	Q9Y2L9	LRCH1	DTIDEGKSNR	A6801	0.329	P33176	KIF5B	DVISVEKTVKR	A6801	0.7004	Q9H0C8	ILKAP
	NVIEQYIGR	A6801	0.027	Q6ZRQ5	MMS22L	ETVGTGImGR	A6801	0.049	P32019	INPP5B	RNRRPGASI	B0702	1.5257	Q13751	LAMB3	NTVKNVVTK	A6801	0.0359	Q5T3J3	LRIF1	HPRVPSLTTV	B0702	0.0528	Q9BW19	KIFC1	DALRQTASV	B5101	0.0395	Q16891	IMMT
	IFKPPDPDNTF	A2402	0.1641	Q96BY2	MOAP1	YTSPDFLYI	C1502	0.009	O15503	INSIG1	RSFNGLLTm	C1502	0.008	Q13751	LAMB3	STIDPSGTRSK	A6801	0.6233	Q5T3J3	LRIF1	DTFSQGTQTR	A6801	0.0798	Q96J84	KIRREL1	TVVGENGSVLR	A6801	0.3334	Q9NQS7	INCENP
	VYLDHAGATLF	A2402	0.0177	Q96EN8	MOCOS	ATVVTQLLV	C1502	0.4771	Q9Y5U4	INSIG2	SSADPSGAFR	A6801	0.0789	Q13751	LAMB3	DTTSYLIGR	A6801	0.0768	Q07954	LRP1	VYAFNLDTF	A2402	0.0066	Q8TBB5	KLHDC4	DALDHYKTV	B5101	0.0071	Q27J81	INF2
	APPEYHRKAV	B0702	0.5616	Q9UBU8	MORF4L1	DVARLVVER	A6801	0.0199	Q8N201	INTS1	EVFNDPKVLK	A6801	0.0174	P11047	LAMC1	SVAQESAGSQR	A6801	0.8115	Q86VZ4	LRP11	EASPGVLLR	A6801	0.0198	Q5VTJ3	KLHDC7A	EYISTVKTL	A2402	0.1535	Q8WYH8	ING5
	EVAPPEYHR	A6801	0.0047	Q9UBU8	MORF4L1	EQPETYYKW	A2402	0.4986	Q8N201	INTS1	RYFIAPAKF	A2402	0.008	P11047	LAMC1	EVINVDGTKR	A6801	0.0778	O75197	LRP5	EIFVTGGSLR	A6801	0.1594	Q5VTJ3	KLHDC7A	DVVTGYLALR	A6801	0.3105	Q6PI98	INO80C
	EVAPPEYHRK	A6801	0.0561	Q9UBU8	MORF4L1	SSSPRPVAL	C1502	0.0234	Q8N201	INTS1	GYIDNVTLI	A2402	0.0308	Q13753	LAMC2	YSSNIPATAR	A6801	0.1218	O75197	LRP5	EVVTSMGTQR	A6801	0.2158	Q53G59	KLHL12	YYRPPEGTY	A2402	0.8504	O15327	INPP4B
	STSETPQPPR	A6801	0.4805	Q9UBU8	MORF4L1	TATmHILVV	B5101	0.1691	Q8N201	INTS1	VYFVAPAKF	A2402	0.0044	Q13753	LAMC2	EIVDVPVEK	A6801	0.0069	Q8TCA0	LRRC20	SYNGKLYVF	A2402	0.0067	Q96M94	KLHL15	EQPETYYKW	A2402	0.4986	Q8N201	INTS1
	TSETPQPPR	A6801	1.0873	Q9UBU8	MORF4L1	AYTPFHAVL	A2402	0.101	Q96SY0	INTS14	ETVGFGmLK	A6801	0.0081	Q9Y2Q5	LAMTOR2	EIQLTEQLR	A6801	0.478	Q96QE4	LRRC37B	EAVRLPFVRR	A6801	0.3917	Q9UJP4	KLHL21	DVARLVVER	A6801	0.0199	Q8N201	INTS1
	STSEAPQPPR	A6801	0.4385	Q15014	MORF4L2	TVIFVASQK	A6801	0.0245	Q9NVH2	INTS7	NTFFAKNGYR	A6801	0.069	Q71RC2	LARP4	DVAAQQSLR	A6801	0.0812	Q15345	LRRC41	FSYTGRVAV	C1502	0.0294	Q9UJP4	KLHL21	NAFQYVNSI	B5101	0.0055	Q9NVR2	INTS10
	TSEAPQPPR	A6801	0.842	Q15014	MORF4L2	DVYTDQVIKR	A6801	0.0903	Q75QN2	INTS8	mVADTPENLR	A6801	0.0291	Q14847	LASP1	RYLVISEKL	A2402	0.0883	Q9Y546	LRRC42	EIVGNLPSAmR	A6801	0.8066	Q8NBE8	KLHL23	AYTPFHAVL	A2402	0.101	Q96SY0	INTS14
	EVAQLIQGGR	A6801	0.4364	Q9Y5U8	MPC1	ETIKDGVSR	A6801	0.0145	Q8NFU5	IPMK	PAAPVSIQR	A6801	0.247	Q14847	LASP1	ATAPPHVTV	C1502	0.0045	Q8N1G4	LRRC47	VYVDFEGINF	A2402	0.0196	Q9UMN6	KMT2B	KLPEKTQTF	A2402	0.0833	Q96SY0	INTS14
	VQPRNWLLF	A2402	0.1499	Q9Y5U8	MPC1	EYNNNFHVL	A2402	0.0901	Q8NFU5	IPMK	NVVPAGTVNR	A6801	0.0379	O95835	LATS1	VYVEKISFL	A2402	0.0192	Q6NSJ5	LRRC8E	DSIDIDISSRRR	A6801	0.9149	Q4FZB7	KMT5B	TVIFVASQK	A6801	0.0245	Q9NVH2	INTS7
	NVPAVVVGR	A6801	0.0169	O75352	MPDU1	SASTVVLQV	C1502	0.1487	Q9UI26	IPO11	TPQSSGRSSL	B0702	0.0296	Q86VQ0	LCA5	FVFSEGSEASGR	A6801	0.8075	Q9UFC0	LRWD1	VYVDDIYVI	A2402	0.0114	Q8NG31	KNL1	DVYTDQVIKR	A6801	0.0903	Q75QN2	INTS8
	GTIGKKFAR	A6801	0.1731	Q99547	MPHOSPH6	YTLQDDILSF	A2402	1.4417	O94829	IPO13	FYISPRITF	A2402	0.0123	P06239	LCK	RSIDQFANL	C1502	0.0227	O15116	LSM1	DSVSVLVLR	A6801	0.0246	P50748	KNTC1	EYNNNFHVL	A2402	0.0901	Q8NFU5	IPMK
	NAFLEKKTV	B5101	0.0684	Q99549	MPHOSPH8	DIATLADQR	A6801	0.2616	O95373	IPO7	TAGSFSLSVR	A6801	0.8194	P06239	LCK	EGSALSHVR	A6801	0.7368	Q3MHD2	LSM12	EVISTPGVVAR	A6801	0.2031	P52294	KPNA1	ETIKDGVSR	A6801	0.0145	Q8NFU5	IPMK
	ETSDTPImR	A6801	0.0065	Q99550	MPHOSPH9	EYmLQNHVF	A2402	0.0469	O95373	IPO7	IPAPPLSKV	B5101	0.0072	P80188	LCN2	EVFEYIIFR	A6801	0.0047	Q8ND56	LSM14A	ELPIVTPALR	A6801	0.6214	P52292	KPNA2	VFTEVGEGVTF	A2402	0.2048	Q9UI26	IPO11
	EVAGRDYHFVSR	A6801	0.788	Q8N3R9	MPP5	KYLEmIYSm	A2402	0.0346	O95373	IPO7	DTIDERTINKK	A6801	0.5019	P13796	LCP1	EIYEYIIFR	A6801	0.0084	Q9BX40	LSM14B	AYEIIDQFF	A2402	0.0525	O00629	KPNA4	YTLQDDILSF	A2402	1.4417	O94829	IPO13
	TSIDSVRQV	C1502	0.1484	Q8N3R9	MPP5	TAIDILTTVVR	A6801	0.3469	Q96P70	IPO9	TANSKIVVV	C1502	0.1369	P07195	LDHB	ETYEEIYKSTK	A6801	0.392	P62310	LSM3	TTGESVITR	A6801	0.053	O60684	KPNA6	EYmLQNHVF	A2402	0.0469	O95373	IPO7
	DAIRILGI	B5101	0.0597	Q9NZW5	MPP6	KYIEGVSDF	A2402	0.0105	Q9Y573	IPP	SVADTKGVKR	A6801	0.0612	P01130	LDLR	VSNPYHVVI	C1502	0.0254	Q86X29	LSR	DTAAWTVGR	A6801	0.0207	Q14974	KPNB1	TAIDILTTVVR	A6801	0.3469	Q96P70	IPO9
	KSSTRAVLL	C1502	0.1597	O60487	MPZL2	YVITDLTQLR	A6801	0.1069	O43187	IRAK2	YPYVGILHV	B5101	0.0023	Q8NC56	LEMD2	SYNEHWNYL	A2402	0.0239	P36941	LTBR	KPFLGIGL	B0702	0.1572	Q14974	KPNB1	KYIEGVSDF	A2402	0.0105	Q9Y573	IPP
	DVFSSSGSLGK	A6801	0.8114	Q9NV56	MRGBP	TYLKAVKLF	A2402	0.0067	P48200	IREB2	PFAVTTQSF	A2402	0.1028	Q96PV6	LENG8	STNSNAYTQR	A6801	0.1977	Q86V48	LUZP1	RYALQLQQI	A2402	0.0527	P13646	KRT13	EVVGNmAVSR	A6801	0.11	Q9Y573	IPP
	GYLADPAKF	A2402	0.0373	Q9P015	MRPL15	TPVRLPSI	B5101	0.1016	P10914	IRF1	VYANGQHLF	A2402	0.0026	P56470	LGALS4	SAAELTYLK	A6801	0.0184	O60449	LY75	EVFTSSSSSSSR	A6801	0.5421	P08779	KRT16	RYLDELmKL	A2402	0.0291	P46940	IQGAP1
	SVAAAISHGR	A6801	0.071	Q9NRX2	MRPL17	STAQPPTQHR	A6801	0.1102	Q8IU81	IRF2BP1	TPmGPGRTV	B0702	0.0215	O00214	LGALS8	YSNFHPLLV	C1502	0.013	O60449	LY75	ETNDTKVLRH	A6801	1.1961	P05783	KRT18	KYQDILNEI	A2402	0.0174	Q13576	IQGAP2
	EAVAPEFTNR	A6801	0.1007	Q9H0U6	MRPL18	ISNSHPLSL	C1502	0.0094	Q14653	IRF3	EAVKGIGSGK	A6801	0.3087	Q99538	LGMN	SVSSLISGR	A6801	0.0303	Q9BRK4	LZTS2	LTVEVDAPK	A6801	0.1053	P05783	KRT18	YVITDLTQLR	A6801	0.1069	O43187	IRAK2
	DPYASGKI	B5101	0.0582	P49406	MRPL19	APRLQSEVAEL	B0702	0.1395	P53990	IST1	KYPDIISRI	A2402	0.0127	P18858	LIG1	KSNGKETVV	C1502	0.4421	P20645	M6PR	QTIQKTTTR	A6801	0.05	P05783	KRT18	TYLKAVKLF	A2402	0.0067	P48200	IREB2
	DIALVAGGSR	A6801	1.4847	Q5T653	MRPL2	DAYFVKVI	B5101	0.0083	Q8TB96	ITFG1	ESVGGRVAER	A6801	0.1362	Q9UHB6	LIMA1	NYmPGQLTI	A2402	0.0165	Q6ZN28	MACC1	RAQIFANTV	C1502	0.1941	P05783	KRT18	STAQPPTQHR	A6801	0.1102	Q8IU81	IRF2BP1
	DTILNSNHIGR	A6801	0.8627	Q5T653	MRPL2	QYGGDLTNTF	A2402	0.0348	P17301	ITGA2	SVGGRVAER	A6801	0.2291	Q9UHB6	LIMA1	EAISLLNSER	A6801	0.2636	Q9UPN3	MACF1	RYALQmEQL	A2402	0.1171	P05783	KRT18	ISNSHPLSL	C1502	0.0094	Q14653	IRF3
	ETVGSIFSR	A6801	0.0044	Q9Y3D9	MRPS23	TYNPEIYVI	A2402	0.0085	P17301	ITGA2	EAAVQPHSR	A6801	0.1322	Q9UPQ0	LIMCH1	EVYPVGIFQK	A6801	0.0106	Q9UI95	MAD2L2	SGSRISVSR	A6801	0.923	P05783	KRT18	RTIELGLEV	C1502	0.0065	Q9NPH2	ISYNA1
	QYGIFPDNF	A2402	0.0275	Q92552	MRPS27	DSVTIFRSR	A6801	0.2041	P23229	ITGA6	NSFLELSGR	A6801	0.1311	Q05469	LIPE	TTSVITIVK	A6801	0.0632	O60675	MAFK	SVYAGAGGSGSR	A6801	0.8787	P05783	KRT18	DAYFVKVI	B5101	0.0083	Q8TB96	ITFG1
	ASASRVVQV	C1502	0.0515	P82909	MRPS36	SVEIQEPSSR	A6801	0.4598	P23229	ITGA6	VYVQHPITF	A2402	0.0029	Q99732	LITAF	NANDLANSR	A6801	0.0718	Q9Y5V3	MAGED1	EAANGELEVK	A6801	0.7918	P08727	KRT19	QYGGDLTNTF	A2402	0.0348	P17301	ITGA2
	EVVVAFPAAR	A6801	0.1862	Q969V6	MRTFA	KYDPNVYSI	A2402	0.0143	P06756	ITGAV	SVFNEHPSRR	A6801	0.0906	Q8IVB5	LIX1L	HVADTKVNTK	A6801	0.0747	Q9UNF1	MAGED2	RTEELNREV	C1502	0.2958	P08727	KRT19	VVNSLDLRV	C1502	0.2712	P17301	ITGA2
	SAAEVGFVR	A6801	0.0235	P43246	MSH2	EVFNELVGK	A6801	0.0125	P05556	ITGB1	KYGQGFYLI	A2402	0.0091	Q6P1M3	LLGL2	TSESGAGLTR	A6801	0.6271	Q9UNF1	MAGED2	SSFGGLGGGSVR	A6801	1.0191	P08727	KRT19	TYNPEIYVI	A2402	0.0085	P17301	ITGA2
	SAVDGQRQV	C1502	0.411	P43246	MSH2	EVFNELVGKQ	A6801	1.5137	P05556	ITGB1	SVAHFGSRR	A6801	0.0324	Q6P1M3	LLGL2	GVDYIFITV	C1502	0.438	Q86UL8	MAGI2	EAASPATVQSR	A6801	0.7366	Q9C075	KRT23	KWLLYPTEI	A2402	0.2166	P26006	ITGA3
	IYFEYSHAF	A2402	0.0027	P20585	MSH3	EVFNELVGKQR	A6801	0.4597	P05556	ITGB1	VSNIPLKL	C1502	1.6741	Q6P1M3	LLGL2	DVPSASAQR	A6801	0.1861	Q9H0U3	MAGT1	GYGGGFGGGF	A2402	0.6385	P12035	KRT3	SVEIQEPSSR	A6801	0.4598	P23229	ITGA6
	EIPENFTTR	A6801	0.1554	P52701	MSH6	SLTNKGEVF	A2402	1.7914	P05556	ITGB1	KYQEEFEHF	A2402	0.0039	P49257	LMAN1	EAATSDmDIGK	A6801	1.4821	Q9H0U3	MAGT1	DAAYmSKV	B5101	0.2534	P08729	KRT7	DSVTIFRSR	A6801	0.2041	P23229	ITGA6
	HYPPVQVLF	A2402	0.0048	P52701	MSH6	TVVNPKYEGK	A6801	0.2831	P05556	ITGB1	AVVGAVVFQKR	A6801	1.0015	Q12907	LMAN2	RTDVNIRVI	C1502	0.0837	Q9H0U3	MAGT1	DIFEAQIAGLR	A6801	0.933	P08729	KRT7	KYDPNVYSI	A2402	0.0143	P06756	ITGAV
	ETIDVHSGY	A6801	0.0211	Q15800	MSMO1	NSFDPSKITR	A6801	0.0226	Q13352	ITGB3BP	YPFHKQPPTYV	B5101	0.1489	Q9BU23	LMF2	EVIGIGGFGK	A6801	0.0609	Q16584	MAP3K11	EIDNIKNQR	A6801	0.1718	P08729	KRT7	EVFNELVGK	A6801	0.0125	P05556	ITGB1
	NYASTFTWW	A2402	0.0586	Q15800	MSMO1	NSFDPSKITRK	A6801	0.5944	Q13352	ITGB3BP	EAALGEAKK	A6801	0.1805	P02545	LMNA	EYmKVQTEI	A2402	0.116	O43318	MAP3K7	VFTSRSAAF	A2402	0.2084	P08729	KRT7	EVFNELVGKQR	A6801	0.4597	P05556	ITGB1
	ELIQDITQR	A6801	0.1515	P26038	MSN	DYTIGFGKF	A2402	0.2271	P16144	ITGB4	SASSVTVTR	A6801	0.0126	P02545	LMNA	KPSSTTPRL	B0702	0.0359	P27816	MAP4	WYQTKFETL	A2402	0.1182	P08729	KRT7	TVVNPKYEGK	A6801	0.2831	P05556	ITGB1
	ETIHADSVAKR	A6801	0.2051	Q9NZV6	MSRB1	EQPEFSVSR	A6801	0.6549	P16144	ITGB4	SSASSVTVTR	A6801	0.0919	P02545	LMNA	RPEEGRPVV	B0702	0.0294	P27816	MAP4	EAAIADAEQR	A6801	0.5176	P05787	KRT8	EVFNELVGKQ	A6801	1.5137	P05556	ITGB1
	ASVPLSLQV	C1502	0.0554	Q04912	MST1R	ETQIDTTLR	A6801	0.0735	P16144	ITGB4	ELFHQQGTPR	A6801	1.1769	P20700	LMNB1	DAAAAVTTSYR	A6801	0.809	Q9H9H5	MAP6D1	EVDPNIQAVR	A6801	0.1623	P05787	KRT8	NSFDPSKITR	A6801	0.0226	Q13352	ITGB3BP
	NYLLYVSNF	A2402	0.0379	Q04912	MST1R	HVTQEFVSR	A6801	0.1	P16144	ITGB4	VYIDKVRSL	A2402	0.0398	P20700	LMNB1	DPPPVLRV	B5101	0.0884	Q14244	MAP7	TSSSRAVVV	C1502	0.7092	P05787	KRT8	NSFDPSKITRK	A6801	0.5944	Q13352	ITGB3BP
	ESASAGATLR	A6801	0.1524	P35548	MSX2	YYEKLHTYF	A2402	0.0198	P16144	ITGB4	EIYTGTSVAR	A6801	0.0799	Q8IWU2	LMTK2	SAYDNVNKV	B5101	0.0232	P28482	MAPK1	TVVSAVQSR	A6801	0.0235	Q6KB66	KRT80	DYTIGFGKF	A2402	0.2271	P16144	ITGB4
	KYLSVQGQLF	A2402	0.0204	Q9NZJ7	MTCH1	HTVDFTFNKF	A6801	0.9034	P18084	ITGB5	ASLFSGRLV	C1502	0.7349	Q86WA8	LONP2	TYTSYLDKF	A2402	0.019	Q16659	MAPK6	YYINKISSTL	A2402	0.1283	Q8N6L1	KRTCAP2	YYEKLHTYF	A2402	0.0198	P16144	ITGB4
	LYLPSFFTY	A2402	0.1131	Q9NZJ7	MTCH1	ETAKIHIHRN	A6801	0.8164	P26012	ITGB8	DVAmTGEITLR	A6801	0.9374	Q86WA8	LONP2	VPYGEFKSV	B5101	0.0049	Q13164	MAPK7	AYGSLFNTI	A2402	0.0187	Q6YP21	KYAT3	EQPEFSVSR	A6801	0.6549	P16144	ITGB4
	AYLVNTYAL	A2402	0.1011	Q9Y6C9	MTCH2	RYLPQTYVV	A2402	0.0407	O43736	ITM2A	SVPAVAKLR	A6801	0.1314	Q86WA8	LONP2	TVNEIVLKV	C1502	0.0512	Q9BPZ7	MAPKAP1	EVVDKSQVSR	A6801	0.0568	Q969R5	L3MBTL2	DSPESRLTV	B5101	0.3301	P16144	ITGB4
	SSFDHVIKETTR	A6801	0.4448	Q9Y6C9	MTCH2	ETIKGIQKR	A6801	0.0174	Q9Y287	ITM2B	ETSQAFAKK	A6801	0.0187	Q92604	LPGAT1	DVYENLYAGR	A6801	0.1501	P49137	MAPKAPK2	VPYLFKKV	B5101	0.0491	Q969R5	L3MBTL2	HTVDFTFNKF	A6801	0.9034	P18084	ITGB5
	EVNDPSLTIK	A6801	0.1473	P00403	MT-CO2	TYLPQSYLI	A2402	0.0067	Q9Y287	ITM2B	DGLRDLPSI	B5101	0.3388	Q14693	LPIN1	VYANGIRNI	A2402	0.0374	O60337	MARCH6	KYLEETNSL	A2402	0.053	Q96JM7	L3MBTL3	VQNNVLLIF	A2402	0.6766	P18564	ITGB6
	EYFESPFTI	A2402	0.0173	P00414	MT-CO3	TYLPQTYII	A2402	0.0101	Q9NQX7	ITM2C	ETPSSSSVVKK	A6801	1.2473	Q14693	LPIN1	EAPIISNSER	A6801	0.4984	Q9H992	MARCH7	DVIKTEGATLR	A6801	0.8416	Q53H82	LACTB2	RYLPQTYVV	A2402	0.0407	O43736	ITM2A
	EVPSPEAGR	A6801	0.1172	Q9UDX5	MTFP1	KYSPFVVSF	A2402	0.0036	Q96DU7	ITPKC	SSSSVVKKR	A6801	0.1988	Q14693	LPIN1	EYAKTFGYTF	A2402	0.0289	Q9Y4F3	MARF1	TVmELVKIIYK	A6801	1.0908	Q53H82	LACTB2	ETIKGIQKR	A6801	0.0174	Q9Y287	ITM2B
	YANEVGEAFR	A6801	0.0825	Q9UDX5	MTFP1	HTSQIEIVR	A6801	0.0294	Q14573	ITPR3	SVSTQQPPK	A6801	0.891	Q93052	LPP	SYPSAFSKL	A2402	0.0325	Q9Y4F3	MARF1	FVAPVGVASKR	A6801	0.2717	O00515	LAD1	TYLPQSYLI	A2402	0.0067	Q9Y287	ITM2B
	AVIDVGINR	A6801	0.0088	P13995	MTHFD2	KYGSVIQLL	A2402	0.011	Q14573	ITPR3	VSTPVTGHKR	A6801	0.7351	Q93052	LPP	DALRSILTI	B5101	0.0065	P56192	MARS	LPPVTLQV	B5101	0.0258	O00515	LAD1	TYLPQTYII	A2402	0.0101	Q9NQX7	ITM2C
	LYIPIFSTF	A2402	0.0027	Q9C0I1	MTMR12	SIAALFTKR	A6801	0.0741	Q14573	ITPR3	IQNPQILKV	C1502	0.3375	P50851	LRBA	NYTLVSHLI	A2402	0.0831	P56192	MARS	EVIDTNLTTLR	A6801	0.1418	Q16787	LAMA3	GTSGLILKR	A6801	0.1574	P23677	ITPKA
	GSYPQELIV	C1502	0.1538	Q13615	MTMR3	YSIRPLIV	C1502	1.6284	Q14573	ITPR3	ESIDPQFTIR	A6801	0.0335	Q9Y2L9	LRCH1	PYVNNVPHL	A2402	0.0747	P56192	MARS	FAVDmQTTSSR	A6801	0.8379	Q16787	LAMA3	KYSPFVVSF	A2402	0.0036	Q96DU7	ITPKC
	NYSNIRFQF	A2402	0.015	Q9Y217	MTMR6	ETLKHSGIGR	A6801	0.3082	Q96ST2	IWS1	DSATGLTATR	A6801	0.2057	Q9BTN0	LRFN3	YSRTPGQVL	C1502	0.1463	Q96GX5	MASTL	GYFGNPQKF	A2402	0.011	Q16787	LAMA3	IYDLLFFF	A2402	0.2854	Q14643	ITPR1
	RYSEYAEEF	A2402	0.0067	Q9Y217	MTMR6	KYLATLETL	A2402	0.0471	P23458	JAK1	NTVKNVVTK	A6801	0.0359	Q5T3J3	LRIF1	DALKEKVI	B5101	0.183	P31153	MAT2A	SYSPLLREF	A2402	0.0106	O15230	LAMA5	KYGSVIQLL	A2402	0.011	Q14573	ITPR3
	EYAAGPFALF	A2402	0.0189	P03886	MT-ND1	VYPLYTIVF	A2402	0.0091	Q9P055	JKAMP	STIDPSGTRSK	A6801	0.6233	Q5T3J3	LRIF1	KYLDEDTIYHL	A2402	0.2548	P31153	MAT2A	TTHVPTLGR	A6801	0.0398	O15230	LAMA5	YSIRPLIV	C1502	1.6284	Q14573	ITPR3
	DVFEGSIIR	A6801	0.0149	P42285	MTREX	SSYGEHPKRR	A6801	0.7632	Q6NYC1	JMJD6	DTTSYLIGR	A6801	0.0768	Q07954	LRP1	DAFNLPSSHLR	A6801	0.5811	Q9NZL9	MAT2B	DAILARTV	B5101	0.019	P55268	LAMB2	HTSQIEIVR	A6801	0.0294	Q14573	ITPR3
	EYPFILDAF	A2402	0.0848	P42285	MTREX	DTYPALPPSAR	A6801	0.209	Q96S16	JMJD8	SVAQESAGSQR	A6801	0.8115	Q86VZ4	LRP11	ILGPPPPSF	A2402	0.2245	P43243	MATR3	QTVKALAER	A6801	0.0346	P55268	LAMB2	SIAALFTKR	A6801	0.0741	Q14573	ITPR3
	TYNmVLNLL	A2402	0.0616	P42285	MTREX	DSYTATGYGR	A6801	0.1747	P17275	JUNB	EVINVDGTKR	A6801	0.0778	O75197	LRP5	KINEAFIEm	C1502	0.0458	P43243	MATR3	ESASQIQSSAQR	A6801	1.3408	Q13751	LAMB3	HYILNGNKF	A2402	0.033	P26440	IVD
	VYTWATGATF	A2402	0.0299	P42285	MTREX	KNNPKFLAI	C1502	0.9961	P14923	JUP	YSSNIPATAR	A6801	0.1218	O75197	LRP5	EYTRALFLL	A2402	0.2071	Q9Y6X3	MAU2	mPAGmLIER	A6801	0.5867	Q13751	LAMB3	ETLKHSGIGR	A6801	0.3082	Q96ST2	IWS1
	NYVEVTRKW	A2402	0.1017	Q13505	MTX1	NTSDLDTAR	A6801	0.021	P14923	JUP	EIVDVPVEK	A6801	0.0069	Q8TCA0	LRRC20	VLPGHFNTF	A2402	0.0195	Q68D91	MBLAC2	QVEDVVGNLR	A6801	0.3444	Q13751	LAMB3	KYLATLETL	A2402	0.0471	P23458	JAK1
	ESAAPTLSR	A6801	0.0152	P98088	MUC5AC	RLNTIPLFV	C1502	0.1439	P14923	JUP	DVAAQQSLR	A6801	0.0812	Q15345	LRRC41	EVQDLHLAQR	A6801	0.2063	Q96N66	MBOAT7	RPAEKLVTSm	B0702	0.0276	Q13751	LAMB3	VYPLYTIVF	A2402	0.0091	Q9P055	JKAMP
	KTSTSHVSV	C1502	0.1199	P98088	MUC5AC	SSLLLATQV	C1502	0.6774	P14923	JUP	RYLVISEKL	A2402	0.0883	Q9Y546	LRRC42	DTGILDSIGR	A6801	0.3978	P02686	MBP	RSFNGLLTm	C1502	0.008	Q13751	LAMB3	SSYGEHPKRR	A6801	0.7632	Q6NYC1	JMJD6
	STQDSFRVV	C1502	0.2396	P98088	MUC5AC	SSVENIQRV	C1502	0.1688	P14923	JUP	ATAPPHVTV	C1502	0.0045	Q8N1G4	LRRC47	ETAFQGmLR	A6801	0.0182	Q07820	MCL1	SSADPSGAFR	A6801	0.0789	Q13751	LAMB3	DTYPALPPSAR	A6801	0.209	Q96S16	JMJD8
	STSHVSVSK	A6801	0.0407	P98088	MUC5AC	YSSVENIQR	A6801	0.1613	P14923	JUP	VYVEKISFL	A2402	0.0192	Q6NSJ5	LRRC8E	EVPDVTATPAR	A6801	0.3648	Q07820	MCL1	EVFNDPKVLK	A6801	0.0174	P11047	LAMC1	TTFKGVDPNSR	A6801	0.3375	Q9UK76	JPT1
	TTHSQPVTR	A6801	0.0233	P98088	MUC5AC	EVADPTAHR	A6801	0.0046	Q63ZY3	KANK2	YYPPSQYLL	A2402	0.0099	Q6UWE0	LRSAM1	AAANPVYGR	A6801	0.0322	P25205	MCM3	GYIDNVTLI	A2402	0.0308	Q13753	LAMC2	DSYTATGYGR	A6801	0.1747	P17275	JUNB
	VYGDGHYLTF	A2402	0.0038	P98088	MUC5AC	KYLDNPNAL	A2402	0.0841	Q63ZY3	KANK2	FVFSEGSEASGR	A6801	0.8075	Q9UFC0	LRWD1	EAHAQSIGmNR	A6801	1.3266	P25205	MCM3	VYFVAPAKF	A2402	0.0044	Q13753	LAMC2	KNNPKFLAI	C1502	0.9961	P14923	JUP
	NYEETFPHI	A2402	0.1606	Q6W4X9	MUC6	STAAGAPAQR	A6801	0.0765	Q63ZY3	KANK2	RSIDQFANL	C1502	0.0227	O15116	LSM1	YTSGTFRTV	C1502	0.0594	P25205	MCM3	APGSARRPL	B0702	0.0156	P11279	LAMP1	ATIGLIRNL	C1502	0.1012	P14923	JUP
	TTITPNPTSTR	A6801	0.2046	Q6W4X9	MUC6	TASGIANLR	A6801	0.0099	Q7Z3B3	KANSL1	EGSALSHVR	A6801	0.7368	Q3MHD2	LSM12	DVFKSNKEVGR	A6801	0.6144	O60318	MCM3AP	ETVGFGmLK	A6801	0.0081	Q9Y2Q5	LAMTOR2	EVADPTAHR	A6801	0.0046	Q63ZY3	KANK2
	TLIDLPGITR	A6801	0.1535	P20591	MX1	ETARLEERR	A6801	0.1228	Q92830	KAT2A	EVFEYIIFR	A6801	0.0047	Q8ND56	LSM14A	SILEHQIQV	C1502	0.1882	P33991	MCM4	DVNNIGKYR	A6801	0.1259	P28838	LAP3	KYLDNPNAL	A2402	0.0841	Q63ZY3	KANK2
	DSIGSTVSSER	A6801	0.6834	Q05195	MXD1	HSAEVIQSR	A6801	0.0083	Q9H7Z6	KAT8	EIYEYIIFR	A6801	0.0084	Q9BX40	LSM14B	EAAEKLKNR	A6801	0.3312	P33992	MCM5	NTFFAKNGYR	A6801	0.069	Q71RC2	LARP4	AYLDALQTL	A2402	0.0169	Q9P2N6	KANSL3
	ATVPGLLKV	C1502	0.0132	Q96S97	MYADM	VYNPVRAEW	A2402	0.0164	Q86V97	KBTBD6	ETYEEIYKSTK	A6801	0.392	P62310	LSM3	EVTDYAIAR	A6801	0.017	Q14566	MCM6	AYNDNWFITF	A2402	0.007	Q92615	LARP4B	EIIKKLIER	A6801	0.0592	Q92830	KAT2A
	IYPTTYVQF	A2402	0.0027	Q96S97	MYADM	VYKDSIYYI	A2402	0.0078	Q8NFY9	KBTBD8	VSNPYHVVI	C1502	0.0254	Q86X29	LSR	TGIFLPILR	A6801	0.3804	P33993	MCM7	mVADTPENLR	A6801	0.0291	Q14847	LASP1	SALEKFFYF	A2402	0.2627	Q92830	KAT2A
	VLPIPFPSF	A2402	0.0565	Q96S97	MYADM	EQPSLTTSR	A6801	1.1412	Q9UK17	KCND3	SYNEHWNYL	A2402	0.0239	P36941	LTBR	DPFAGRNV	B5101	0.09	Q9NXL9	MCM9	PAAPVSIQR	A6801	0.247	Q14847	LASP1	ETARLEERR	A6801	0.1228	Q92830	KAT2A
	KATAYILSV	C1502	0.0438	P01106	MYC	NFDKTVPEF	A2402	0.2198	O60928	KCNJ13	STNSNAYTQR	A6801	0.1977	Q86V48	LUZP1	DPFAGRNVI	B5101	0.0223	Q9NXL9	MCM9	NVVPAGTVNR	A6801	0.0379	O95835	LATS1	VYNPVRAEW	A2402	0.0164	Q86V97	KBTBD6
	EVFSIAGTVKR	A6801	0.1121	Q9P2K5	MYEF2	KYVADFSQF	A2402	0.0094	Q99712	KCNJ15	SAAELTYLK	A6801	0.0184	O60449	LY75	DVSLPFVSR	A6801	0.0507	Q14676	MDC1	TPQSSGRSSL	B0702	0.0296	Q86VQ0	LCA5	NFDKTVPEF	A2402	0.2198	O60928	KCNJ13
	KYLYVDKNF	A2402	0.0622	P35579	MYH9	ESFESSPHSR	A6801	0.0683	O95279	KCNK5	YSNFHPLLV	C1502	0.013	O60449	LY75	TYFSTPLLL	A2402	0.0164	P40926	MDH2	FYISPRITF	A2402	0.0123	P06239	LCK	TYNDLIKQI	A2402	0.1029	O95279	KCNK5
	DYVEGLRVF	A2402	0.1202	P60660	MYL6	EVHKAIKKR	A6801	0.2641	O95279	KCNK5	IPYPRPIHL	B5101	0.0044	O43325	LYRM1	FVGEGESKR	A6801	0.2866	Q9NU22	MDN1	IPAPPLSKV	B5101	0.0072	P80188	LCN2	ESFESSPHSR	A6801	0.0683	O95279	KCNK5
	DVVEQIYKR	A6801	0.0468	Q9HD67	MYO10	EVSQTLRSK	A6801	0.166	O95279	KCNK5	SVSSLISGR	A6801	0.0303	Q9BRK4	LZTS2	ESGSSIAEK	A6801	0.3073	Q15648	MED1	SYNVTSVLF	A2402	0.0097	P80188	LCN2	NYIEGLYYSF	A2402	0.0142	O95279	KCNK5
	TSFLEGTLR	A6801	0.0671	Q9HD67	MYO10	TYNDLIKQI	A2402	0.1029	O95279	KCNK5	KSNGKETVV	C1502	0.4421	P20645	M6PR	TAGFTIGR	A6801	1.2323	Q93074	MED12	HSSPVDLKI	C1502	0.1515	Q96JN0	LCOR	EVHKAIKKR	A6801	0.2641	O95279	KCNK5
	TYNSSGAYRF	A2402	0.0421	Q9HD67	MYO10	SAVPAAATR	A6801	0.0342	Q9H3F6	KCTD10	NYmPGQLTI	A2402	0.0165	Q6ZN28	MACC1	TTQQADIPR	A6801	0.1738	O60244	MED14	DTIDERTINKK	A6801	0.5019	P13796	LCP1	IYYIDmQKF	A2402	0.0086	Q9Y597	KCTD3
	ISNPIPIKV	C1502	0.0048	Q92614	MYO18A	SSAVPAAATR	A6801	0.1823	Q9H3F6	KCTD10	TTAQLQVQK	A6801	0.0311	Q9UPN3	MACF1	DANPFLQSV	B5101	0.0084	Q96RN5	MED15	ETIKSLLIRR	A6801	0.1479	Q9H6V9	LDAH	VYGTLSDLL	A2402	0.1179	Q7L273	KCTD9
	HAAATVIKR	A6801	0.0135	Q96H55	MYO19	EAAPPAGAGGR	A6801	1.172	Q8N5Z5	KCTD17	FRFEYLWPFWLF	A2402	1.5656	Q8N5G2	MACO1	EVIAYILER	A6801	0.0089	Q9ULK4	MED23	TANSKIVVV	C1502	0.1369	P07195	LDHB	RYLDLFTSF	A2402	0.0041	P33947	KDELR2
	DAANFRTV	B5101	0.0406	O43795	MYO1B	VVNPQIFTA	C1502	0.3311	Q7Z5Y7	KCTD20	EVYPVGIFQK	A6801	0.0106	Q9UI95	MAD2L2	HTVNmRDPLNR	A6801	1.1207	O75448	MED24	VPNNKITVV	B5101	0.0317	P07195	LDHB	TYDGNHDTF	A2402	0.0441	P33947	KDELR2
	FSSDHLIEm	C1502	0.031	O43795	MYO1B	EIVQLNVGGTR	A6801	1.7608	Q9Y597	KCTD3	ETGDAHIIGR	A6801	0.2102	Q9H063	MAF1	RSIPTmLSV	C1502	0.0056	O75448	MED24	SVADTKGVKR	A6801	0.0612	P01130	LDLR	VSLGQALEV	C1502	0.2086	O60341	KDM1A
	KYMDVQFDF	A2402	0.0067	O00159	MYO1C	IYYIDmQKF	A2402	0.0086	Q9Y597	KCTD3	TTSVITIVK	A6801	0.0632	O60675	MAFK	RTAGPHTQF	C1502	0.072	O75448	MED24	YPYVGILHV	B5101	0.0023	Q8NC56	LEMD2	KYNANFVTF	A2402	0.0034	Q9Y2K7	KDM2A
	NYPQSVPRL	A2402	0.0753	O00159	MYO1C	VYGTLSDLL	A2402	0.1179	Q7L273	KCTD9	NANDLANSR	A6801	0.0718	Q9Y5V3	MAGED1	RTAGPHTQFV	C1502	0.4485	O75448	MED24	VYANGQHLF	A2402	0.0026	P56470	LGALS4	VYTPTDTLVF	A2402	0.0162	Q9Y2K7	KDM2A
	DAAEFRVV	B5101	0.0397	O94832	MYO1D	RYLDLFTSF	A2402	0.0041	P33947	KDELR2	HVADTKVNTK	A6801	0.0747	Q9UNF1	MAGED2	ETVQDIVYR	A6801	0.006	Q96HR3	MED30	TPmGPGRTV	B0702	0.0215	O00214	LGALS8	DAANVmVYV	B5101	0.0449	Q9Y4C1	KDM3A
	EAVKKLIER	A6801	0.081	O94832	MYO1D	RYLDLFTNF	A2402	0.0032	O43731	KDELR3	TSESGAGLTR	A6801	0.6271	Q9UNF1	MAGED2	SVLDYFSER	A6801	0.0256	O75586	MED6	EAVKGIGSGK	A6801	0.3087	Q99538	LGMN	EVVTSEGKTK	A6801	0.9412	Q9H3R0	KDM4C
	IYSPQFSRL	A2402	0.0181	Q8WXR4	MYO3B	ENISDDVIVGR	A6801	1.9001	O60341	KDM1A	GVDYIFITV	C1502	0.438	Q86UL8	MAGI2	TNSDIVETLR	A6801	0.7586	Q06413	MEF2C	KYPDIISRI	A2402	0.0127	P18858	LIG1	ESTNFATVR	A6801	0.1061	Q9H3R0	KDM4C
	EIFGGNADK	A6801	0.0575	Q9NZM1	MYOF	VSLGQALEV	C1502	0.2086	O60341	KDM1A	DVPSASAQR	A6801	0.1861	Q9H0U3	MAGT1	ETIGTGGFAK	A6801	0.0402	Q14680	MELK	ESVGGRVAER	A6801	0.1362	Q9UHB6	LIMA1	DPFAFIHKI	B5101	0.0024	Q9UGL1	KDM5B
	MPPLVIKV	B5101	0.0107	Q9NZM1	MYOF	KYNANFVTF	A2402	0.0034	Q9Y2K7	KDM2A	EAATSDmDIGK	A6801	1.4821	Q9H0U3	MAGT1	SYIDVLPEF	A2402	0.0026	P08581	MET	SVGGRVAER	A6801	0.2291	Q9UHB6	LIMA1	ILNPYNLFL	C1502	0.0339	Q9UGL1	KDM5B
	DTIGYLLTR	A6801	0.0097	Q14CX7	NAA25	VYTPTDTLVF	A2402	0.0162	Q9Y2K7	KDM2A	RTDVNIRVI	C1502	0.0837	Q9H0U3	MAGT1	SYREDPIVY	A2402	0.6686	P08581	MET	DTDDIESPK	A6801	0.3271	Q9UPQ0	LIMCH1	NYLDQIAKF	A2402	0.0088	Q9BY66	KDM5D
	DYVTGLQTL	A2402	0.2069	Q14CX7	NAA25	ESTNFATVR	A6801	0.1061	Q9H3R0	KDM4C	DAPISITL	B5101	0.073	P21397	MAOA	QANGFSVVR	A6801	0.0784	P53582	METAP1	EAAVQPHSR	A6801	0.1322	Q9UPQ0	LIMCH1	EYSRFVNQI	A2402	0.186	Q7Z7F0	KHDC4
	HIVSIEVQR	A6801	0.0247	Q9BRA0	NAA38	DPFAFIHKI	B5101	0.0024	Q9UGL1	KDM5B	EVIGIGGFGK	A6801	0.0609	Q16584	MAP3K11	EAAEAHRQVR	A6801	0.8126	P50579	METAP2	NSFLELSGR	A6801	0.1311	Q05469	LIPE	ENADVPVVR	A6801	0.4243	O75525	KHDRBS3
	SQNQKRLYI	C1502	1.6173	Q9GZZ1	NAA50	EYSRFVNQI	A2402	0.186	Q7Z7F0	KHDC4	EYmKVQTEI	A2402	0.116	O43318	MAP3K7	STEEGKKVLR	A6801	0.8847	Q9UBP6	METTL1	VYVQHPITF	A2402	0.0029	Q99732	LITAF	DAFADAVQR	A6801	0.0581	Q92945	KHSRP
	LPAELINQI	B5101	0.0041	Q96RE7	NACC1	ENADVPVVR	A6801	0.4243	O75525	KHDRBS3	RPEEGRPVV	B0702	0.0294	P27816	MAP4	IYKDSSTFL	A2402	0.1097	Q9HCE5	METTL14	SVFNEHPSRR	A6801	0.0906	Q8IVB5	LIX1L	HSVGVVIGR	A6801	0.0073	Q92945	KHSRP
	STPDLAANR	A6801	0.03	Q96RE7	NACC1	DAFADAVQR	A6801	0.0581	Q92945	KHSRP	RSNEVTQEI	C1502	0.0146	Q8IVH8	MAP4K3	EVAGTVTGQK	A6801	0.1185	Q86U44	METTL3	KYGQGFYLI	A2402	0.0091	Q6P1M3	LLGL2	DYPRYLFEI	A2402	0.1749	Q14667	KIAA0100
	TGTNVYITR	A6801	0.6046	Q96RE7	NACC1	HSVGVVIGR	A6801	0.0073	Q92945	KHSRP	DAAAAVTTSYR	A6801	0.809	Q9H9H5	MAP6D1	EVAGTVTGQKR	A6801	0.4611	Q86U44	METTL3	SVAHFGSRR	A6801	0.0324	Q6P1M3	LLGL2	HSSIRSLEV	C1502	0.4533	Q14667	KIAA0100
	DAATIVALR	A6801	0.0179	Q96BF6	NACC2	HSSIRSLEV	C1502	0.4533	Q14667	KIAA0100	DPPPVLRV	B5101	0.0884	Q14244	MAP7	ELFSNLQEF	A2402	1.0008	Q9H8H3	METTL7A	KYQEEFEHF	A2402	0.0039	P49257	LMAN1	KYLDALNVF	A2402	0.0074	O15063	KIAA0355
	ESFGAVKKK	A6801	0.0652	O95544	NADK	KYLDALNVF	A2402	0.0074	O15063	KIAA0355	SAYDNVNKV	B5101	0.0232	P28482	MAPK1	TSINGLLGR	A6801	0.0485	Q9H1A3	METTL9	YPFHKQPPTYV	B5101	0.1489	Q9BU23	LMF2	DTFPQETSR	A6801	0.0168	Q2KHM9	KIAA0753
	DAAAVGNHVAK	A6801	1.1609	Q13564	NAE1	DTFPQETSR	A6801	0.0168	Q2KHM9	KIAA0753	TYTSYLDKF	A2402	0.019	Q16659	MAPK6	DVFERPSAK	A6801	0.0383	P55081	MFAP1	EAALGEAKK	A6801	0.1805	P02545	LMNA	LYSVIKEDF	A2402	0.1402	Q8IV33	KIAA0825
	ETSGFPSQR	A6801	0.0078	Q96HR8	NAF1	VYLDGIVRI	A2402	0.013	Q68EN5	KIAA0895L	VPYGEFKSV	B5101	0.0049	Q13164	MAPK7	ATIQGAYAR	A6801	0.0247	Q14728	MFSD10	SASSVTVTR	A6801	0.0126	P02545	LMNA	ESSGINITK	A6801	0.0112	Q9HCM1	KIAA1551
	QYPFPLPVF	A2402	0.0097	Q96HR8	NAF1	TDSPVHVGR	A6801	1.0502	Q2LD37	KIAA1109	DAVKFFVSV	B5101	0.0126	Q9UPT6	MAPK8IP3	APSPRPLSL	B0702	0.0041	Q6NUT3	MFSD12	SSASSVTVTR	A6801	0.0919	P02545	LMNA	IFIDKIYSI	A2402	0.0572	Q9HCI6	KIAA1586
	TVFKNGKVTK	A6801	0.1565	P43490	NAMPT	DAVRIPTV	B5101	0.0189	Q9P206	KIAA1522	TVNEIVLKV	C1502	0.0512	Q9BPZ7	MAPKAP1	AYGLVSATF	A2402	0.008	Q96MC6	MFSD14A	VYIDRVRSL	A2402	0.0426	P02545	LMNA	KQIDVYRSV	C1502	0.8594	P52732	KIF11
	YPPNTSKV	B5101	0.1233	P43490	NAMPT	HSASPASVR	A6801	0.0527	Q9P206	KIAA1522	DVYENLYAGR	A6801	0.1501	P49137	MAPKAPK2	EPYNQILTI	B5101	0.003	Q2M2H8	MGAM2	ELFHQQGTPR	A6801	1.1769	P20700	LMNB1	DVSQTTVSR	A6801	0.0374	Q9NQT8	KIF13B
	KYEELFPAF	A2402	0.0143	P54920	NAPA	ESSGINITK	A6801	0.0112	Q9HCM1	KIAA1551	HSVNNPILR	A6801	0.0368	Q8IW41	MAPKAPK5	TPHSATTTTL	B0702	0.0644	Q2M2H8	MGAM2	VYIDKVRSL	A2402	0.0398	P20700	LMNB1	RWSEVTRKLEF	A2402	0.5086	Q9NQT8	KIF13B
	DLAKIIFKR	A6801	0.0728	P49321	NASP	ETPSTSNVSGR	A6801	1.4386	Q9HCM1	KIAA1551	EYLIVFPKL	A2402	0.1228	Q9NX47	MARCH5	ESFGDPKER	A6801	0.0968	Q9UQ53	MGAT4B	EIYTGTSVAR	A6801	0.0799	Q8IWU2	LMTK2	VYNEKIHDLL	A2402	0.1085	Q15058	KIF14
	NYVQAVEEF	A2402	0.0163	P49321	NASP	IFIDKIYSI	A2402	0.0572	Q9HCI6	KIAA1586	VYANGIRNI	A2402	0.0374	O60337	MARCH6	ESFGDPKERVR	A6801	1.9124	Q9UQ53	MGAT4B	DVAmTGEITLR	A6801	0.9374	Q86WA8	LONP2	VYNEQIRDLL	A2402	0.238	Q8NI77	KIF18A
	ATSSVFQEV	C1502	0.1365	Q9BTE0	NAT9	DTVLIGAVR	A6801	0.1365	Q9ULH0	KIDINS220	EAPIISNSER	A6801	0.4984	Q9H992	MARCH7	RYPPKSGNYF	A2402	0.0493	O60291	MGRN1	SVPAVAKLR	A6801	0.1314	Q86WA8	LONP2	DVNSGFAKR	A6801	0.0472	Q8NI77	KIF18A
	SPPTVLVI	B5101	0.0695	Q8NCW5	NAXE	EVYQILEKGAAK	A6801	0.7946	P52732	KIF11	EYAKTFGYTF	A2402	0.0289	Q9Y4F3	MARF1	VYSPKSPSL	A2402	0.0652	O60291	MGRN1	ETSQAFAKK	A6801	0.0187	Q92604	LPGAT1	VYRDIGEEmL	A2402	0.3731	Q12756	KIF1A
	ELFVEPFNR	A6801	0.0736	Q6ZS30	NBEAL1	KQIDVYRSV	C1502	0.8594	P52732	KIF11	SYPSAFSKL	A2402	0.0325	Q9Y4F3	MARF1	ENAALVRER	A6801	1.2492	O94851	MICAL2	DGLRDLPSI	B5101	0.3388	Q14693	LPIN1	VYRDIGEEm	A2402	0.2649	Q12756	KIF1A
	SYSGTFHSL	A2402	0.0206	Q3BBV0	NBPF1	DVSQTTVSR	A6801	0.0374	Q9NQT8	KIF13B	DALRSILTI	B5101	0.0065	P56192	MARS	TYNQKHSLF	A2402	0.032	Q9NPA3	MID1IP1	ETPSSSSVVKK	A6801	1.2473	Q14693	LPIN1	EVPELYHQR	A6801	0.0479	Q96EK5	KIF1BP
	DAYSFSRKI	B5101	0.0032	Q15021	NCAPD2	RWSEVTRKLEF	A2402	0.5086	Q9NQT8	KIF13B	NYTLVSHLI	A2402	0.0831	P56192	MARS	ETQVSDFLSGR	A6801	1.0103	Q504T8	MIDN	SSSSVVKKR	A6801	0.1988	Q14693	LPIN1	TAADLGSVVR	A6801	0.1362	O95235	KIF20A
	DVNSFVRSR	A6801	0.0778	Q15021	NCAPD2	DVNSGFAKR	A6801	0.0472	Q8NI77	KIF18A	PYVNNVPHL	A2402	0.0747	P56192	MARS	RVGDHmmFV	C1502	0.0133	Q504T8	MIDN	SVSTQQPPK	A6801	0.891	Q93052	LPP	NSNSKILNV	C1502	0.465	Q96Q89	KIF20B
	QYLQDAYSF	A2402	0.01	Q15021	NCAPD2	TTNQNVIKK	A6801	0.1212	Q8NI77	KIF18A	SSALPTTGR	A6801	0.0563	Q96GX5	MASTL	AYGKDFHLI	A2402	0.0167	Q8N108	MIER1	VSTPVTGHKR	A6801	0.7351	Q93052	LPP	IYNEYIYDL	A2402	0.0255	Q96Q89	KIF20B
	DAENAMRYI	B5101	0.1076	P52298	NCBP2	VYNEQIRDLL	A2402	0.238	Q8NI77	KIF18A	DALKEKVI	B5101	0.183	P31153	MAT2A	SAAELAEHR	A6801	0.0712	Q8NAN2	MIGA1	IQNPQILKV	C1502	0.3375	P50851	LRBA	EIAQLKKDQR	A6801	1.2602	Q7Z4S6	KIF21A
	DAVGFTFPNR	A6801	0.3644	Q9UBB6	NCDN	IARLPSSTL	B0702	0.0774	Q86Y91	KIF18B	KYLDEDTIYHL	A2402	0.2548	P31153	MAT2A	ETEPTIIER	A6801	0.0411	Q9NXC5	MIOS	ESIDPQFTIR	A6801	0.0335	Q9Y2L9	LRCH1	ASTSRTVAI	C1502	0.2235	Q7Z4S6	KIF21A
	KYFLKPEVL	A2402	0.0872	Q6PIU2	NCEH1	HVADAGSPGmQR	A6801	0.205	Q12756	KIF1A	DAFNLPSSHLR	A6801	0.5811	Q9NZL9	MAT2B	AVIQGQAVR	A6801	0.2374	Q8IVT2	MISP	VVEGQAVSLR	A6801	0.7222	Q9P244	LRFN1	IYNNYIYDL	A2402	0.0378	Q02241	KIF23
	VYIHGGGWAL	A2402	0.1851	Q6PIU2	NCEH1	STTTIVNPK	A6801	0.0684	Q12756	KIF1A	ILGPPPPSF	A2402	0.2245	P43243	MATR3	EVAGAPALR	A6801	0.0059	Q8IVT2	MISP	DSATGLTATR	A6801	0.2057	Q9BTN0	LRFN3	EVAAVAPSR	A6801	0.0084	Q9ULI4	KIF26A
	AVVDVRIGMTR	A6801	0.4714	P19338	NCL	EVPELYHQR	A6801	0.0479	Q96EK5	KIF1BP	ITPENLPQI	C1502	0.4693	P43243	MATR3	EVAGAPALRL	A6801	0.6457	Q8IVT2	MISP	NTVKNVVTK	A6801	0.0359	Q5T3J3	LRIF1	DSFIGENSR	A6801	0.1219	Q99661	KIF2C
	DAAEIRLV	B5101	0.0419	P19338	NCL	TAADLGSVVR	A6801	0.1362	O95235	KIF20A	KINEAFIEm	C1502	0.0458	P43243	MATR3	EVLEAIRVTR	A6801	0.1004	Q8IVT2	MISP	EYTSILHLF	A2402	0.0072	O94898	LRIG2	IYNGKLFDLL	A2402	0.2772	Q99661	KIF2C
	DAAEIRLVSK	A6801	0.2484	P19338	NCL	IYNEYIYDL	A2402	0.0255	Q96Q89	KIF20B	EYTRALFLL	A2402	0.2071	Q9Y6X3	MAU2	TTVDIFHKKH	A6801	0.6787	Q8WV92	MITD1	DTTSYLIGR	A6801	0.0768	Q07954	LRP1	IYNGKLFDL	A2402	0.1453	Q99661	KIF2C
	EVVIPQKKGK	A6801	1.393	P19338	NCL	NSNSKILNV	C1502	0.465	Q96Q89	KIF20B	VLPGHFNTF	A2402	0.0195	Q68D91	MBLAC2	APTKRKSL	B0702	0.3792	P46013	MKI67	SVAQESAGSQR	A6801	0.8115	Q86VZ4	LRP11	ETASNEVVYR	A6801	0.0203	Q99661	KIF2C
	PYKVTQDEL	A2402	0.8752	P19338	NCL	EIAQLKKDQR	A6801	1.2602	Q7Z4S6	KIF21A	EVQDLHLAQR	A6801	0.2063	Q96N66	MBOAT7	ESADTPTSTR	A6801	0.07	P46013	MKI67	EVINVDGTKR	A6801	0.0778	O75197	LRP5	HPRVPSLTTV	B0702	0.0528	Q9BW19	KIFC1
	ELAIGGVLR	A6801	0.1711	Q13772	NCOA4	SAAAISGAGR	A6801	0.1157	Q14807	KIF22	DTGILDSIGR	A6801	0.3978	P02686	MBP	ESmDTPTSTR	A6801	0.0427	P46013	MKI67	YSSNIPATAR	A6801	0.1218	O75197	LRP5	KTIGSSASV	C1502	0.0728	O60870	KIN
	AYATHPFKF	A2402	0.0055	Q8NI08	NCOA7	ETASNEVVYR	A6801	0.0203	Q99661	KIF2C	ETAFQGmLR	A6801	0.0182	Q07820	MCL1	EVVDTTASTK	A6801	0.0777	P46013	MKI67	EIVDVPVEK	A6801	0.0069	Q8TCA0	LRRC20	DTFSQGTQTR	A6801	0.0798	Q96J84	KIRREL1
	YATHPFKF	A2402	0.4906	Q8NI08	NCOA7	IYNGKLFDL	A2402	0.1453	Q99661	KIF2C	EVPDVTATPAR	A6801	0.3648	Q07820	MCL1	EVVDTTASTKR	A6801	0.2685	P46013	MKI67	DVAAQQSLR	A6801	0.0812	Q15345	LRRC41	VYAFNLDTF	A2402	0.0066	Q8TBB5	KLHDC4
	TYIPGTQITF	A2402	0.0044	O75376	NCOR1	SSANPVNSVR	A6801	0.1797	Q99661	KIF2C	DTQKFSVmR	A6801	0.0796	P49736	MCM2	NTFLGTPVQK	A6801	0.0371	P46013	MKI67	RYLVISEKL	A2402	0.0883	Q9Y546	LRRC42	EIFVTGGSLR	A6801	0.1594	Q5VTJ3	KLHDC7A
	ETFDYIGSSR	A6801	0.0096	Q92542	NCSTN	KSSESVRVV	C1502	0.2181	O15066	KIF3B	AAANPVYGR	A6801	0.0322	P25205	MCM3	SAASLTGSKR	A6801	0.3226	P46013	MKI67	ATAPPHVTV	C1502	0.0045	Q8N1G4	LRRC47	EASPGVLLR	A6801	0.0198	Q5VTJ3	KLHDC7A
	IYATEAHVF	A2402	0.0058	Q9BTX1	NDC1	VYVKDLSSF	A2402	0.012	O15066	KIF3B	EAHAQSIGmNR	A6801	1.3266	P25205	MCM3	EGTAVALLR	A6801	0.4599	Q14165	MLEC	VYVEKISFL	A2402	0.0192	Q6NSJ5	LRRC8E	VYNPELDKW	A2402	0.0873	Q9NVR0	KLHL11
	DAPPPYSSI	B5101	0.0102	Q9BT67	NDFIP1	DTIDEGKSNR	A6801	0.329	P33176	KIF5B	YTSGTFRTV	C1502	0.0594	P25205	MCM3	IAAGEVIQR	A6801	0.0763	P40692	MLH1	FVFSEGSEASGR	A6801	0.8075	Q9UFC0	LRWD1	EVVTSMGTQR	A6801	0.2158	Q53G59	KLHL12
	ETFSNLPRTR	A6801	0.0784	Q9BT67	NDFIP1	DTFSQGTQTR	A6801	0.0798	Q96J84	KIRREL1	DVFKSNKEVGR	A6801	0.6144	O60318	MCM3AP	QAGSIAIVR	A6801	0.3837	Q8NB16	MLKL	RSIDQFANL	C1502	0.0227	O15116	LSM1	EVVTSmGTQR	A6801	0.2158	Q53G59	KLHL12
	ATSASARVV	C1502	0.6397	O95299	NDUFA10	ANNPVVTTV	C1502	0.5955	Q13118	KLF10	SILEHQIQV	C1502	0.1882	P33991	MCM4	YYEHVKARF	A2402	0.0435	Q9BV36	MLPH	EGSALSHVR	A6801	0.7368	Q3MHD2	LSM12	SYNGKLYVF	A2402	0.0067	Q96M94	KLHL15
	SVAGLTAAAYR	A6801	0.2539	Q86Y39	NDUFA11	EASPGVLLR	A6801	0.0198	Q5VTJ3	KLHDC7A	EAAEKLKNR	A6801	0.3312	P33992	MCM5	KTIDYIQFL	C1502	0.0057	Q9UH92	MLX	EVFEYIIFR	A6801	0.0047	Q8ND56	LSM14A	EIVGNLPSAmR	A6801	0.8066	Q8NBE8	KLHL23
	KFIWTNHKF	A2402	0.0409	Q9UI09	NDUFA12	EIFVTGGSLR	A6801	0.1594	Q5VTJ3	KLHDC7A	EVTDYAIAR	A6801	0.017	Q14566	MCM6	NVIEQYIGR	A6801	0.027	Q6ZRQ5	MMS22L	EIYEYIIFR	A6801	0.0084	Q9BX40	LSM14B	YWmHVQNTF	A2402	0.0161	Q6TFL4	KLHL24
	EIINIMQDR	A6801	0.1421	O96000	NDUFB10	RYNPNLNTW	A2402	0.0099	Q9NVR0	KLHL11	TGIFLPILR	A6801	0.3804	P33993	MCM7	YYSKNLNSSF	A2402	0.0486	Q6ZRQ5	MMS22L	ETYEEIYKSTK	A6801	0.392	P62310	LSM3	YmQELFKQV	C1502	1.9216	Q2WGJ6	KLHL38
	EVEQFTQVAK	A6801	0.6845	O96000	NDUFB10	VYNPELDKW	A2402	0.0873	Q9NVR0	KLHL11	DPFAGRNV	B5101	0.09	Q9NXL9	MCM9	EVFGVTDNPR	A6801	0.0354	Q96BY2	MOAP1	VPYEKGFAL	B0702	0.0065	P09960	LTA4H	VFPDDmPTL	A2402	0.132	Q03164	KMT2A
	KSIFVFTHV	C1502	0.3727	O95139	NDUFB6	EVVTSMGTQR	A6801	0.2158	Q53G59	KLHL12	TYFSTPLLL	A2402	0.0164	P40926	MDH2	IFKPPDPDNTF	A2402	0.1641	Q96BY2	MOAP1	SYNEHWNYL	A2402	0.0239	P36941	LTBR	VYVDFEGINF	A2402	0.0196	Q9UMN6	KMT2B
	VYKKSIFVF	A2402	0.0103	O95139	NDUFB6	SYNGKLYVF	A2402	0.0067	Q96M94	KLHL15	FVGEGESKR	A6801	0.2866	Q9NU22	MDN1	VYLDHAGATLF	A2402	0.0177	Q96EN8	MOCOS	STNSNAYTQR	A6801	0.1977	Q86V48	LUZP1	DSIDIDISSRRR	A6801	0.9149	Q4FZB7	KMT5B
	TYGEIFEKF	A2402	0.0015	O95298	NDUFC2	EAVRLPFVRR	A6801	0.3917	Q9UJP4	KLHL21	ESGSSIAEK	A6801	0.3073	Q15648	MED1	APPEYHRKAV	B0702	0.5616	Q9UBU8	MORF4L1	SAAELTYLK	A6801	0.0184	O60449	LY75	VYVDDIYVI	A2402	0.0114	Q8NG31	KNL1
	KYTPPPHHI	A2402	0.0355	O43920	NDUFS5	EIVGNLPSAmR	A6801	0.8066	Q8NBE8	KLHL23	ATAGFTIGR	A6801	0.0081	Q93074	MED12	EVAPPEYHR	A6801	0.0047	Q9UBU8	MORF4L1	DAATVSGAER	A6801	0.4803	O95372	LYPLA2	EVISTPGVVAR	A6801	0.2031	P52294	KPNA1
	DTPDFTLAEK	A6801	0.3229	P20929	NEB	YWmHVQNTF	A2402	0.0161	Q6TFL4	KLHL24	TAGFTIGR	A6801	1.2323	Q93074	MED12	EVAPPEYHRK	A6801	0.0561	Q9UBU8	MORF4L1	IPYPRPIHL	B5101	0.0044	O43325	LYRM1	ELPIVTPALR	A6801	0.6214	P52292	KPNA2
	PQPSNWVQF	A2402	0.4811	Q8NC96	NECAP1	VYVDFEGINF	A2402	0.0196	Q9UMN6	KMT2B	TTQQADIPR	A6801	0.1738	O60244	MED14	STSETPQPPR	A6801	0.4805	Q9UBU8	MORF4L1	SVSSLISGR	A6801	0.0303	Q9BRK4	LZTS2	AYEIIDQFF	A2402	0.0525	O00629	KPNA4
	SYQGKGFVm	A2402	0.1849	Q92692	NECTIN2	DSIDIDISSRRR	A6801	0.9149	Q4FZB7	KMT5B	DANPFLQSV	B5101	0.0084	Q96RN5	MED15	TSETPQPPR	A6801	1.0873	Q9UBU8	MORF4L1	LPMTPVPGR	A6801	1.6513	Q8TC57	M1AP	TTGESVITR	A6801	0.053	O60684	KPNA6
	EGIPPQQQR	A6801	0.3672	Q15843	NEDD8	VYVDDIYVI	A2402	0.0114	Q8NG31	KNL1	EFVAKGHLF	A2402	0.152	Q9BUE0	MED18	STSEAPQPPR	A6801	0.4385	Q15014	MORF4L2	KSNGKETVV	C1502	0.4421	P20645	M6PR	EAAQKFLER	A6801	0.1206	Q14974	KPNB1
	ETKNSGFKR	A6801	0.1472	P18615	NELFE	DSVSVLVLR	A6801	0.0246	P50748	KNTC1	EVIAYILER	A6801	0.0089	Q9ULK4	MED23	TSEAPQPPR	A6801	0.842	Q15014	MORF4L2	NYmPGQLTI	A2402	0.0165	Q6ZN28	MACC1	RYALQLQQI	A2402	0.0527	P13646	KRT13
	VYKENLVDGF	A2402	0.0816	P18615	NELFE	EVISTPGVVAR	A6801	0.2031	P52294	KPNA1	RSIPTmLSV	C1502	0.0056	O75448	MED24	EVAQLIQGGR	A6801	0.4364	Q9Y5U8	MPC1	EAISLLNSER	A6801	0.2636	Q9UPN3	MACF1	SVYAGAGGSGSR	A6801	0.8787	P05783	KRT18
	DYmKTTSNF	A2402	0.0417	O60524	NEMF	ELPIVTPALR	A6801	0.6214	P52292	KPNA2	RTAGPHTQF	C1502	0.072	O75448	MED24	VQPRNWLLF	A2402	0.1499	Q9Y5U8	MPC1	TTAQLQVQK	A6801	0.0311	Q9UPN3	MACF1	RYALQmEQL	A2402	0.1171	P05783	KRT18
	YYIDKLEYL	A2402	0.0118	Q7Z628	NET1	TmSNITAGR	A6801	0.1507	P52292	KPNA2	RTAGPHTQFV	C1502	0.4485	O75448	MED24	NVPAVVVGR	A6801	0.0169	O75352	MPDU1	EVYPVGIFQK	A6801	0.0106	Q9UI95	MAD2L2	QTIQKTTTR	A6801	0.05	P05783	KRT18
	DTFRIPLI	B5101	0.2219	Q99519	NEU1	AYEIIDQFF	A2402	0.0525	O00629	KPNA4	ETVQDIVYR	A6801	0.006	Q96HR3	MED30	GTIGKKFAR	A6801	0.1731	Q99547	MPHOSPH6	TTSVITIVK	A6801	0.0632	O60675	MAFK	ETNDTKVLR	A6801	0.0081	P05783	KRT18
	NYPDEFTKL	A2402	0.0771	P21359	NF1	TTGESVITR	A6801	0.053	O60684	KPNA6	SVLDYFSER	A6801	0.0256	O75586	MED6	NAFLEKKTV	B5101	0.0684	Q99549	MPHOSPH8	NANDLANSR	A6801	0.0718	Q9Y5V3	MAGED1	RYALQMEQL	A2402	0.1171	P05783	KRT18
	PYLFHVVTF	A2402	0.0167	P21359	NF1	DTAAWTVGR	A6801	0.0207	Q14974	KPNB1	LPPPPmQYI	B5101	0.0067	O43513	MED7	DPVILSKI	B5101	0.079	Q99550	MPHOSPH9	HVADTKVNTK	A6801	0.0747	Q9UNF1	MAGED2	RAQIFANTV	C1502	0.1941	P05783	KRT18
	VGNTKVLEI	C1502	1.0425	Q13469	NFATC2	EAAQKFLER	A6801	0.1206	Q14974	KPNB1	TNSDIVETLR	A6801	0.7586	Q06413	MEF2C	ETSDTPImR	A6801	0.0065	Q99550	MPHOSPH9	DVPSASAQR	A6801	0.1861	Q9H0U3	MAGT1	SYLDRVRSL	A2402	0.0966	P05783	KRT18
	FTNDKIINL	C1502	0.0052	Q14494	NFE2L1	RYALQLQQI	A2402	0.0527	P13646	KRT13	ETIGTGGFAK	A6801	0.0402	Q14680	MELK	TSIDSVRQV	C1502	0.1484	Q8N3R9	MPP5	EAATSDmDIGK	A6801	1.4821	Q9H0U3	MAGT1	SSFGGLGGGSVR	A6801	1.0191	P08727	KRT19
	KYLTEGLLQF	A2402	0.0336	Q14494	NFE2L1	ALLNIKVKL	C1502	1.3643	P05783	KRT18	SYIDVLPEF	A2402	0.0026	P08581	MET	DVFSSSGSLGK	A6801	0.8114	Q9NV56	MRGBP	RTDVNIRVI	C1502	0.0837	Q9H0U3	MAGT1	RTEELNREV	C1502	0.2958	P08727	KRT19
	EVFDFSQRR	A6801	0.0039	Q16236	NFE2L2	ETNDTKVLR	A6801	0.0081	P05783	KRT18	SYREDPIVY	A2402	0.6686	P08581	MET	EVAGLVTLK	A6801	0.007	Q9Y3B7	MRPL11	EVIGIGGFGK	A6801	0.0609	Q16584	MAP3K11	EAASPATVQSR	A6801	0.7366	Q9C075	KRT23
	EVFDFSQRRK	A6801	0.0902	Q16236	NFE2L2	ETNDTKVLRH	A6801	1.1961	P05783	KRT18	QANGFSVVR	A6801	0.0784	P53582	METAP1	GYLADPAKF	A2402	0.0373	Q9P015	MRPL15	DAFRQPSLF	B5101	0.1839	Q99683	MAP3K5	WYQTKFETL	A2402	0.1182	P08729	KRT7
	DAWLVHSV	B5101	0.0201	Q9Y4A8	NFE2L3	LTVEVDAPK	A6801	0.1053	P05783	KRT18	STEEGKKVLR	A6801	0.8847	Q9UBP6	METTL1	SVAAAISHGR	A6801	0.071	Q9NRX2	MRPL17	DAFRQPSLFY	A6801	1.9169	Q99683	MAP3K5	DIFEAQIAGLR	A6801	0.933	P08729	KRT7
	IYQAQSWYL	A2402	0.0275	P08651	NFIC	QTIQKTTTR	A6801	0.05	P05783	KRT18	IYKDSSTFL	A2402	0.1097	Q9HCE5	METTL14	VAAAISHGR	A6801	0.024	Q9NRX2	MRPL17	EYmKVQTEI	A2402	0.116	O43318	MAP3K7	VFTSRSAAF	A2402	0.2084	P08729	KRT7
	DVFYPGTGR	A6801	0.0232	Q14938	NFIX	RAQIFANTV	C1502	0.1941	P05783	KRT18	EVAGTVTGQK	A6801	0.1185	Q86U44	METTL3	EAVAPEFTNR	A6801	0.1007	Q9H0U6	MRPL18	KPSSTTPRL	B0702	0.0359	P27816	MAP4	EIDNIKNQR	A6801	0.1718	P08729	KRT7
	DGTILQQV	B5101	1.2823	P23511	NFYA	RYALQmEQL	A2402	0.1171	P05783	KRT18	EVAGTVTGQKR	A6801	0.4611	Q86U44	METTL3	DPYASGKI	B5101	0.0582	P49406	MRPL19	RPEEGRPVV	B0702	0.0294	P27816	MAP4	EISEmNRAIQR	A6801	1.6929	P08729	KRT7
	LTDTTILQV	C1502	0.1166	Q6KC79	NIPBL	SGSRISVSR	A6801	0.923	P05783	KRT18	ELFSNLQEF	A2402	1.0008	Q9H8H3	METTL7A	DTILNSNHIGR	A6801	0.8627	Q5T653	MRPL2	DAAAAVTTSYR	A6801	0.809	Q9H9H5	MAP6D1	RPGGLGSSSL	B0702	0.0408	P08729	KRT7
	ELPKHYFSF	A2402	0.162	Q9NYS0	NKIRAS1	SVYAGAGGSGSR	A6801	0.8787	P05783	KRT18	TSINGLLGR	A6801	0.0485	Q9H1A3	METTL9	YPYPYPHTL	B5101	0.0019	Q9BZE1	MRPL37	DPPPVLRV	B5101	0.0884	Q14244	MAP7	DAAYmSKV	B5101	0.2534	P08729	KRT7
	ETSPPDSSQR	A6801	0.1337	O15522	NKX2-8	RTEELNREV	C1502	0.2958	P08727	KRT19	DVFERPSAK	A6801	0.0383	P55081	MFAP1	QTQGPPDYPR	A6801	0.3585	Q13405	MRPL49	SAYDNVNKV	B5101	0.0232	P28482	MAPK1	DAAYMSKV	B5101	0.2534	P08729	KRT7
	IPFSNPRVL	B5101	0.0247	Q9NX02	NLRP2	SSFGGLGGGSVR	A6801	1.0191	P08727	KRT19	ATIQGAYAR	A6801	0.0247	Q14728	MFSD10	TVGDIVLLR	A6801	0.009	Q9Y2R5	MRPS17	EIVNFSPIAR	A6801	0.1586	O15264	MAPK13	EAAIADAEQR	A6801	0.5176	P05787	KRT8
	QIFSGTSKR	A6801	0.0272	Q13287	NMI	EAASPATVQSR	A6801	0.7366	Q9C075	KRT23	APSPRPLSL	B0702	0.0041	Q6NUT3	MFSD12	DVYDAFPPLR	A6801	0.0635	Q9Y3D9	MRPS23	TYTSYLDKF	A2402	0.019	Q16659	MAPK6	EVDPNIQAVR	A6801	0.1623	P05787	KRT8
	DALVLAKm	B5101	0.4983	P30419	NMT1	DAAYmSKV	B5101	0.2534	P08729	KRT7	AYGLVSATF	A2402	0.008	Q96MC6	MFSD14A	ETVGSIFSR	A6801	0.0044	Q9Y3D9	MRPS23	DAVKFFVSV	B5101	0.0126	Q9UPT6	MAPK8IP3	mYQIKYEEL	A2402	0.1391	P05787	KRT8
	KTPTNYYLF	A2402	0.0953	Q9GZQ4	NMUR2	EIDNIKNQR	A6801	0.1718	P08729	KRT7	EPYNQILTI	B5101	0.003	Q2M2H8	MGAM2	QYGIFPDNF	A2402	0.0275	Q92552	MRPS27	TVNEIVLKV	C1502	0.0512	Q9BPZ7	MAPKAP1	RSYTSGPGSRI	C1502	1.6172	P05787	KRT8
	DYLEKYYKF	A2402	0.0168	P40261	NNMT	SSAGPGLLK	A6801	0.1505	P08729	KRT7	TPHSATTTTL	B0702	0.0644	Q2M2H8	MGAM2	KYmVYPQTF	A2402	0.0026	Q9NP92	MRPS30	DVYENLYAGR	A6801	0.1501	P49137	MAPKAPK2	TVVSAVQSR	A6801	0.0235	Q6KB66	KRT80
	EYIIEYPHF	A2402	0.0171	Q13423	NNT	VFTSRSAAF	A2402	0.2084	P08729	KRT7	ESFGDPKER	A6801	0.0968	Q9UQ53	MGAT4B	ASASRVVQV	C1502	0.0515	P82909	MRPS36	TTVDPDTGVMSR	A6801	0.1642	Q5VT66	MARC1	KSLESFVEL	C1502	0.0669	Q6KB66	KRT80
	EVVTEIRDKATR	A6801	1.2352	Q9ULX3	NOB1	WYQTKFETL	A2402	0.1182	P08729	KRT7	ESFGDPKERVR	A6801	1.9124	Q9UQ53	MGAT4B	EAFHNQGPVIK	A6801	1.2451	Q9Y2R9	MRPS7	EYLIVFPKL	A2402	0.1228	Q9NX47	MARCH5	YYINKISSTL	A2402	0.1283	Q8N6L1	KRTCAP2
	DTVTGLLER	A6801	0.0425	Q9H8H0	NOL11	EAAIADAEQR	A6801	0.5176	P05787	KRT8	RYPPKSGNYF	A2402	0.0493	O60291	MGRN1	SVFEDPVISK	A6801	0.0451	Q9Y2R9	MRPS7	VYANGIRNI	A2402	0.0374	O60337	MARCH6	TYVTEVREL	A2402	0.1843	Q86UP2	KTN1
	EVFPPTPVR	A6801	0.0069	Q9H6R4	NOL6	EVDPNIQAVR	A6801	0.1623	P05787	KRT8	VYSPKSPSL	A2402	0.0652	O60291	MGRN1	EVVVAFPAAR	A6801	0.1862	Q969V6	MRTFA	EYAKTFGYTF	A2402	0.0289	Q9Y4F3	MARF1	AYGSLFNTI	A2402	0.0187	Q6YP21	KYAT3
	TTASQTNIKK	A6801	0.3069	Q9UMY1	NOL7	RSYTSGPGSRI	C1502	1.6172	P05787	KRT8	ENAALVRER	A6801	1.2492	O94851	MICAL2	EVFKTQGVIK	A6801	0.2851	P43246	MSH2	SYPSAFSKL	A2402	0.0325	Q9Y4F3	MARF1	AYGGAFYAF	A2402	0.005	Q96EM0	L3HYPDH
	EVSDVEIITR	A6801	0.0186	Q76FK4	NOL8	TSSSRAVVV	C1502	0.7092	P05787	KRT8	TYNQKHSLF	A2402	0.032	Q9NPA3	MID1IP1	SAAEVGFVR	A6801	0.0235	P43246	MSH2	DALRSILTI	B5101	0.0065	P56192	MARS	EVVDKSQVSR	A6801	0.0568	Q969R5	L3MBTL2
	LYGQVQVF	A2402	0.3188	Q5SY16	NOL9	KSLESFVEL	C1502	0.0669	Q6KB66	KRT80	ETQVSDFLSGR	A6801	1.0103	Q504T8	MIDN	SAVDGQRQV	C1502	0.411	P43246	MSH2	NYTLVSHLI	A2402	0.0831	P56192	MARS	KYLEETNSL	A2402	0.053	Q96JM7	L3MBTL3
	VYTDFAFRI	A2402	0.0295	Q5SY16	NOL9	TVVSAVQSR	A6801	0.0235	Q6KB66	KRT80	AYGKDFHLI	A2402	0.0167	Q8N108	MIER1	IYFEYSHAF	A2402	0.0027	P20585	MSH3	PYVNNVPHL	A2402	0.0747	P56192	MARS	LFKNDPLFF	A2402	0.1459	P83111	LACTB
	EVQGPPAKK	A6801	0.0697	Q14978	NOLC1	YYINKISSTL	A2402	0.1283	Q8N6L1	KRTCAP2	ETEPTIIER	A6801	0.0411	Q9NXC5	MIOS	EIPENFTTR	A6801	0.1554	P52701	MSH6	SSALPTTGR	A6801	0.0563	Q96GX5	MASTL	DVIKTEGATLR	A6801	0.8416	Q53H82	LACTB2
	QTPNTFPKR	A6801	0.2931	Q14978	NOLC1	AYGSLFNTI	A2402	0.0187	Q6YP21	KYAT3	AVIQGQAVR	A6801	0.2374	Q8IVT2	MISP	HYPPVQVLF	A2402	0.0048	P52701	MSH6	DALKEKVI	B5101	0.183	P31153	MAT2A	TVmELVKIIYK	A6801	1.0908	Q53H82	LACTB2
	EAFSVFGQVER	A6801	0.355	Q15233	NONO	AYGGAFYAF	A2402	0.005	Q96EM0	L3HYPDH	EVAGAPALR	A6801	0.0059	Q8IVT2	MISP	YPPVQVLF	A2402	0.2054	P52701	MSH6	KYLDEDTIYHL	A2402	0.2548	P31153	MAT2A	FAVDmQTTSSR	A6801	0.8379	Q16787	LAMA3
	FSVFGQVER	A6801	0.0441	Q15233	NONO	EVVDKSQVSR	A6801	0.0568	Q969R5	L3MBTL2	EVAGAPALRL	A6801	0.6457	Q8IVT2	MISP	ETIDVHSGY	A6801	0.0211	Q15800	MSMO1	DAFNLPSSHLR	A6801	0.5811	Q9NZL9	MAT2B	EVIDTNLTTLR	A6801	0.1418	Q16787	LAMA3
	SVFGQVER	A6801	0.4759	Q15233	NONO	VPYLFKKV	B5101	0.0491	Q969R5	L3MBTL2	EVLEAIRVTR	A6801	0.1004	Q8IVT2	MISP	ELIQDITQR	A6801	0.1515	P26038	MSN	ILGPPPPSF	A2402	0.2245	P43243	MATR3	GYFGNPQKF	A2402	0.011	Q16787	LAMA3
	TTFPRPVTV	C1502	0.0047	Q15233	NONO	KYLEETNSL	A2402	0.053	Q96JM7	L3MBTL3	TTVDIFHKKH	A6801	0.6787	Q8WV92	MITD1	ETIHADSVAKR	A6801	0.2051	Q9NZV6	MSRB1	KINEAFIEm	C1502	0.0458	P43243	MATR3	GYLHVFYDF	A2402	0.0613	Q16363	LAMA4
	NSNPFEVKV	C1502	0.4212	P78316	NOP14	DVIKTEGATLR	A6801	0.8416	Q53H82	LACTB2	ESADTPTSTR	A6801	0.07	P46013	MKI67	NYLLYVSNF	A2402	0.0379	Q04912	MST1R	EYTRALFLL	A2402	0.2071	Q9Y6X3	MAU2	SYSPLLREF	A2402	0.0106	O15230	LAMA5
	YYQDTPKQI	A2402	0.0713	Q9Y3C1	NOP16	TVmELVKIIYK	A6801	1.0908	Q53H82	LACTB2	ESmDTPTSTR	A6801	0.0427	P46013	MKI67	ESASAGATLR	A6801	0.1524	P35548	MSX2	VLPGHFNTF	A2402	0.0195	Q68D91	MBLAC2	SSADPSGAFR	A6801	0.0789	Q13751	LAMB3
	STAIASPEKK	A6801	0.8283	Q9Y2X3	NOP58	LPPVTLQV	B5101	0.0258	O00515	LAD1	EVVDTTASTKR	A6801	0.2685	P46013	MKI67	KYLSVQGQLF	A2402	0.0204	Q9NZJ7	MTCH1	EVQDLHLAQR	A6801	0.2063	Q96N66	MBOAT7	QVEDVVGNLR	A6801	0.3444	Q13751	LAMB3
	DTHGSFVVR	A6801	0.0656	Q86U38	NOP9	GYFGNPQKF	A2402	0.011	Q16787	LAMA3	NTFLGTPVQK	A6801	0.0371	P46013	MKI67	LYLPSFFTY	A2402	0.1131	Q9NZJ7	MTCH1	DTGILDSIGR	A6801	0.3978	P02686	MBP	ESASQIQSSAQR	A6801	1.3408	Q13751	LAMB3
	FLLSQLPIL	C1502	1.1124	P35228	NOS2	DAILARTV	B5101	0.019	P55268	LAMB2	SAASLTGSKR	A6801	0.3226	P46013	MKI67	AYLVNTYAL	A2402	0.1011	Q9Y6C9	MTCH2	ETAFQGmLR	A6801	0.0182	Q07820	MCL1	RSFNGLLTm	C1502	0.008	Q13751	LAMB3
	QYSQHISLF	A2402	0.0148	Q8IVI9	NOSTRIN	QTVKALAER	A6801	0.0346	P55268	LAMB2	EAAGQGQPVLVR	A6801	1.0048	Q9HBH9	MKNK2	YEPLPPTIGR	A6801	1.7353	Q9Y6C9	MTCH2	EVPDVTATPAR	A6801	0.3648	Q07820	MCL1	DGYFGDPLGR	A6801	1.2495	P11047	LAMC1
	ESSGLQQPPR	A6801	1.0955	Q99743	NPAS2	ESASQIQSSAQR	A6801	1.3408	Q13751	LAMB3	EGTAVALLR	A6801	0.4599	Q14165	MLEC	EVNDPSLTIK	A6801	0.1473	P00403	MT-CO2	AAANPVYGR	A6801	0.0322	P25205	MCM3	VYFVAPAKF	A2402	0.0044	Q13753	LAMC2
	SSNDKALGL	C1502	0.0909	O15118	NPC1	QVEDVVGNLR	A6801	0.3444	Q13751	LAMB3	IAAGEVIQR	A6801	0.0763	P40692	MLH1	EYFESPFTI	A2402	0.0173	P00414	MT-CO3	EAHAQSIGmNR	A6801	1.3266	P25205	MCM3	GYIDNVTLI	A2402	0.0308	Q13753	LAMC2
	AYAPFLLHW	A2402	0.0165	Q9UHC9	NPC1L1	RNRRPGASI	B0702	1.5257	Q13751	LAMB3	QAGSIAIVR	A6801	0.3837	Q8NB16	MLKL	AIPGFTINR	A6801	0.1424	Q9UDX5	MTFP1	YTSGTFRTV	C1502	0.0594	P25205	MCM3	VTADGALAmEK	A6801	1.7782	Q13753	LAMC2
	RFLAATFLL	A2402	0.1297	P61916	NPC2	SSADPSGAFR	A6801	0.0789	Q13751	LAMB3	DSFDRKSVYR	A6801	0.0894	Q9BV36	MLPH	EVPSPEAGR	A6801	0.1172	Q9UDX5	MTFP1	DVFKSNKEVGR	A6801	0.6144	O60318	MCM3AP	ETVGFGmLK	A6801	0.0081	Q9Y2Q5	LAMTOR2
	EITPPVVLR	A6801	0.0097	P06748	NPM1	EVFNDPKVLK	A6801	0.0174	P11047	LAMC1	YYEHVKARF	A2402	0.0435	Q9BV36	MLPH	YANEVGEAFR	A6801	0.0825	Q9UDX5	MTFP1	SILEHQIQV	C1502	0.1882	P33991	MCM4	AYNDNWFITF	A2402	0.007	Q92615	LARP4B
	FEITPPVVLR	A6801	0.2438	P06748	NPM1	GYIDNVTLI	A2402	0.0308	Q13753	LAMC2	KTIDYIQFL	C1502	0.0057	Q9UH92	MLX	ETGVPIAGR	A6801	0.0581	P11586	MTHFD1	EAAEKLKNR	A6801	0.3312	P33992	MCM5	PAAPVSIQR	A6801	0.247	Q14847	LASP1
	AAPDITGHKR	A6801	0.5744	Q9Y639	NPTN	VYFVAPAKF	A2402	0.0044	Q13753	LAMC2	KAGPILEL	C1502	1.2644	Q96EY8	MMAB	AVIDVGINR	A6801	0.0088	P13995	MTHFD2	NTLTNIAmR	A6801	0.0275	P33992	MCM5	mVADTPENLR	A6801	0.0291	Q14847	LASP1
	ASVVTVLRV	C1502	0.478	Q9Y639	NPTN	ETVGFGmLK	A6801	0.0081	Q9Y2Q5	LAMTOR2	NVIEQYIGR	A6801	0.027	Q6ZRQ5	MMS22L	DNTVPLASR	A6801	1.9324	Q13615	MTMR3	EVTDYAIAR	A6801	0.017	Q14566	MCM6	YPKQSFTmV	B5101	0.024	Q14847	LASP1
	GSASVVTVLR	A6801	0.3833	Q9Y639	NPTN	NTFFAKNGYR	A6801	0.069	Q71RC2	LARP4	YYSKNLNSSF	A2402	0.0486	Q6ZRQ5	MMS22L	NYSNIRFQF	A2402	0.015	Q9Y217	MTMR6	LPRGSIPRSL	B0702	0.0276	Q14566	MCM6	NVVPAGTVNR	A6801	0.0379	O95835	LATS1
	SASVVTVLR	A6801	0.026	Q9Y639	NPTN	AYNDNWFITF	A2402	0.007	Q92615	LARP4B	EVFGVTDNPR	A6801	0.0354	Q96BY2	MOAP1	RYSEYAEEF	A2402	0.0067	Q9Y217	MTMR6	TGIFLPILR	A6801	0.3804	P33993	MCM7	SYSPQAFKF	A2402	0.005	O95835	LATS1
	YSYWTKNGV	C1502	0.2276	Q9Y639	NPTN	mVADTPENLR	A6801	0.0291	Q14847	LASP1	IFKPPDPDNTF	A2402	0.1641	Q96BY2	MOAP1	ATIGELAQV	C1502	0.1179	P42345	MTOR	DPFAGRNV	B5101	0.09	Q9NXL9	MCM9	AVYDFFIGR	A6801	0.013	Q14739	LBR
	EAAAAALKK	A6801	0.1193	P15559	NQO1	PAAPVSIQR	A6801	0.247	Q14847	LASP1	VYLDHAGATLF	A2402	0.0177	Q96EN8	MOCOS	DVFEGSIIR	A6801	0.0149	P42285	MTREX	TYFSTPLLL	A2402	0.0164	P40926	MDH2	ESSYIATQY	A6801	0.2463	Q14739	LBR
	EAAAAALKKK	A6801	0.7026	P15559	NQO1	NVVPAGTVNR	A6801	0.0379	O95835	LATS1	DVIGTPAQK	A6801	0.0193	Q9UQ07	MOK	EYPFILDAF	A2402	0.0848	P42285	MTREX	EVIGSKLNISR	A6801	0.2676	Q9NU22	MDN1	TPQSSGRSSL	B0702	0.0296	Q86VQ0	LCA5
	KSTSNITKL	C1502	0.2784	P20393	NR1D1	ESSYIATQY	A6801	0.2463	Q14739	LBR	GVARIFNTR	A6801	0.1344	Q7Z3U7	MON2	VYTWATGATF	A2402	0.0299	P42285	MTREX	FVGEGESKR	A6801	0.2866	Q9NU22	MDN1	SYNVTSVLF	A2402	0.0097	P80188	LCN2
	EFNSTPAVF	A2402	0.1961	O43847	NRDC	TPQSSGRSSL	B0702	0.0296	Q86VQ0	LCA5	APPEYHRKAV	B0702	0.5616	Q9UBU8	MORF4L1	ESAAPTLSR	A6801	0.0152	P98088	MUC5AC	TAGFTIGR	A6801	1.2323	Q93074	MED12	IPAPPLSKV	B5101	0.0072	P80188	LCN2
	TYLPTSPLL	A2402	0.017	O43847	NRDC	SYNVTSVLF	A2402	0.0097	P80188	LCN2	EVAPPEYHR	A6801	0.0047	Q9UBU8	MORF4L1	ESAAPTLSRV	A6801	1.3955	P98088	MUC5AC	DANPFLQSV	B5101	0.0084	Q96RN5	MED15	DTIDERTINKK	A6801	0.5019	P13796	LCP1
	EVHTKINTR	A6801	0.0968	Q9BZ95	NSD3	DTIDERTINKK	A6801	0.5019	P13796	LCP1	EVAPPEYHRK	A6801	0.0561	Q9UBU8	MORF4L1	KTSTSHLSV	C1502	0.1012	P98088	MUC5AC	EFVAKGHLF	A2402	0.152	Q9BUE0	MED18	TANSKIVVV	C1502	0.1369	P07195	LDHB
	EIIVDIATKR	A6801	0.0768	Q96IY1	NSL1	ETIKSLLIRR	A6801	0.1479	Q9H6V9	LDAH	STSETPQPPR	A6801	0.4805	Q9UBU8	MORF4L1	KTSTSHVSV	C1502	0.1199	P98088	MUC5AC	RSIPTmLSV	C1502	0.0056	O75448	MED24	VPNNKITVV	B5101	0.0317	P07195	LDHB
	IIVDIATKR	A6801	0.0388	Q96IY1	NSL1	TANSKIVVV	C1502	0.1369	P07195	LDHB	TSETPQPPR	A6801	1.0873	Q9UBU8	MORF4L1	STQDSFRVV	C1502	0.2396	P98088	MUC5AC	RTAGPHTQF	C1502	0.072	O75448	MED24	YPYVGILHV	B5101	0.0023	Q8NC56	LEMD2
	ASSTNILNL	C1502	0.3733	Q8WV22	NSMCE1	VPNNKITVV	B5101	0.0317	P07195	LDHB	STSEAPQPPR	A6801	0.4385	Q15014	MORF4L2	STSHVSISK	A6801	0.0504	P98088	MUC5AC	RTAGPHTQFV	C1502	0.4485	O75448	MED24	EAAAIGALR	A6801	0.0089	Q96B70	LENG9
[truncated: 2,491 more rows]

## Sheet: Bubble_H3N2_vs_Calu-3
Category	Term_ID	Term	Count	Genes	Fold Enrichment	Benjamini
[truncated: 73 more rows]

## Sheet: Bubble_Zapnometinib_vs_DMSO
Category	Term_ID	Term	Count	Genes	Fold Enrichment	Benjamini
[truncated: 28 more rows]

## Sheet: Bubble_H3N2_Zapnometini_vs_DMSO
Category	Term_ID	Term	Count	Genes	Fold Enrichment	Benjamini
[truncated: 17 more rows]

[truncated: 3 more sheets: Chord_H3N2_vs_Calu-3, Chord_Zapnometinib_vs_DMSO, Chord_H3N2_Zapnometinib_vs_DMSO]
